# Supplementary material for: Joint single-cell profiling of Cas9 edits and transcriptomes reveals widespread off-target events and effects on gene expression
Source: bioRxiv. 2025 Aug 28:2025.02.07.636966. Preprint. [Version 2] doi: 10.1101/2025.02.07.636966 (PMC12407703; doi:10.1101/2025.02.07.636966)
Supplement: Supplement 2 [file media-2.zip]

Archive with 62 entries (49 files):
- Additional_files/
- Additional_files/Code/
- Additional_files/Code/Sheriff-main/
- Additional_files/Code/Sheriff-main/.gitignore
- Additional_files/Code/Sheriff-main/bin/
- Additional_files/Code/Sheriff-main/bin/sheriff
- Additional_files/Code/Sheriff-main/example_data/
- Additional_files/Code/Sheriff-main/example_data/barcode_headAligned_anno.sorted.edit_regions_200kb.bam
- Additional_files/Code/Sheriff-main/example_data/barcode_headAligned_anno.sorted.edit_regions_200kb.bam.bai
- Additional_files/Code/Sheriff-main/example_data/barcode_whitelist.500-cell.txt
- Additional_files/Code/Sheriff-main/example_data/blacklist_seqs.txt
- Additional_files/Code/Sheriff-main/example_data/black_100x_peaks_by_qval.simple_repeats_50N.EXTRA.bed
- Additional_files/Code/Sheriff-main/example_data/edit_site_white_list.txt
- Additional_files/Code/Sheriff-main/example_data/K562_CNV_hg19.tsv
- Additional_files/Code/Sheriff-main/img/
- Additional_files/Code/Sheriff-main/img/sheriff.png
- Additional_files/Code/Sheriff-main/img/sheriff_orig.png
- Additional_files/Code/Sheriff-main/README.md
- Additional_files/Code/Sheriff-main/setup.py
- Additional_files/Code/Sheriff-main/sheriff/
- Additional_files/Code/Sheriff-main/sheriff/count_t7.py
- Additional_files/Code/Sheriff-main/sheriff/helpers.py
- Additional_files/Code/Sheriff-main/sheriff/__init__.py
- Additional_files/Code/Sheriff-main/sheriff/__main__.py
- Additional_files/Code/superb_analysis-main/
- Additional_files/Code/superb_analysis-main/README.md
- Additional_files/Code/superb_analysis-main/scripts/
- Additional_files/Code/superb_analysis-main/scripts/downstream_analysis/
- Additional_files/Code/superb_analysis-main/scripts/downstream_analysis/cell_qc_10k-lib.ipynb
- Additional_files/Code/superb_analysis-main/scripts/downstream_analysis/cell_qc_5k-lib.ipynb
- Additional_files/Code/superb_analysis-main/scripts/downstream_analysis/compile_baf-nurd-targets.ipynb
- Additional_files/Code/superb_analysis-main/scripts/downstream_analysis/superb_analysis_guide_inference.py
- Additional_files/Code/superb_analysis-main/scripts/downstream_analysis/superb_differential_expression_analysis.py
- Additional_files/Code/superb_analysis-main/scripts/downstream_analysis/superb_guide_inference.py
- Additional_files/Code/superb_analysis-main/scripts/downstream_analysis/superb_helpers.py
- Additional_files/Code/superb_analysis-main/scripts/downstream_analysis/t7_performance.ipynb
- Additional_files/Code/superb_analysis-main/scripts/downstream_analysis/utils.py
- Additional_files/Code/superb_analysis-main/scripts/run_sheriff/
- Additional_files/Code/superb_analysis-main/scripts/run_sheriff/blacklist.ipynb
- Additional_files/Code/superb_analysis-main/scripts/run_sheriff/combine_results.py
- Additional_files/Code/superb_analysis-main/scripts/run_sheriff/create_anndata.py
- Additional_files/Code/superb_analysis-main/scripts/run_sheriff/superb_count_multi.sh
- Additional_files/Code/superb_analysis-main/scripts/run_sheriff/superb_count_multi_500-cells.sh
- Additional_files/Code/superb_analysis-main/scripts/split_pipe/
- Additional_files/Code/superb_analysis-main/scripts/split_pipe/split_pipe_10k_cell.sh
- Additional_files/Code/superb_analysis-main/scripts/split_pipe/split_pipe_500_cell.sh
- Additional_files/Supplementary_tables/
- Additional_files/Supplementary_tables/Supp_Table_01_Oligos.xlsx
- Additional_files/Supplementary_tables/Supp_Table_02_Cells.xlsx
- Additional_files/Supplementary_tables/Supp_Table_03_edit_site_info.xlsx
- Additional_files/Supplementary_tables/Supp_Table_04_allelic_edit_DEGs_wExtraStats.xlsx
- Additional_files/Supplementary_tables/Supp_Table_05_functional_gene_sets.xlsx
- Additional_files/Supplementary_tables/Supp_Table_06_allelic_edit_DEG_ORA_contigency_tables.xlsx
- Additional_files/Supplementary_tables/Supp_Table_07_allelic_edit_DEG_ORA_stats.xlsx
- Additional_files/Supplementary_tables/Supp_Table_08_SheriffBlacklist.xlsx
- Additional_files/Supplementary_tables/Supp_Table_10_UV_spec.xlsx
- Additional_files/Supplementary_tables/Supp_Table_11_BLAST.xlsx
- Additional_files/Supplementary_tables/Supp_Table_12_RT_qPCR.xlsx
- Additional_files/Supplementary_tables/Supp_Table_13_Split_pipe_QC.xlsx
- Additional_files/Supplementary_tables/Supp_Table_14_Flow.xlsx
- Additional_files/Supplementary_tables/Supp_Table_TIDE.xlsx
- Additional_files/Supp_Material_1.pdf
