# Supplementary material for: Joint single-cell profiling of Cas9 edits and transcriptomes reveals widespread off-target events and effects on gene expression
Source: bioRxiv. 2025 Aug 28:2025.02.07.636966. Preprint. [Version 2] doi: 10.1101/2025.02.07.636966 (PMC12407703; doi:10.1101/2025.02.07.636966)
Supplement: Supplement 2 [file media-2.zip › Additional_files/Code/Sheriff-main/bin/sheriff]

#!/usr/bin/env python3
import sys

if sys.version_info.major <= 2:
    raise ValueError( "SimpleNexusCaller requires python version 3 or higher" )

import sheriff.count_t7 as count_t7

count_t7.main()
