# Supplementary material for: Joint single-cell profiling of Cas9 edits and transcriptomes reveals widespread off-target events and effects on gene expression
Source: bioRxiv. 2025 Aug 28:2025.02.07.636966. Preprint. [Version 2] doi: 10.1101/2025.02.07.636966 (PMC12407703; doi:10.1101/2025.02.07.636966)
Supplement: Supplement 2 [file media-2.zip › Additional_files/Code/Sheriff-main/setup.py]

from setuptools import setup, find_packages

with open("README.md", "r") as fh:
    long_description = fh.read()

setup(
    name='Sheriff',
    version='1.0.0',
    author='Brad Balderson, Michael Lorenzini, Aaron Ho',
    author_email='bbalderson@salk.edu',
    packages=find_packages(),
    #license=TBD #'GPL-3.0',
    long_description_content_type="text/markdown",
    long_description=long_description,
    scripts=['bin/sheriff'],
    install_requires = ['numpy','pandas'],
    entry_points={
        'console_scripts': [
        'sheriff=sheriff.__main__:main',
        'Sheriff=sheriff.__main__:main'
        ]
    },
    python_requires='>=3',
    description=("Sheriff calls CRISPR/cas9 edit sites, and quantifies the number of edited alleles at each site along "
                 "with gene expression in single cells using Superb-seq data."),
    keywords=['Sheriff', 'sheriff', 'Superb-seq', 'superb-seq'],
    url='https://github.com/BradBalderson/Sheriff',
    classifiers=[
        "Programming Language :: Python :: 3",
        "Development Status :: 5 - Production/Stable",
        "Topic :: Scientific/Engineering :: Bio-Informatics :: CRISPR",
        # license TBD "License :: OSI Approved :: GNU General Public License v3 or later (GPLv3+)",
    ],
)
