# Supplementary material for: Joint single-cell profiling of Cas9 edits and transcriptomes reveals widespread off-target events and effects on gene expression
Source: bioRxiv. 2025 Aug 28:2025.02.07.636966. Preprint. [Version 2] doi: 10.1101/2025.02.07.636966 (PMC12407703; doi:10.1101/2025.02.07.636966)
Supplement: Supplement 2 [file media-2.zip › Additional_files/Code/Sheriff-main/sheriff/helpers.py]

""" Helper functions for processing the t7 sequencing
"""

import re
import itertools # Used to do pairwise comparisons of umis for similarity

from Bio import pairwise2 # pip install bipython

from collections import defaultdict

import numpy as np
import pandas as pd

from pysam.libcalignmentfile import AlignmentFile

def get_t7_count_matrix(cell_barcodes_dict, canonical_to_edits, canonical_edit_bc_cell_umis_filtered):
    """ Performs the UMI counting per edit site, either for the barcoded or non-barcoded reads!
    """

    t7_barcoded_counts = np.zeros((len(cell_barcodes_dict), len(canonical_to_edits)),
                                  dtype=np.uint16)

    #edit_bc_cell_umis_filtered # edit to cell barcodes to umis
    #canonical_to_edits # canonical-edits to edits
    
    # REQUIRE DICT SINCE IT MAINTAINS ORDER
    # cell_barcodes_dict = {key: value for value, key in enumerate(cell_barcodes_list)}
    
    edit_site_names = []
    for edit_site_index, (edit_site, edits) in enumerate(canonical_to_edits.items()):

        edit_site_names.append( f'{edit_site.chrom}:{edit_site.ref_pos}' )

        # for edit in edits:
        #
        # NOTE edit_bc_cell_umis_filtered[edit] MUST NOW BE A DICTIONARY THAT STORES SETS AS VALUES
        t7_barcoded_counts[:, edit_site_index] += get_cell_counts_from_umi_dict(
                                                    canonical_edit_bc_cell_umis_filtered[edit_site], cell_barcodes_dict)

    t7_barcoded_counts = pd.DataFrame(t7_barcoded_counts, index=list(cell_barcodes_dict.keys()), columns=edit_site_names)

    return t7_barcoded_counts


def get_cell_counts_from_umi_dict(cell_bc_to_umis, cell_barcodes_dict):
    """Gets the counts across cells for a given barcode to umi dict
    """
    cell_umi_counts = np.zeros((len(cell_barcodes_dict)), dtype=np.uint16)

    for cell_barcode, cell_index in cell_barcodes_dict.items():

        umi_set = cell_bc_to_umis[cell_barcode]
        
        # Changed index mapping from list to dict
        #cell_index = cell_barcodes_dict[cell_barcode]

        # umi_set = set(umis) # stored as set automatically now
        num_unique_umi = len(umi_set)

        if num_unique_umi == 1:
            cell_umi_counts[cell_index] += 1
        elif num_unique_umi == 2:
            umi_1, umi_2 = umi_set
            
            if within_single_mismatch(umi_1, umi_2):
                cell_umi_counts[cell_index] += 1
            else:
                cell_umi_counts[cell_index] += 2
        else:

            # Kinda complex, fix if it becomes an issue later
            umis_to_match_umis = {umi: {umi} for umi in umi_set}
            
            for umi_1, umi_2 in itertools.combinations(umi_set, 2):

                if within_single_mismatch(umi_1, umi_2):
                    umis_to_match_umis[umi_1] = umis_to_match_umis[umi_1].union(umis_to_match_umis[umi_2])
                    umis_to_match_umis[umi_2] = umis_to_match_umis[umi_2].union(umis_to_match_umis[umi_1])

                    # syncing!
                    # Need to also pull in the umis with edit distance 1 that are also edit distance 1 from
                    # this umi!
                    for umi in umis_to_match_umis[umi_1]:
                        umis_to_match_umis[umi_1] = umis_to_match_umis[umi_1].union(umis_to_match_umis[umi])
                        umis_to_match_umis[umi_2] = umis_to_match_umis[umi_2].union(umis_to_match_umis[umi])

                    # Now need to update all the other umis with these umis edit dist 1
                    for umi in umis_to_match_umis[umi_1]:
                        umis_to_match_umis[umi] = umis_to_match_umis[umi].union(umis_to_match_umis[umi_1])

            unique_umi_sets = []
            for umi_set_ in umis_to_match_umis.values():
                if umi_set_ not in unique_umi_sets:
                    unique_umi_sets.append(umi_set_)
            
            cell_umi_counts[cell_index] += len(unique_umi_sets)

    return cell_umi_counts


# def get_cell_counts_from_umi_dict(cell_bc_to_umis, cell_barcodes_list):
#     """Gets the counts across cells for a given barcode to umi dict
#     """
#     cell_umi_counts = np.zeros((len(cell_barcodes_list)))

#     for cell_barcode, umis in cell_bc_to_umis.items():

#         cell_index = cell_barcodes_list.index(cell_barcode)

#         umi_set = set(umis)
#         if len(umi_set) > 1:
#             # Need to account for sequencing error in the UMIs
#             # nltk.edit_distance(edit_1_seq, edit_2_seq)
#             umis_to_match_umis = {umi: {umi} for umi in umi_set}  # initialise with just a set of itself
#             for umi_1, umi_2 in itertools.combinations(umi_set, 2):
#                 edit_dist = nltk.edit_distance(umi_1, umi_2)
#                 if edit_dist <= 1:
#                     # To make sure all sets know about each other, need to unionise them
#                     umis_to_match_umis[umi_1] = umis_to_match_umis[umi_1].union(umis_to_match_umis[umi_2])
#                     umis_to_match_umis[umi_2] = umis_to_match_umis[umi_2].union(umis_to_match_umis[umi_1])

#                     # syncing!
#                     # Need to also pull in the umis with edit distance 1 that are also edit distance 1 from
#                     # this umi!
#                     for umi in umis_to_match_umis[umi_1]:
#                         umis_to_match_umis[umi_1] = umis_to_match_umis[umi_1].union(umis_to_match_umis[umi])
#                         umis_to_match_umis[umi_2] = umis_to_match_umis[umi_2].union(umis_to_match_umis[umi])

#                     # Now need to update all the other umis with these umis edit dist 1
#                     for umi in umis_to_match_umis[umi_1]:
#                         umis_to_match_umis[umi] = umis_to_match_umis[umi].union(umis_to_match_umis[umi_1])

#             unique_umi_sets = []
#             [unique_umi_sets.append(umi_set_) for umi_set_ in umis_to_match_umis.values()
#              if umi_set_ not in unique_umi_sets]

#             # for dubugging check... Checked by eye and looks good!!!
#             # if len(unique_umi_sets) != len(umi_set):
#             #     print([set_ for set_ in list(unique_umi_sets) if len(set_)>1])
#             #     print("here")

#             # Counting sets of unique UMIs with edit_dist=1
#             cell_umi_counts[cell_index] += len(unique_umi_sets)

#         else:  # Just one umi, so can't be colliding with another
#             # Counting unique UMI for each!
#             cell_umi_counts[cell_index] += 1

#     return cell_umi_counts


def bam_count_gene_umis(bam_file, cell_barcodes_dict, gene_names, allt7_reads=None,
                        max_reads=None, # Just for testing purposes...
                        ):
    """Get's gene UMI counts per cell, returning as pandas dataframe of counts!
    """
    
    # I SHOULD REWRITE THIS WHOLE THING WHEN I GET A CHANCE
    
    gene_set = set(gene_names)

    # genes_to_bcs_to_umis = defaultdict(dict)
    genes_to_bcs_to_umis = defaultdict(lambda: defaultdict(set))
    
    # If the bam has not reads for a given region, just doesn't iterate
    with AlignmentFile(bam_file, "rb") as bam:
        nreads = 0
        for i, read in enumerate( bam ):
            nreads += 1

            cell_barcode = read.get_tag('CB')
            
            # Using filt bam means I shouldnt have to check against allt7
            if (cell_barcode not in cell_barcodes_dict):
                continue
            
            # if (not cell_barcode in cell_barcodes) or (read.query_name in allt7_reads):
            #     continue

            gene_name_tag = read.get_tag('GN')
            gene_id_tag = read.get_tag('GX')

            if (gene_name_tag != '') and (gene_name_tag in gene_set):
                gene_or_id = gene_name_tag
            elif (gene_id_tag != '') and (gene_id_tag in gene_set):
                gene_or_id = gene_id_tag
            else:
                continue

            # storing the UMI
            
            # This whole situation kinda defeats the purpose of default dict, also kinda complex
            # if cell_barcode not in genes_to_bcs_to_umis[gene_or_id]:
            #     genes_to_bcs_to_umis[gene_or_id][cell_barcode] = [ read.get_tag('pN') ]
            # elif read.get_tag('pN') not in genes_to_bcs_to_umis[gene_or_id][cell_barcode]:
            #     genes_to_bcs_to_umis[gene_or_id][cell_barcode].append( read.get_tag('pN') )
            
            # Should be cleaner and faster
            genes_to_bcs_to_umis[gene_or_id][cell_barcode].add(read.get_tag('pN'))


            # for testing purposes, will stop early, so don't need to wait for this to completely finish before
            # testing the umi deduplication.
            # if type(max_reads)!=type(None):
            #     if nreads == max_reads:
            #         print(f"WARNING still only look at {max_reads} reads for testing the gene umi counting!!!!!")
            #         break

    # Collating the counts...
    # cell_barcodes_list = list(cell_barcodes) # this is a bad idea need to change to not take in set
    
    gene_names_list = list(gene_names)
    gene_names_dict = {key: value for value, key in enumerate(gene_names_list)}
    cell_by_gene_umi_counts = np.zeros((len(cell_barcodes_dict), len(gene_names)), dtype=np.uint16)
    for gene in genes_to_bcs_to_umis:
        gene_index = gene_names_dict[gene]
        cell_by_gene_umi_counts[:, gene_index] = get_cell_counts_from_umi_dict(genes_to_bcs_to_umis[gene], cell_barcodes_dict)

    cell_by_gene_umi_counts = pd.DataFrame(cell_by_gene_umi_counts,
                                           index=list(cell_barcodes_dict.keys()),
                                           columns=gene_names_list)

    return cell_by_gene_umi_counts


def within_single_mismatch(seq1, seq2):  
    diff_score = 0
    for i1, i2 in zip(seq1, seq2):
        if i1 != i2:
            if diff_score > 0:
                return False
            diff_score+=1
    return True


def bio_edit_distance(seqA, seqB, start_from_first_smallest_seq_aln=True, alns_to_compare=None):
    """More biologically relevant edit distance, which does a global alignment between two strings, then takes the
        edit distance as the number of gaps introduced minus the difference in sequence length. Will result
        in a 0 score if one sequence is a subset of the other.
    """

    #### This version introduced too many gaps to get the sequences to match
    #aln = pairwise2.align.globalms(seqA, seqB, 1, -1, -1, -1, one_alignment_only=True)[0]

    ### Puts the sequences together better, at the 5' end
    aln = pairwise2.align.localms(seqA, seqB,
                                  1, # score for match
                                  -1, # mismatch penalty
                                  -.5, # gap-open penalty
                                  -.5, # gap-extension penalty
                                  one_alignment_only=True)[0]
    #edit_dist = len([(a,b) for a,b in zip(aln.seqA, aln.seqB) if a!=b]) # aln.seqA.count('-') + aln.seqB.count('-')
    #edit_dist -= abs(len(seqA) - len(seqB))

    seq_lens = [len(seqA), len(seqB)]
    shorter_seq_index = np.argmin(seq_lens)
    #### Counting mismatches till all of shorter sequence accounted for
    aln_seqs = [aln.seqA, aln.seqB]
    n_seen = 0
    edit_dist = 0
    start_count = start_from_first_smallest_seq_aln == False # Only start counting once the alignment of the shorter sequence starts...
    if type(alns_to_compare)==type(None):
        alns_to_compare = len(aln.seqA) # Compare all of the global alignment, not just from one-side
    else: # Min between the max alignment length and the requested number to compare.
        alns_to_compare = min([len(aln.seqA), alns_to_compare])

    for i in range( alns_to_compare ):

        if start_count and aln.seqA[i] != aln.seqB[i]:
            edit_dist += 1

        if aln_seqs[shorter_seq_index][i] != '-': # Aligned character
            n_seen += 1
            start_count = True

            if n_seen == seq_lens[shorter_seq_index]: # seen all characters
                break

    # For debugging
    #print(format_alignment(*aln))
    #print(f'{aln.seqA}\n{aln.seqB}')

    return edit_dist

def get_edit_sets(edit_set):
    """Gets set of edits, version which did not considered subsequence problem, where partial overlap of subsequences
        between larger t7 edits results in very bad over-estimation of allelic number.
    """
    # Keep track of which edits look like each other, so only have a count of 1 for these edits.
    # This de-duplicates for edits that might represent slightly offset t7 priming, which can be quite common.
    # Basically the criteria is that the end of the read (forward read) or start of the read (reverse read)
    # is different between the two edit sites, indicating extra sequence content not present in the other.
    # Otherwise, could indicate different priming / read truncation due to the library fragmentation.

    edits_to_edit_matches = {edit: {edit} for edit in edit_set}  # initialise with just a set of itself

    for edit_1, edit_2 in itertools.combinations(edit_set, 2):

        # If they map in opposite directions, definitely different alleles edited
        # (donor-insert went in different direction at both alleles)
        # Also different alleles if the genomic proportion of the read is different, indicates different insert site
        reflen = len(edit_1.ref_seq)
        if (edit_1.forward != edit_2.forward) or (edit_1.ref_pos != edit_2.ref_pos):
            continue

        # Both forwards, so could be from the same allele with different variation in start site
        elif edit_1.forward and edit_2.forward:  # Reverse the direction to get the end of transcription
            edit_1_seq = edit_1.alt_seq[::-1][0:-reflen]  # Cutting off the added reference sequence
            edit_2_seq = edit_2.alt_seq[::-1][0:-reflen]

        elif edit_2.forward == False and edit_2.forward == False:
            edit_1_seq = edit_1.alt_seq[0:-reflen]  # Already in opposite direction of transcription
            edit_2_seq = edit_2.alt_seq[0:-reflen]

        #### The same insert at a different position is clear case of different insert
        if edit_1.alt_seq == edit_2.alt_seq and edit_1.ref_pos != edit_2.ref_pos:
            continue

        # Getting the common sequence at the end of the read in the direction of transcription
        # edit_seqs = [edit_1_seq, edit_2_seq]

        ##### Original method, does not consider sequencing error in either edit, below version does, even
        ####    for cases where the sequences are of different length!
        # longest_common_seq = os.path.commonprefix( edit_seqs )
        # # if the longest common sequence between the two is equal to one of the sequences, and ref
        # # position is the same, indicating the genomic part of the read is the same, the one sequence
        # # is likely a truncated read generated of the other, but generated from the same allele
        # if longest_common_seq in edit_seqs:
        #     edits_to_edit_matches[edit_1] = edits_to_edit_matches[edit_1].union({edit_2})
        #     edits_to_edit_matches[edit_2] = edits_to_edit_matches[edit_2].union({edit_1})
        #     continue

        # dist_between_seqs = nltk.edit_distance(edit_1_seq, edit_2_seq) - abs(len(edit_1_seq) - len(edit_2_seq))

        # The levenshtein distance above can under-estimate the difference between biological sequences, because
        # mutates them in ways that don't quite make biological sense which resulted in edit distances that
        # didn't make sense in some cases.
        # Below does a global alignment and gets the gap count in both aligned sequences as the edit distance,
        # subtracting the expected number of gaps due to differences in sequence length.
        dist_between_seqs = bio_edit_distance(edit_1_seq, edit_2_seq)

        if dist_between_seqs > 1:
            # HOMO-OLIGO sequencing error correction.
            # Need to correct for homo-oligo sequencing error. Can see cases where it OVERESTIMATES the number
            # of alleles, where the only different BETWEEN the edits is the NUMBER of a particular base IF there are
            # consecutive versions of that base. Illumina sequences is prone to this error. SO if that is the source
            # of difference, will remove this consecuative run of bases and re-calculate edit distance.
            # Example seen during debugging:
            # ATAATACTCTCCCTATTCACTCTGCGT
            # ATAATACTCTCCCCCCATTCACTC
            # -> Aside from the consecutive runs of 'CC', there is only an edit distance of 1 between these two sequences.
            #  and the 'CC' is not accurate, so would remove these consecutive runs and re-calculate the edit distance.
            # Find subsequences with more than 2 identical characters in a row, and replace them with one-copy of the
            # character BEFORE the edit-distance calculation between the sequences, to handle the homo-polymer
            # illumina sequencing error
            edit_1_consecs = re.findall(r"((.)\2{2,})", edit_1_seq)
            edit_2_consecs = re.findall(r"((.)\2{2,})", edit_2_seq)
            # Only a problem if one of them has a consecuative run of a particular base, the 'GGG' or 'CCC' of the
            # superb-seq barcode in particular seems to sometimes cause this issue, if is a non-canonical donor
            # sequence.
            if len(edit_1_consecs) > 0 or len(edit_2_consecs) > 0:
                # Example case am trying to catch here:
                # edit_1_seq: ATAATACTCTCCCCTTCACTCTGCGTTGATAC
                # edit_2_seq: ATAATACTCTCCCCCCATTCACT
                # edit_1_consecs: [('CCCC', 'C')]
                # edit_2_consecs: [('CCCCCC', 'C')]
                edit_1_seq_homo_fix = edit_1_seq
                for consec, base in edit_1_consecs:
                    #### I noticed that where there is a homopolymer, the next base
                    edit_1_seq_homo_fix = edit_1_seq_homo_fix.replace(consec, base)  # make it not a polymer

                edit_2_seq_homo_fix = edit_2_seq
                for consec, base in edit_2_consecs:
                    edit_2_seq_homo_fix = edit_2_seq_homo_fix.replace(consec, base)  # make it not a polymer
                # edit_1_seq_homo_fix: ATAATACTCTCTTCACTCTGCGTTGATAC
                # edit_2_seq_homo_fix: ATAATACTCTCATTCACT
                # the edit dist here is now:
                # nltk.edit_distance(edit_1_seq_homo_fix, edit_2_seq_homo_fix) - abs( len(edit_1_seq_homo_fix)-len(edit_2_seq_homo_fix) )
                # 2
                # due to the substitution cost, it prefers to flip two characters rather than create a gap,
                # which would yield a 1 edit distance. To enable this, will lower the substitution cost
                # dist_between_seqs = (nltk.edit_distance(edit_1_seq_homo_fix, edit_2_seq_homo_fix, substitution_cost=0.5) -
                #                      abs(len(edit_1_seq_homo_fix) - len(edit_2_seq_homo_fix)))
                dist_between_seqs = bio_edit_distance(edit_1_seq_homo_fix,
                                                      edit_2_seq_homo_fix) - 1  # -1 because the homopolymer extra error
                # print(format_alignment(*pairwise2.align.globalxx(edit_1_seq_homo_fix, edit_2_seq_homo_fix)[0]))

        # Base-pair sequencing error correction
        # Some cases where the edits are VERY similar, off by 1bp, likely sequencing error!
        # Below is using the levenstein distance, so number of edits used to make one sequence into the other.
        # Taking the difference with the sequence lengths, to account for extra bp which would be added
        # to make the sequences the same if they are of different lengths. So would give 0 if 1 seq is a subset
        # of the other !
        if dist_between_seqs <= 1:  # Only one edit distance from each other, accounts for short indel at start also
            edits_to_edit_matches[edit_1] = edits_to_edit_matches[edit_1].union({edit_2})
            edits_to_edit_matches[edit_2] = edits_to_edit_matches[edit_2].union({edit_1})

    # Unique edits will be the number of unique sets of edits generated from the above dictionary!
    edit_sets = [set(edits_) for edits_ in edits_to_edit_matches.values()]
    # These unique edit sets will be inflated in terms of the unique edits, IF there are two edits that have
    # shared subsequence, with sub-edits shared between them. It causes them to be added to shared sets,
    # but they will be non-overlapping.
    unique_edit_sets = []
    [unique_edit_sets.append(edit_set_) for edit_set_ in edit_sets if edit_set_ not in unique_edit_sets]

    if len(unique_edit_sets) == 1:
        return unique_edit_sets
        # cell_allelic_edits[celli, edit_sitei] = len(unique_edit_sets)
        # continue

    # Need to de-duplicate these edit sets, since shared subsequences between longer edits can cause them to
    # create unique sets. So to de-duplicate, need to go through and REMOVE edit sets which represent
    # combinations of other edit sets!
    unique_edit_sets_deoverlapped = unique_edit_sets.copy()
    for edit_set_1, edit_set_2 in itertools.combinations(unique_edit_sets, 2):

        union_set = edit_set_1.union(edit_set_2)
        if union_set in unique_edit_sets_deoverlapped:
            unique_edit_sets_deoverlapped.pop(unique_edit_sets_deoverlapped.index(union_set))

    return unique_edit_sets_deoverlapped

def get_longest_edits(edit_set):
    """This method tries to get the longest t7 edits that are distinct from one another, overcomes subsequence problem
        of previous method.
    """
    # In this version, just for looking
    edits_to_subedits = {edit: set() for edit in edit_set}  # initialise with list

    ##### Will keep track of the longer edits in a set, where if two edits are matched, only store the longer
    ##### edit, and if the shorter edit is currently called as a longer edit from previous comparisons, pop
    ##### it from the long-edit list.
    edit_set = list(edit_set)
    edit_lens = np.array([len(edit.alt_seq) for edit in edit_set])
    edit_order = np.argsort(edit_lens)  # Will go from smallest to largest

    # By starting with the shortest edits, comparing to everything larger than it, the shorter sequences will initially
    # be called the longer edits, but if a longer match is found will downgrade to a sub-edit, with the final
    # set of long edits being the edits that could not be matched to a longer edit.

    longest_edits = []  # These will be our final edit set!
    sub_edits = [] # These are the edits that have already been called subedits, so don't add them as longer edit!
    for i, edit_1_i in enumerate(edit_order):
        edit_1 = edit_set[edit_1_i]

        for edit_2_i in edit_order[i+1:]: # Compare against all longer edits not yet seen
            edit_2 = edit_set[edit_2_i]

            # If they map in opposite directions, definitely different alleles edited
            # (donor-insert went in different direction at both alleles)
            # Also different alleles if the genomic proportion of the read is different, indicates different insert site
            reflen = len(edit_1.ref_seq)
            if (edit_1.forward != edit_2.forward) or (edit_1.ref_pos != edit_2.ref_pos):
                if edit_1 not in sub_edits: # Hasn't been logged as a subedit.
                    longest_edits.append( edit_1 )
                if edit_2 not in sub_edits:
                    longest_edits.append( edit_2 )

                # For debugging, understanding contamination.
                # if np.any([sub_edit in longest_edits for sub_edit in sub_edits]):
                #     print("here")

                continue

            # Both forwards, so could be from the same allele with different variation in start site
            elif edit_1.forward == False and edit_2.forward == False:  # Reverse the direction to get the end of transcription
                edit_1_seq = edit_1.alt_seq[reflen:]  # Cutting off the added reference sequence
                edit_2_seq = edit_2.alt_seq[reflen:]
                # Need to reverse the direciton, since the 'bio_edit_distance' function will ONLY count the edit distance
                # alignement correctly if the shorter subsequence maps to the FRONT of the longer subsequence.
                edit_1_seq = edit_1_seq[::-1]
                edit_2_seq = edit_2_seq[::-1]

            elif edit_2.forward and edit_2.forward:
                edit_1_seq = edit_1.alt_seq[0:-reflen]  # Already in opposite direction of transcription
                edit_2_seq = edit_2.alt_seq[0:-reflen]

            # Below does a global alignment and gets the gap count in both aligned sequences as the edit distance,
            # subtracting the expected number of gaps due to differences in sequence length.
            dist_between_seqs = bio_edit_distance(edit_1_seq, edit_2_seq)

            if dist_between_seqs > 1:
                # HOMO-OLIGO sequencing error correction.
                # Need to correct for homo-oligo sequencing error. Can see cases where it OVERESTIMATES the number
                # of alleles, where the only different BETWEEN the edits is the NUMBER of a particular base IF there are
                # consecutive versions of that base. Illumina sequences is prone to this error. SO if that is the source
                # of difference, will remove this consecuative run of bases and re-calculate edit distance.
                # Example seen during debugging:
                # ATAATACTCTCCCTATTCACTCTGCGT
                # ATAATACTCTCCCCCCATTCACTC
                # -> Aside from the consecutive runs of 'CC', there is only an edit distance of 1 between these two sequences.
                #  and the 'CC' is not accurate, so would remove these consecutive runs and re-calculate the edit distance.
                # Find subsequences with more than 2 identical characters in a row, and replace them with one-copy of the
                # character BEFORE the edit-distance calculation between the sequences, to handle the homo-polymer
                # illumina sequencing error
                edit_1_consecs = re.findall(r"((.)\2{2,})", edit_1_seq)
                edit_2_consecs = re.findall(r"((.)\2{2,})", edit_2_seq)
                # Only a problem if one of them has a consecuative run of a particular base, the 'GGG' or 'CCC' of the
                # superb-seq barcode in particular seems to sometimes cause this issue, if is a non-canonical donor
                # sequence.
                if len(edit_1_consecs) > 0 or len(edit_2_consecs) > 0:
                    # Example case am trying to catch here:
                    # edit_1_seq: ATAATACTCTCCCCTTCACTCTGCGTTGATAC
                    # edit_2_seq: ATAATACTCTCCCCCCATTCACT
                    # edit_1_consecs: [('CCCC', 'C')]
                    # edit_2_consecs: [('CCCCCC', 'C')]
                    edit_1_seq_homo_fix = edit_1_seq
                    for consec, base in edit_1_consecs:
                        #### I noticed that where there is a homopolymer, the next base
                        edit_1_seq_homo_fix = edit_1_seq_homo_fix.replace(consec, base)  # make it not a polymer

                    edit_2_seq_homo_fix = edit_2_seq
                    for consec, base in edit_2_consecs:
                        edit_2_seq_homo_fix = edit_2_seq_homo_fix.replace(consec, base)  # make it not a polymer
                    # edit_1_seq_homo_fix: ATAATACTCTCTTCACTCTGCGTTGATAC
                    # edit_2_seq_homo_fix: ATAATACTCTCATTCACT
                    # the edit dist here is now:
                    # nltk.edit_distance(edit_1_seq_homo_fix, edit_2_seq_homo_fix) - abs( len(edit_1_seq_homo_fix)-len(edit_2_seq_homo_fix) )
                    # 2
                    # due to the substitution cost, it prefers to flip two characters rather than create a gap,
                    # which would yield a 1 edit distance. To enable this, will lower the substitution cost
                    # dist_between_seqs = (nltk.edit_distance(edit_1_seq_homo_fix, edit_2_seq_homo_fix, substitution_cost=0.5) -
                    #                      abs(len(edit_1_seq_homo_fix) - len(edit_2_seq_homo_fix)))
                    dist_between_seqs = bio_edit_distance(edit_1_seq_homo_fix, edit_2_seq_homo_fix) - 1  # -1 because the homopolymer adds extra error
                    # print(format_alignment(*pairwise2.align.globalxx(edit_1_seq_homo_fix, edit_2_seq_homo_fix)[0]))
                    # edit_1_seq = edit_1_seq_homo_fix
                    # edit_2_seq = edit_2_seq_homo_fix

            # They are different from one another in the sense that one is not a subset of the other (i.e. not
            # different due to different t7 primering).
            # Need to now consider if they only differ at the 5' end of the read, if so likely only different
            # due to sequencing adapters / TSO stil present at the end of the read!
            # Getting the edit distance from the first 5 base-pairs of the 3' end of the read
            if dist_between_seqs > 2:
                # They are different from one another in the sense that one is not a subset of the other (i.e. not
                # different due to different t7 primering).
                # Need to now consider if they only differ at the 5' end of the read, if so likely only different
                # due to sequencing adapters / TSO stil present at the end of the read!
                # Getting the edit distance from the first 5 base-pairs of the 3' end of the read
                three_prime_edit_dist = bio_edit_distance(edit_1_seq[::-1], edit_2_seq[::-1],
                                                          start_from_first_smallest_seq_aln=False,
                                                          alns_to_compare=10)

                # Only 1 mismatch at the 3' end! so let's consider them the same sequence, allocating shorter as sub...
                if three_prime_edit_dist <= 1:
                    dist_between_seqs = three_prime_edit_dist

            # Base-pair sequencing error correction
            # Some cases where the edits are VERY similar, off by 1bp, likely sequencing error!
            # Below is using the levenstein distance, so number of edits used to make one sequence into the other.
            # Taking the difference with the sequence lengths, to account for extra bp which would be added
            # to make the sequences the same if they are of different lengths. So would give 0 if 1 seq is a subset
            # of the other !
            if dist_between_seqs <= 2:  # edit distance cutoff from each other, accounts for short indel at start also

                # Recording the longer edit, assigning the shorter edit to the sub-edit list
                edit_pair = [edit_1, edit_2]
                edit_pair_lens = np.array([len(edit_1.alt_seq), len(edit_2.alt_seq)])
                if edit_pair_lens[0] != edit_pair_lens[1]: # different lengths, so clear which is the subedit
                    long_index = np.argmax([len(edit_1.alt_seq), len(edit_2.alt_seq)])
                else: # same length, choose one with more kmer matches to barcode
                    n_kmers = [len(edit_1.kmer_matches), len(edit_2.kmer_matches)]
                    if n_kmers[0] != n_kmers[1]: # Different kmer matches
                        long_index = np.argmax(n_kmers)
                    else: # Match from this criteria to, just choose the first then
                        long_index = 0
                        #print("!!!!!!!!!!!!! WARNNINGGGGGGGGGG arbitratry edit chosen..")

                long_edit = edit_pair.pop(long_index)
                long_edits = [long_edit] # So can process as a list below!

                subedit = edit_pair[0] # remaining edit is the subedit

                # Add the subedit!
                edits_to_subedits[long_edit] = edits_to_subedits[long_edit].union({subedit})

                while subedit in longest_edits: # Need to remove the subedit from list of long edits, found a longer match
                    longest_edits.pop( longest_edits.index(subedit) )

                if subedit not in sub_edits: # Need to add to subedit list
                    sub_edits.append( subedit )

            else: # They are different by all our criteria! including at 3' end. So let's consider them both long edits
                long_edits = [edit_1, edit_2]

            # Now adding to the longest_edits list if any long_edits found, if they were not already categorised as
            # subedits!!!!
            for long_edit in long_edits:
                # not previously found as a subedit, and found here is a longer edit, so add it to longest edits list!
                if long_edit not in longest_edits and long_edit not in sub_edits:
                    longest_edits.append( long_edit )

    # The surviving longest edits did not have a match with a longer t7 insert, so they are the set of unique edit sites
    longest_edits = list( set(longest_edits) )
    if len(longest_edits) == 0:
        print("here")

    return longest_edits

def bed_file_flag_edits(bed_file, canonical_edit_sites, keep_sites, whitelist,
                          edit_dist, # Extra error around the edit site specification to allow for overlap with the bed regions
                          ):
    """ whitelist = True flag to flag any of the canonical edit sites for REMOVAL if intersect with the bed regions.
        whitelist = False to flag any canonical edit sites that intersect with the bed regions to KEEP.
    """
    if whitelist:
        filter_type = "whitelist"
        keep_indices = np.array( list(range(len(canonical_edit_sites))) ) # Since need to iterate through every site.
    else:
        filter_type = "blacklist"
        # Updating the keep_sites to remove those that intersect blacklisted regions...
        keep_indices = np.where(keep_sites)[0]

    blacklist_regions = pd.read_csv(bed_file, sep='\t', header=None)
    blacklist_chroms = blacklist_regions.values[:, 0].astype(str)
    blacklist_starts = blacklist_regions.values[:, 1].astype(int)
    blacklist_ends = blacklist_regions.values[:, 2].astype(int)

    black_chrom_set = set(list(blacklist_chroms))
    blacklist_chrom_to_indices = {chrom: np.where(blacklist_chroms == chrom)[0]
                                  for chrom in black_chrom_set}

    ## For testing edits: Worked well!!!
    # test_edits = [EditSite(chrom="hg38_11", ref_pos=65499074+edit_dist-10), # overlap start with edit_dist
    #               EditSite(chrom="hg38_2", ref_pos=148881819-edit_dist+10), # overlap end with edit dist
    #               EditSite(chrom="hg38_16", ref_pos=148881819-edit_dist+10), # no overlap due to diff chromosome
    #               EditSite(chrom="hg38_11", ref_pos=2000-edit_dist+10)] # no overlap diff region
    # for edit_site in test_edits:
    flagged_indices = []
    for index in keep_indices:
        edit_site = canonical_edit_sites[index]

        # Checking if intersects blacklist region.
        edit_chrom, edit_pos = edit_site.chrom, edit_site.ref_pos
        if edit_chrom in black_chrom_set:
            black_chrom_indices = blacklist_chrom_to_indices[edit_chrom]
            starts_, ends_ = blacklist_starts[black_chrom_indices], blacklist_ends[black_chrom_indices]
            # +/- edit_dist to the edit site, so can account for a level of error in edit site determination.
            overlap_bool = np.logical_and(starts_ <= (edit_pos + edit_dist), ends_ >= (edit_pos - edit_dist))

            if np.any(overlap_bool):
                keep_sites[index] = whitelist #False  # Setting the keep_site to false, so now we filter this edit site !!!
                flagged_indices.append( index )
                print(f"Overlap found: {edit_site}: ")
                for overlap_index in np.where(overlap_bool)[0]:
                    print(f"{filter_type} region {edit_chrom}: {starts_[overlap_index]}-{ends_[overlap_index]}")

    return flagged_indices
