# Supplementary material for: Joint single-cell profiling of Cas9 edits and transcriptomes reveals widespread off-target events and effects on gene expression
Source: bioRxiv. 2025 Aug 28:2025.02.07.636966. Preprint. [Version 2] doi: 10.1101/2025.02.07.636966 (PMC12407703; doi:10.1101/2025.02.07.636966)
Supplement: Supplement 2 [file media-2.zip › Additional_files/Supplementary_tables/Supp_Table_01_Oligos.xlsx]

## Sheet: Donor_DNA
Oligo_ID	Design_ID	Fold_Knockin	Name	Fwd_Sequence_IDT	Rev_Sequence_IDT	Length	Design_Note
oML201,202	GUIDE-seq	1	GUIDE,seq	/5Phos/GTTTAATTGAGTTGTCATATGTTAATAACGGT*A*T	/5Phos/ATACCGTTATTAACATATGACAACTCAATTAA*A*C	34	GUIDE,seq donor (Malinin et al. Nat Protoc. 2021.)
oML583,584	Superb 01	6.42849	T7v10	/5Phos/GAATTTAATACGACTCACTATAGGGAAAT*A*T	/5Phos/ATATTTCCCTATAGTGAGTCGTATTAAAT*T*C	31	T7 promoter with optimized 5' and 3' flanks (Conrad et al. Commun Biol. 2020.)
oML207,208	Superb 02	5.91249	T7Cel+	/5Phos/GTGAATTTAATACGACTCACTATAGGGAGAGT*A*T	/5Phos/ATACTCTCCCTATAGTGAGTCGTATTAAATTC*A*C	34	Superb,seq donor. Cel,seq+ optimized 30bp T7 promoter (Conrad et al. Commun Biol. 2020.) with 2bp GUIDE,seq donor flanks
oML209,210	Superb 03	5.67356	revT7Cel+	/5Phos/GTACTCTCCCTATAGTGAGTCGTATTAAATTC*A*T	/5Phos/ATGAATTTAATACGACTCACTATAGGGAGAGT*A*C	34	Cel,seq+ optimized 30bp T7 promoter with 2bp GUIDE,seq donor flanks, reverse orientation
oML581,582	Superb 04	4.42069	T7v9	/5Phos/GAATTTAATACGACTCACTATAGGGATAA*T*T	/5Phos/AATTATCCCTATAGTGAGTCGTATTAAAT*T*C	31	T7 promoter with optimized 5' and 3' flanks (Conrad et al. Commun Biol. 2020.)
oML543,544	Superb 05	3.51197	10xCS,T7min	/5Phos/GGCTAGTCCGTTATCAACTTGTAATACGACTCACTATA*G*G	/5Phos/CCTATAGTGAGTCGTATTACAAGTTGATAACGGACTAG*C*C	40	Bipartite guide RNA capture sequence and T7 promoter (canonical)
oML579,580	Superb 06	2.56263	T7v8	/5Phos/GAATTTAATACGACTCACTATAGGGAGAG*T*T	/5Phos/AACTCTCCCTATAGTGAGTCGTATTAAAT*T*C	31	T7 promoter with optimized 5' and 3' flanks (Conrad et al. Commun Biol. 2020.)
oML541,542	Superb 07	1.61978	10xCS,T7cel	/5Phos/GGCTAGTCCGTTATCAACTTGAATTTAATACGACTCACTATAGGGAG*A*G	/5Phos/CTCTCCCTATAGTGAGTCGTATTAAATTCAAGTTGATAACGGACTAG*C*C	49	Bipartite guide RNA capture sequence and T7 promoter (Cel,seq+)
oML533,534	Superb 08	1.30891	SP6,T7min	/5Phos/TCTATAGTGTCACCTAAATAATACGACTCACTATA*G*G	/5Phos/CCTATAGTGAGTCGTATTATTTAGGTGACACTATA*G*A	37	Bidirectional SP6 and T7 promoters (canonical)
oML531,532	Superb 09	0.727101	SP6,T7Cel+	/5Phos/TCTATAGTGTCACCTAAATGAATTTAATACGACTCACTATAGGGAGA*G*T	/5Phos/ACTCTCCCTATAGTGAGTCGTATTAAATTCATTTAGGTGACACTATA*G*A	49	Bidirectional SP6 and T7 promoters (Cel,seq+)
oML553,554	Superb 10	0.249241	T7v4,T7v86	/5Phos/ATTATCCCTATAGTGAGTCGTATTAGAATTTAATTCGACTCACTATACGGAGA*T*A	/5Phos/TATCTCCGTATAGTGAGTCGAATTAAATTCTAATACGACTCACTATAGGGATA*A*T	55	Bidirectional T7 promoter variants (Conrad et al. Commun Biol. 2020., Leiber et al. Eur J Biochem. 1993.)
oML535,536	Superb 11	0	25A,T7cel	/5Phos/AAAAAAAAAAAAAAAAAAAAAAAAAGAATTTAATACGACTCACTATAGGGAGA*G*T	/5Phos/ACTCTCCCTATAGTGAGTCGTATTAAATTCTTTTTTTTTTTTTTTTTTTTTTT*T*T	55	Bipartite polyA and T7 promoter (Cel,seq+)
oML537,538	Superb 12	0	24A,T7min	/5Phos/AAAAAAAAAAAAAAAAAAAAAAAATAATACGACTCACTATA*G*G	/5Phos/CCTATAGTGAGTCGTATTATTTTTTTTTTTTTTTTTTTTTT*T*T	43	Bipartite polyA and T7 promoter (canonical)
oML539,540	Superb 13	0	25A,10xCS	/5Phos/AAAAAAAAAAAAAAAAAAAAAAAAACAAGTTGATAACGGACTAG*C*C	/5Phos/GGCTAGTCCGTTATCAACTTGTTTTTTTTTTTTTTTTTTTTTTT*T*T	46	Bipartite polyA and guide RNA capture sequence (10X Genomics)
oML545,546	Superb 14	0	T7v4,T7v1	/5Phos/ATTATCCCTATAGTGAGTCGTATTAGAATTTAATACGACTCACTATAGGGAGA*G*T	/5Phos/ACTCTCCCTATAGTGAGTCGTATTAAATTCTAATACGACTCACTATAGGGATA*A*T	55	Bidirectional T7 promoter variants (Conrad et al. Commun Biol. 2020.)
oML547,548	Superb 15	0	T7v4,T7v36	/5Phos/ATTATCCCTATAGTGAGTCGTATTAGAATTCAATACGACTCACTAAAGGGAAA*T*A	/5Phos/TATTTCCCTTTAGTGAGTCGTATTGAATTCTAATACGACTCACTATAGGGATA*A*T	55	Bidirectional T7 promoter variants (Conrad et al. Commun Biol. 2020., Komura et al. PLOS One. 2018.)
oML549,550	Superb 16	0	T7v4,T7v38	/5Phos/ATTATCCCTATAGTGAGTCGTATTAGAATTTAATTGGACTCACTATAGGGAAA*T*A	/5Phos/TATTTCCCTATAGTGAGTCCAATTAAATTCTAATACGACTCACTATAGGGATA*A*T	55	Bidirectional T7 promoter variants (Conrad et al. Commun Biol. 2020., Komura et al. PLOS One. 2018.)
oML551,552	Superb 17	0	T7v4,T7v62	/5Phos/ATTATCCCTATAGTGAGTCGTATTAGAATTTAATACGACTCACAATCGCGGAG*T*A	/5Phos/TACTCCGCGATTGTGAGTCGTATTAAATTCTAATACGACTCACTATAGGGATA*A*T	55	Bidirectional T7 promoter variants (Conrad et al. Commun Biol. 2020., Paul et al. Nuc Acids Res. 2013.)
oML567,568	Superb 18	0	T7v2	/5Phos/TAATACGACTCACTATA*G*G	/5Phos/CCTATAGTGAGTCGTAT*T*A	19	Canonical T7 promoter
oML569,570	Superb 19	0	T7v3	/5Phos/TAATACGACTCACTATAGGG*A*T	/5Phos/ATCCCTATAGTGAGTCGTAT*T*A	22	T7 promoter with minimal 3' flank (Conrad et al. Commun Biol. 2020.)
oML571,572	Superb 20	0	T7v4	/5Phos/GAATTTAATACGACTCACTATAG*G*G	/5Phos/CCCTATAGTGAGTCGTATTAAAT*T*C	25	T7 promoter with optimized 5' flank (Tang et al. J Biol Chem. 2005.)
oML573,574	Superb 21	0	T7v5	/5Phos/TAATACGACTCACTATAGGGAGA*G*T	/5Phos/ACTCTCCCTATAGTGAGTCGTAT*T*A	25	T7 promoter with optimized 3' flank (Conrad et al. Commun Biol. 2020.)
oML575,576	Superb 22	0	T7v6	/5Phos/TAATACGACTCACTATAGGGATA*A*T	/5Phos/ATTATCCCTATAGTGAGTCGTAT*T*A	25	T7 promoter with optimized 3' flank (Conrad et al. Commun Biol. 2020.)
oML577,578	Superb 23	0	T7v7	/5Phos/TAATACGACTCACTATAGGGAAA*T*A	/5Phos/TATTTCCCTATAGTGAGTCGTAT*T*A	25	T7 promoter with optimized 3' flank (Conrad et al. Commun Biol. 2020.)
oML585,586	Superb 24	0	SP6v1	/5Phos/ATTTAGGTGACACTATA*G*A	/5Phos/TCTATAGTGTCACCTAA*A*T	19	Canonical SP6 promoter
oML587,588	Superb 25	0	SP6v2	/5Phos/GAATTATTTAGGTGACACTATAG*A*A	/5Phos/TTCTATAGTGTCACCTAAATAAT*T*C	25	Variant SP6 promoter (Conrad et al. Commun Biol. 2020.)
oML203,204	Superb 26	0	T7	/5Phos/GTTTAATTTAATACGACTCACTATAGAACGGT*A*T	/5Phos/ATACCGTTCTATAGTGAGTCGTATTAAATTAA*A*C	34	Canonical 18bp T7 promoter (Dunn and Studier. J Mol Biol. 1983.) with 8bp GUIDE,seq donor flanks
oML205,206	Superb 27	0	revT7	/5Phos/GTTTAATTCTATAGTGAGTCGTATTAAACGGT*A*T	/5Phos/ATACCGTTTAATACGACTCACTATAGAATTAA*A*C	34	Canonical 18bp T7 promoter with 8bp GUIDE,seq donor flanks, reverse orientation

## Sheet: Guide_RNA
Oligo_ID	Guide_ID	Target_Loci	Guide_Position_hg38	Cut_Position_hg38	Strand	Guide_Sequence_5'to3'	PAM	RNA_Sequence_IDT	Length	Efficiency	Specificity	Off_Target_Count	Off_Targets	Source
sgML000	1	TRAC	chr14:22547648-22547667	22547665	+	TGTGCTAGACATGAGGTCTA	NGG	mU*mG*mU*rGrCrUrArGrArCrArUrGrArGrGrUrCrUrArGrUrUrUrCrArGrArGrCrUrArCrArGrCrArGrArArArUrGrCrUrGrUrArGrCrArArGrUrUrGrArArArUrArArGrGrCrUrArGrUrCrCrGrUrUrArUrCrArArCrUrUrGrArArArArArGrUrGrGrCrArCrCrGrArGrUrCrGmG*mU*mG*rC	106	nan	nan	nan	nan	Stadtmauer et al. Science. 2020.
sgML032	2	CTLA4	chr2:203874124-203874143	203874141	+	ACCTGCAAGTCATTCTTGGA	NGG	mA*mC*mC*rUrGrCrArArGrUrCrArUrUrCrUrUrGrGrArGrUrUrUrCrArGrArGrCrUrArCrArGrCrArGrArArArUrGrCrUrGrUrArGrCrArArGrUrUrGrArArArUrArArGrGrCrUrArGrUrCrCrGrUrUrArUrCrArArCrUrUrGrArArArArArGrUrGrGrCrArCrCrGrArGrUrCrGmG*mU*mG*rC	106	56	0.369244	10	2:0|3:10	GuideScan
sgML033	3	CTLA4	chr2:203874233-203874252	203874250	+	ATTGGCATGCTGTTTAACAC	NGG	mA*mU*mU*rGrGrCrArUrGrCrUrGrUrUrUrArArCrArCrGrUrUrUrCrArGrArGrCrUrArCrArGrCrArGrArArArUrGrCrUrGrUrArGrCrArArGrUrUrGrArArArUrArArGrGrCrUrArGrUrCrCrGrUrUrArUrCrArArCrUrUrGrArArArArArGrUrGrGrCrArCrCrGrArGrUrCrGmG*mU*mG*rC	106	61	0.39482	14	2:0|3:14	GuideScan
sgML136	4	B2M	chr15:44715512-44715531	44715514	-	AAGTCAACTTCAATGTCGGA	NGG	mA*mA*mG*rUrCrArArCrUrUrCrArArUrGrUrCrGrGrArGrUrUrUrCrArGrArGrCrUrArCrArGrCrArGrArArArUrGrCrUrGrUrArGrCrArArGrUrUrGrArArArUrArArGrGrCrUrArGrUrCrCrGrUrUrArUrCrArArCrUrUrGrArArArArArGrUrGrGrCrArCrCrGrArGrUrCrGmG*mU*mG*rC	106	0.5934	nan	nan	nan	Doench et al. Nat Biotechnol. 2016.
sgML151	5	ARID1A	chr1:26696704-26696723	26696721	+	AAGAACTCGAACGGGAACGC	NGG	mA*mA*mG*rArArCrUrCrGrArArCrGrGrGrArArCrGrCrGrUrUrUrCrArGrArGrCrUrArCrArGrCrArGrArArArUrGrCrUrGrUrArGrCrArArGrUrUrGrArArArUrArArGrGrCrUrArGrUrCrCrGrUrUrArUrCrArArCrUrUrGrArArArArArGrUrGrGrCrArCrCrGrArGrUrCrGmG*mU*mG*rC	106	0.601363	0.918567	55	2:0 | 3:2	GuideScan2
sgML152	6	ARID1A	chr1:26696849-26696868	26696866	+	GCTTCGGGCAACCCTACGGC	NGG	mG*mC*mU*rUrCrGrGrGrCrArArCrCrCrUrArCrGrGrCrGrUrUrUrCrArGrArGrCrUrArCrArGrCrArGrArArArUrGrCrUrGrUrArGrCrArArGrUrUrGrArArArUrArArGrGrCrUrArGrUrCrCrGrUrUrArUrCrArArCrUrUrGrArArArArArGrUrGrGrCrArCrCrGrArGrUrCrGmG*mU*mG*rC	106	0.588245	1	51	2:0 | 3:0	GuideScan2
sgML153	7	ARID1A	chr1:26729696-26729715	26729698	-	TATGGGTTAGTCCCGCCATA	NGG	mU*mA*mU*rGrGrGrUrUrArGrUrCrCrCrGrCrCrArUrArGrUrUrUrCrArGrArGrCrUrArCrArGrCrArGrArArArUrGrCrUrGrUrArGrCrArArGrUrUrGrArArArUrArArGrGrCrUrArGrUrCrCrGrUrUrArUrCrArArCrUrUrGrArArArArArGrUrGrGrCrArCrCrGrArGrUrCrGmG*mU*mG*rC	106	0.541629	0.848356	38	2:0 | 3:1	GuideScan2
sgML154	8	ARID1A	chr1:26729797-26729816	26729814	+	GCGGTACCCGATGACCATGC	NGG	mG*mC*mG*rGrUrArCrCrCrGrArUrGrArCrCrArUrGrCrGrUrUrUrCrArGrArGrCrUrArCrArGrCrArGrArArArUrGrCrUrGrUrArGrCrArArGrUrUrGrArArArUrArArGrGrCrUrArGrUrCrCrGrUrUrArUrCrArArCrUrUrGrArArArArArGrUrGrGrCrArCrCrGrArGrUrCrGmG*mU*mG*rC	106	0.552043	1	27	2:0 | 3:0	GuideScan2
sgML159	9	CHD3	chr17:7889759-7889778	7889761	-	ACACGCTTCTTGCGTTTTCG	NGG	mA*mC*mA*rCrGrCrUrUrCrUrUrGrCrGrUrUrUrUrCrGrGrUrUrUrCrArGrArGrCrUrArCrArGrCrArGrArArArUrGrCrUrGrUrArGrCrArArGrUrUrGrArArArUrArArGrGrCrUrArGrUrCrCrGrUrUrArUrCrArArCrUrUrGrArArArArArGrUrGrGrCrArCrCrGrArGrUrCrGmG*mU*mG*rC	106	0.565821	0.577817	56	2:1 | 3:5	GuideScan2
sgML161	10	CHD3	chr17:7890638-7890657	7890655	+	AATATGGAACCGGACCGGGT	NGG	mA*mA*mU*rArUrGrGrArArCrCrGrGrArCrCrGrGrGrUrGrUrUrUrCrArGrArGrCrUrArCrArGrCrArGrArArArUrGrCrUrGrUrArGrCrArArGrUrUrGrArArArUrArArGrGrCrUrArGrUrCrCrGrUrUrArUrCrArArCrUrUrGrArArArArArGrUrGrGrCrArCrCrGrArGrUrCrGmG*mU*mG*rC	106	0.695334	0.711254	36	2:0 | 3:2	GuideScan2
sgML162	11	CHD3	chr17:7891026-7891045	7891028	-	CTTTGTAGTTGGTGAGCGTG	NGG	mC*mU*mU*rUrGrUrArGrUrUrGrGrUrGrArGrCrGrUrGrGrUrUrUrCrArGrArGrCrUrArCrArGrCrArGrArArArUrGrCrUrGrUrArGrCrArArGrUrUrGrArArArUrArArGrGrCrUrArGrUrCrCrGrUrUrArUrCrArArCrUrUrGrArArArArArGrUrGrGrCrArCrCrGrArGrUrCrGmG*mU*mG*rC	106	0.648381	0.433477	116	2:2 | 3:19	GuideScan2
sgML163	12	CHD4	chr12:6606325-6606344	6606342	+	CCTCACTGCCCGCCGAGCAG	NGG	mC*mC*mU*rCrArCrUrGrCrCrCrGrCrCrGrArGrCrArGrGrUrUrUrCrArGrArGrCrUrArCrArGrCrArGrArArArUrGrCrUrGrUrArGrCrArArGrUrUrGrArArArUrArArGrGrCrUrArGrUrCrCrGrUrUrArUrCrArArCrUrUrGrArArArArArGrUrGrGrCrArCrCrGrArGrUrCrGmG*mU*mG*rC	106	0.465248	0.308458	113	2:1 | 3:18	GuideScan2
sgML164	13	CHD4	chr12:6602378-6602397	6602380	-	GAGCAAGCGCCAAAAAAAGG	NGG	mG*mA*mG*rCrArArGrCrGrCrCrArArArArArArArGrGrGrUrUrUrCrArGrArGrCrUrArCrArGrCrArGrArArArUrGrCrUrGrUrArGrCrArArGrUrUrGrArArArUrArArGrGrCrUrArGrUrCrCrGrUrUrArUrCrArArCrUrUrGrArArArArArGrUrGrGrCrArCrCrGrArGrUrCrGmG*mU*mG*rC	106	0.681556	0.391377	113	2:0 | 3:15	GuideScan2
sgML165	14	CHD4	chr12:6602157-6602176	6602174	+	GCCGGCATAAGAGCATACGC	NGG	mG*mC*mC*rGrGrCrArUrArArGrArGrCrArUrArCrGrCrGrUrUrUrCrArGrArGrCrUrArCrArGrCrArGrArArArUrGrCrUrGrUrArGrCrArArGrUrUrGrArArArUrArArGrGrCrUrArGrUrCrCrGrUrUrArUrCrArArCrUrUrGrArArArArArGrUrGrGrCrArCrCrGrArGrUrCrGmG*mU*mG*rC	106	0.584519	0.659965	79	2:0 | 3:6	GuideScan2
sgML166	15	CHD4	chr12:6602151-6602170	6602153	-	GCTCTTATGCCGGCAGCTGG	NGG	mG*mC*mU*rCrUrUrArUrGrCrCrGrGrCrArGrCrUrGrGrGrUrUrUrCrArGrArGrCrUrArCrArGrCrArGrArArArUrGrCrUrGrUrArGrCrArArGrUrUrGrArArArUrArArGrGrCrUrArGrUrCrCrGrUrUrArUrCrArArCrUrUrGrArArArArArGrUrGrGrCrArCrCrGrArGrUrCrGmG*mU*mG*rC	106	0.560216	0.406777	105	2:1 | 3:12	GuideScan2
sgML167	16	INO80	chr15:41096205-41096224	41096222	+	GCAGAAAATGGTCCAACCGG	NGG	mG*mC*mA*rGrArArArArUrGrGrUrCrCrArArCrCrGrGrGrUrUrUrCrArGrArGrCrUrArCrArGrCrArGrArArArUrGrCrUrGrUrArGrCrArArGrUrUrGrArArArUrArArGrGrCrUrArGrUrCrCrGrUrUrArUrCrArArCrUrUrGrArArArArArGrUrGrGrCrArCrCrGrArGrUrCrGmG*mU*mG*rC	106	0.600311	0.560776	108	2:0 | 3:12	GuideScan2
sgML168	17	INO80	chr15:41095863-41095882	41095880	+	ATTAAGGGATCCCCAGACTG	NGG	mA*mU*mU*rArArGrGrGrArUrCrCrCrCrArGrArCrUrGrGrUrUrUrCrArGrArGrCrUrArCrArGrCrArGrArArArUrGrCrUrGrUrArGrCrArArGrUrUrGrArArArUrArArGrGrCrUrArGrUrCrCrGrUrUrArUrCrArArCrUrUrGrArArArArArGrUrGrGrCrArCrCrGrArGrUrCrGmG*mU*mG*rC	106	0.717766	0.415095	115	2:0 | 3:18	GuideScan2
sgML169	18	INO80	chr15:41095761-41095780	41095763	-	CTGAATGGAGTTCTACAGTC	NGG	mC*mU*mG*rArArUrGrGrArGrUrUrCrUrArCrArGrUrCrGrUrUrUrCrArGrArGrCrUrArCrArGrCrArGrArArArUrGrCrUrGrUrArGrCrArArGrUrUrGrArArArUrArArGrGrCrUrArGrUrCrCrGrUrUrArUrCrArArCrUrUrGrArArArArArGrUrGrGrCrArCrCrGrArGrUrCrGmG*mU*mG*rC	106	0.530381	0.402593	111	2:0 | 3:12	GuideScan2
sgML171	19	SMARCA4	chr19:10984174-10984193	10984176	-	TGGCCGAGGAGTTCCGCCCA	NGG	mU*mG*mG*rCrCrGrArGrGrArGrUrUrCrCrGrCrCrCrArGrUrUrUrCrArGrArGrCrUrArCrArGrCrArGrArArArUrGrCrUrGrUrArGrCrArArGrUrUrGrArArArUrArArGrGrCrUrArGrUrCrCrGrUrUrArUrCrArArCrUrUrGrArArArArArGrUrGrGrCrArCrCrGrArGrUrCrGmG*mU*mG*rC	106	0.535028	0.908298	103	2:0 | 3:6	GuideScan2
sgML172	20	SMARCA4	chr19:10985312-10985331	10985329	+	CCGCGCTACAACCAGATGAA	NGG	mC*mC*mG*rCrGrCrUrArCrArArCrCrArGrArUrGrArArGrUrUrUrCrArGrArGrCrUrArCrArGrCrArGrArArArUrGrCrUrGrUrArGrCrArArGrUrUrGrArArArUrArArGrGrCrUrArGrUrCrCrGrUrUrArUrCrArArCrUrUrGrArArArArArGrUrGrGrCrArCrCrGrArGrUrCrGmG*mU*mG*rC	106	0.582648	0.566166	70	2:2 | 3:6	GuideScan2
sgML173	21	SMARCA4	chr19:10986237-10986256	10986254	+	CAGCCAGTGGCCCGTCTTCG	NGG	mC*mA*mG*rCrCrArGrUrGrGrCrCrCrGrUrCrUrUrCrGrGrUrUrUrCrArGrArGrCrUrArCrArGrCrArGrArArArUrGrCrUrGrUrArGrCrArArGrUrUrGrArArArUrArArGrGrCrUrArGrUrCrCrGrUrUrArUrCrArArCrUrUrGrArArArArArGrUrGrGrCrArCrCrGrArGrUrCrGmG*mU*mG*rC	106	0.543702	0.660913	103	2:1 | 3:5	GuideScan2
sgML174	22	SMARCA4	chr19:10986488-10986507	10986490	-	ACCGAGGGTGGAGGTAGCGT	NGG	mA*mC*mC*rGrArGrGrGrUrGrGrArGrGrUrArGrCrGrUrGrUrUrUrCrArGrArGrCrUrArCrArGrCrArGrArArArUrGrCrUrGrUrArGrCrArArGrUrUrGrArArArUrArArGrGrCrUrArGrUrCrCrGrUrUrArUrCrArArCrUrUrGrArArArArArGrUrGrGrCrArCrCrGrArGrUrCrGmG*mU*mG*rC	106	0.547662	0.683732	87	2:2 | 3:6	GuideScan2
sgML135	23	B2M	chr15:44715420-44715439	44715422	-	CTGAATCTTTGGAGTACCTG	NGG	mC*mU*mG*rArArUrCrUrUrUrGrGrArGrUrArCrCrUrGrGrUrUrUrCrArGrArGrCrUrArCrArGrCrArGrArArArUrGrCrUrGrUrArGrCrArArGrUrUrGrArArArUrArArGrGrCrUrArGrUrCrCrGrUrUrArUrCrArArCrUrUrGrArArArArArGrUrGrGrCrArCrCrGrArGrUrCrGmG*mU*mG*rC	106	0.6232	nan	nan	nan	Doench et al. Nat Biotechnol. 2016.

## Sheet: TIDE_PCR_Primers
Oligo_ID	Target	Guide_ID	Position _hg38	Fwd_Primer_5'to3'	Rev_Primer_5'to3'	Product_Size_Bp	Sanger_Primer
oML123,124	TRAC	1	chr14:22547469-22548129	GAGATCATGTCCTAACCCTG	AATAAGGAGAGGCAACTTGG	661	Fwd
oML355,356	CTLA4	2,3	chr2:203873960-203874928	TCCGGAGTTGTCTTTATCATC	AACAACCCCTTTTGAAATGC	969	Fwd
oML480,481	B2M	4	chr15:44715205-44716061	GAGGAATTATGAGGGAAAGATACC	TTGAGATGTTCGTTCAGTGC	857	Fwd
oML591,592	ARID1A	7,8	chr1:26729514-26730573	GTTGGTCTCATTGCTCTTTC	CCTCATCTCTCCTCTATTGG	1060	Fwd
oML593,594	SMARCA4	19	chr19:10983964-10984876	AGAGTGATCATGGAGAAACG	TGTGACCATAAAGAGCCTTC	913	Fwd
oML595,596	SMARCA4	20	chr19:10985067-10985969	TGGGCGACATTTATTTTGTG	TCTGGTTAATGCTGAGAACC	903	Fwd
oML603,604	CHD4	13,14,15	chr12:6601641-6602557	GTTTTACCTGACAAACTGGC	GGCCTAACCTTTTGCTATTG	917	Fwd
oML605,606	INO80	16	chr15:41095566-41096494	TATCTGCACTGTAAACACCC	ATGATCTTTCTGCAGACTCC	929	Fwd
oML605,606	INO80	17,18	chr15:41095566-41096494	TATCTGCACTGTAAACACCC	ATGATCTTTCTGCAGACTCC	929	Rev
oML609,610	CHD3	9,10	chr17:7890462-7891547	ATCACAGGATTGTTGTGAAG	TACTTTTCTTCAGGAGCCAC	1086	Fwd
oML611,612	CHD3	11	chr17:7890853-7891925	AAGCTAGTGGGTAGGTAGAC	ATGTTAAAGTGCCTTCTCCC	1073	Fwd
oML615,616	ARID1A	5,6	chr1:26696473-26697477	CTGAAGAAAGCCGAGCAG	GTGGCTCCTTTGTTGGG	1005	Fwd
oML623,624	SMARCA4	21,22	chr19:10985993-10987027	AAACCAAATCCACCAGGTC	ACCACCATAGAAGAGGGAG	1035	Fwd
oML628,629	CHD4	12	chr12:6606135-6607173	AACCACTCCCTTCGGATAC	CGACCCTTCCTTTCCTG	1039	Rev
oML631,632	CHD3	9	chr17:7889489-7890592	CATCCCAGAGTACTCGAAAC	AACCAAATTCCTCCTCACTG	1104	Fwd

## Sheet: RT-PCR_Primers_T7
Oligo_ID	Target_Promoter	Target_Name	Target_Flank	Guide_ID	Distance_Bp	Position_hg38	Fwd_Primer_5'to3'	Rev_Primer_5'to3'	Product_Size_Bp
oML141,142	Reference	TRAC	nan	nan	nan	chr14:22547016-22547096	TTCCCAACTTAATGCCAACATACC	GGAATCTGGAGTGGTCTCCC	81
oML149,150	Reference	GATA3	nan	nan	nan	chr10:8936539-8936626	AATTCGAGTTTCATCACATCCCC	AAGGTACTAGCGTACATCCACTG	88
oML237,238	Reference	GSH1	nan	nan	nan	chr1:195805408-195805510	ATATGGCTCACTAGCTACATTGC	AGCCATTTATGCCTCTACACC	103
oML245,246	Reference	GSH2	nan	nan	nan	chr3:22747091-22747171	ACTATGATAGGGTGAAGGAAACAAC	GTGTACTTAAGCCTCTAGAAACTGG	81
oML275,276	Edit	CTLA4	5'	2	12897	chr2:203861126-203861243	AGGGACTGAAAATTAATCTACCAC	GGAAATGATATGCAAAGTGACTGG	118
oML281,282	Edit	CTLA4	3'	2	48708	chr2:203922849-203922946	GGATTTGGTTTTGGATTTTGTGTTC	ACCAAGACAATTAATGGGCTAGAAG	98
oML291,292	Edit	CTLA4	3'	2	2721	chr2:203876862-203876967	AAAACAAGAAAACAGGATGCCC	GCACCCAGCCTCTAGTACAC	106
oML300,301	Edit	CTLA4	5'	2	167487	chr2:203706549-203706653	TCATGTGCCCTAAGGGGATG	AGGAACCCGAAGTGTGAGG	105
oML317,318	Edit	CTLA4	3'	2	6033	chr2:2038801740-203880288	AGAAGATTGAGAGAGGCTCTAGG	CCCCAGATATTCCTACACTTCAAC	115
oML319,320	Edit	CTLA4	5'	2	4302	chr2:203869751-203869838	GAGTTGATGCAAGCCTCTCTG	TCCCTTGAACACTCCCATGC	88
oML323,324	Edit	CTLA4	3'	2	836	chr2:203874977-203875084	GAATGAGCTCCTTTTCTGTGGAAG	AATGATATACTATCCACTGAGGCTCC	108
oML369,370	Edit	CTLA4	5'	2	383	chr2:203873642-203873757	CCAGTTCCTTTCAATGGTTTGC	GAAGGTCATACCTGTGGGTCTC	116
oML375,376	Edit	CTLA4	3'	3	110	chr2:203874386-203874504	GAGCTTTTCCCTGTGGCTTC	TCACAGAGGGCTTAGTGTGC	119
oML385,386	Endogenous	Chr6	3'	nan	156	chr6:157462245-157462362	TGGGGTTTCAGAGTTGACGG	GCACTCATCGCTCCAGTTAG	118
oML389,390	Endogenous	Chr7	3'	nan	81	chr7:103542012-103542092	TCACTTGCAAAATTAGGTCAGGG	TGGGCCGAAAACTTAACAAGG	81
oML393,394	Endogenous	Chr8	3'	nan	326	chr8:43017817-43017896	TTCTCTCATTTGGGCCCTCTG	CACTTCAAGGCAGATTTGTATTCTC	80
oML482,483	Endogenous	Chr6	5'	nan	150	chr6:157461820-157461917	CAGTCACGGCTTGCAGAATG	ATCTCAAGACCCAGAACCGC	98
oML486,487	Endogenous	Chr7	5'	nan	81	chr7:103543017-103543100	AGAGGCCTTTTCAACATTTCAGC	CCCCTCCTCCTATCACAAGAATC	84
oML490,491	Edit	B2M	5'	4	202	chr15:44715233-44715312	CACGGTTTATTCTTCAAAATGGAGG	CTCCCAATTCCATTTCCACTCTG	80
oML492,493	Edit	B2M	3'	4	156	chr15:44715671-44715750	ACTTTGTCACAGCCCAAGATAG	ACTACTCATACACAACTTTCAGCAG	80
oML494,495	Edit	B2M	3'	4	922	chr15:44716437-44716542	CACTATGTGGAGAACATTGACAGAG	GGCCATACACCTTCTTCATGC	106
oML496,497	Edit	B2M	3'	4	9917	chr15:44725432-44725520	TAAAAGCCAGTTTCGCTCTTTCTC	ACATGGGTAAAGATATCAGAGAGGC	89
oML498,499	Edit	B2M	3'	4	31099	chr15:44746614-44746697	TGGGCTGGAGGTAAATTTGTTATC	ATTTGACTAGACTGGGTAATGGAC	84
oML511,512	Edit	B2M	5'	4	4266	chr15:44711166-44711248	TGGGGCACCATTAGCAAGTC	TCAGGCTGGAGGCACATTAAG	83
oML661,662	Edit	ARID1A	5'	5,6	992	chr1:26695624-26695728	TTTGTGAAGGGAAGGGAGCG	GCACTGCCATTTTACCCAGC	105
oML663,664	Edit	ARID1A	3'	5,6	850	chr1:26695624-26695728	TCCCTCCTTCAGCCTTTGTG	TGGAGTTCGAAGGGACCAGG	81
oML665,666	Edit	SMARCA4	5'	19	116	chr19:10983973-10984060	ATGGAGAAACGGTTTGGGTG	GCAAGGGACAATCATACGGTC	88
oML667,668	Edit	SMARCA4	3'	19	293	chr19:10984470-10984549	AGCCTTCTTGTTGGAGGTGTC	CGAGCTGAACCTTCTGTTCATGG	80
oML669,670	Edit	SMARCA4	5'	22	306	chr19:10986102-10986184	AGAGTAGGAGCTGGTGTAGGG	AGAGAAAGGTCAGCCCACTG	83
oML671,672	Edit	SMARCA4	3'	22	126	chr19:10986617-10986720	CAGGTGTCTCAGAGCGAATGG	CAGTATGGGCCCGTGCAATC	104
oML673,674	Edit	CHD4	5'	12	78	chr12:6602252-6602335	GGCTCATCCCCAGAACATGG	AGGGAGGAGCTCTGAGAAGG	84
oML675,676	Edit	CHD4	5'	12	19	chr12:6602193-6602309	GGGAAGAGGGAGACAGACAC	GGGCTGAGGGCATTTGTTTC	117
oML677,678	Edit	CHD3	3'	10	139	chr17:7890794-7890907	AGGAGGGGAGGAATGGAGAC	TCCTCCAGCCCCTATTCCAG	114
oML679,680	Edit	CHD3	3'	10	173	chr17:7890828-7890934	GGGCAAGAAGCAAGAAAGCC	GGAGAGGGGCTTTGGTGAAG	107

## Sheet: RT-qPCR_Primers_Genes
Oligo_ID	Gene	Exons	Position_hg38	Fwd_Primer_5'to3'	Rev_Primer_5'to3'	Product_Size_Bp	RefSeq_ID	Source	IDT_PrimeTime_ID
oML339,340	CTLA4	1-2	chr2:203868024-203870661	CTTCTCTTCATCCCTGTCTTCTG	GATGCATACTCACACACAAAGCTG	104	NM_001037631	Laurent et al. J Transl Med. 2013.	nan
oML349,350	RPL24	3-4	chr3:101682850-101685851	CAGTAATGGCCCTCTGGAAT	CCTCTACAGAAGGAAGCACAA	92	NM_000986	IDT	Hs.PT.58.22859503
oML397,398	B2M	2-3	chr15:44715576-44716353	TGTCTTTCAGCAAGGACTGGT	CATGATGCTGCTTACATGTCTCGAT	151	NM_004048	Geigges et al. Sci Rep. 2020.	nan
oML351,352	RPS10	4-6	chr6:34417501-34421767	CAATTTTACTGAGGTGGCTGAC	AGCTGACAGAGATACCTACAGA	141	NM_001014	IDT	Hs.PT.58.26269167
oML637,638	ARID1A	10-11	chr1:26766533-26767864	AGATGGGACACCCAAGACAG	CTTCCTCTCAGGCTCACCAC	109	NM_006015	Wilson et al. Nat Comm. 2019.	nan
oML643,644	SMARCA4	3-4	chr19:10985390-10986281	GACCAGCACTCCCAAGGTTAC	CTGGCCCGGAAGACATCTG	109	NM_001128844	Yao et al. Genome Med. 2021.	nan
oML649,650	CHD4	7-8	chr12:6600645-6601004	CCACATCTAAGTCATCATCCTCAC	CAAGAAGCCTAAACCCAAGAAAG	104	NM_001273	Xu et al. BMC Cancer. 2020.	nan
oML657,658	CHD3	11-12	chr17:7884844-7897126	GCGAGAGTTCTTTGTCAAGTG	TTCCGCTGGTAGTTTCGATAC	111	NM_001005271	IDT	Hs.PT.58.2946404
