# Supplementary material for: Joint single-cell profiling of Cas9 edits and transcriptomes reveals widespread off-target events and effects on gene expression
Source: bioRxiv. 2025 Aug 28:2025.02.07.636966. Preprint. [Version 2] doi: 10.1101/2025.02.07.636966 (PMC12407703; doi:10.1101/2025.02.07.636966)
Supplement: Supplement 2 [file media-2.zip › Additional_files/Supplementary_tables/Supp_Table_02_Cells.xlsx]

## Sheet: Cell_Editing
Sample_ID	Cell_ID	Cell_Type	Condition	Donor_Treated	RNP_Treated	Target	Guide_Oligo_ID	Donor_Oligo_ID	EP_Protocol	Cas9_Conc_uM	Guide_Conc_uM	Donor_Conc_uM	Evercode_Pool	Evercode_Sample_ID
1	cML001	K562	nan	False	False	nan	nan	nan	K562	nan	nan	nan	1	1,2
2	cML002	K562	nan	False	True	CTLA4	sgML032	nan	K562	2.5	5	nan	nan	nan
3	cML006	K562	nan	True	True	CTLA4	sgML032	oML207,208	K562	2.5	5	4	nan	nan
4	cML010	Jurkat	nan	False	True	CTLA4	sgML032	nan	Jurkat	2.5	5	nan	nan	nan
5	cML014	Jurkat	nan	True	True	CTLA4	sgML032	oML207,208	Jurkat	2.5	5	4	nan	nan
6	cML018	GM12878	nan	False	True	CTLA4	sgML032	nan	Optimization 4	2.5	5	nan	nan	nan
7	cML022	GM12878	nan	True	True	CTLA4	sgML032	oML207,208	Optimization 4	2.5	5	4	nan	nan
8	cML029	Jurkat	nan	True	True	B2M	sgML136	oML207,208	Jurkat	2.5	5	4	nan	nan
9	cML037	GM12878	nan	True	True	B2M	sgML136	oML207,208	Optimization 4	2.5	5	4	nan	nan
10	cML054	K562	nan	True	True	B2M	sgML136	oML207,208	K562	2.5	5	4	nan	nan
11	cML067	K562	nan	True	True	CTLA4	sgML032	oML531,532	K562	2.5	5	4	nan	nan
12	cML068	K562	nan	True	True	CTLA4	sgML032	oML533,534	K562	2.5	5	4	nan	nan
13	cML069	K562	nan	True	True	CTLA4	sgML032	oML535,536	K562	2.5	5	4	nan	nan
14	cML070	K562	nan	True	True	CTLA4	sgML032	oML537,538	K562	2.5	5	4	nan	nan
15	cML071	K562	nan	True	True	CTLA4	sgML032	oML539,540	K562	2.5	5	4	nan	nan
16	cML072	K562	nan	True	True	CTLA4	sgML032	oML541,542	K562	2.5	5	4	nan	nan
17	cML073	K562	nan	True	True	CTLA4	sgML032	oML543,544	K562	2.5	5	4	nan	nan
18	cML074	K562	nan	True	True	CTLA4	sgML032	oML207,208	K562	2.5	5	4	nan	nan
19	cML075	K562	nan	True	True	CTLA4	sgML032	oML207,208	K562	2.5	5	8	nan	nan
20	cML076	K562	nan	True	True	CTLA4	sgML032	oML207,208	K562	3.8	7.5	4	nan	nan
21	cML077	K562	nan	True	True	CTLA4	sgML032	oML207,208	K562	3.8	7.5	8	nan	nan
22	cML078	K562	nan	True	True	CTLA4	sgML032	oML207,208	K562	2.5	5	4	nan	nan
23	cML079	K562	nan	True	True	CTLA4	sgML032	oML207,208	K562	2.5	5	8	nan	nan
24	cML080	K562	nan	True	True	CTLA4	sgML032	oML207,208	K562	3.8	7.5	4	nan	nan
25	cML081	K562	nan	True	True	CTLA4	sgML032	oML207,208	K562	3.8	7.5	8	nan	nan
26	cML082	K562	nan	True	True	B2M	sgML136	oML207,208	K562	2.5	5	4	nan	nan
27	cML083	K562	nan	True	True	B2M	sgML136	oML545,546	K562	2.5	5	4	nan	nan
28	cML084	K562	nan	True	True	B2M	sgML136	oML547,548	K562	2.5	5	4	nan	nan
29	cML085	K562	nan	True	True	B2M	sgML136	oML549,550	K562	2.5	5	4	nan	nan
30	cML086	K562	nan	True	True	B2M	sgML136	oML551,552	K562	2.5	5	4	nan	nan
31	cML087	K562	nan	True	True	B2M	sgML136	oML553,554	K562	2.5	5	4	nan	nan
32	cML088	K562	nan	True	True	ARID1A	sgML151	oML207,208	K562	2.5	5	4	2	3,4,5,6,7
33	cML089	K562	nan	True	True	ARID1A	sgML152	oML207,208	K562	2.5	5	4	2	3,4,5,6,7
34	cML090	K562	nan	True	True	ARID1A	sgML153	oML207,208	K562	2.5	5	4	nan	nan
35	cML091	K562	nan	True	True	ARID1A	sgML154	oML207,208	K562	2.5	5	4	nan	nan
36	cML092	K562	nan	True	True	CHD4	sgML163	oML207,208	K562	2.5	5	4	3	8,9,10,11,12
37	cML093	K562	nan	True	True	CHD4	sgML164	oML207,208	K562	2.5	5	4	nan	nan
38	cML094	K562	nan	True	True	CHD4	sgML165	oML207,208	K562	2.5	5	4	3	8,9,10,11,12
39	cML095	K562	nan	True	True	CHD4	sgML166	oML207,208	K562	2.5	5	4	nan	nan
40	cML096	K562	nan	True	True	INO80	sgML167	oML207,208	K562	2.5	5	4	nan	nan
41	cML097	K562	nan	True	True	INO80	sgML168	oML207,208	K562	2.5	5	4	nan	nan
42	cML098	K562	nan	True	True	INO80	sgML169	oML207,208	K562	2.5	5	4	nan	nan
43	cML100	K562	nan	True	False	nan	nan	oML207,208	K562	2.5	5	4	nan	nan
44	cML101	K562	nan	True	True	CTLA4	sgML032	oML207,208	K562	2.5	5	4	nan	nan
45	cML102	K562	nan	True	True	B2M	sgML136	oML207,208	K562	2.5	5	4	nan	nan
46	cML103	K562	nan	True	False	nan	nan	oML207,208	K562	nan	5	4	nan	nan
47	cML104	K562	nan	True	True	CTLA4	sgML032	oML207,208	K562	2.5	5	4	nan	nan
48	cML105	K562	nan	True	True	B2M	sgML136	oML207,208	K562	2.5	5	4	nan	nan
49	cML106	K562	nan	True	True	SMARCA4	sgML171	oML207,208	K562	2.5	5	4	2	3,4,5,6,7
50	cML107	K562	nan	True	True	SMARCA4	sgML172	oML207,208	K562	2.5	5	4	nan	nan
51	cML108	K562	nan	True	True	SMARCA4	sgML173	oML207,208	K562	2.5	5	4	nan	nan
52	cML109	K562	nan	True	True	SMARCA4	sgML174	oML207,208	K562	2.5	5	4	2	3,4,5,6,7
53	cML110	K562	nan	True	True	ARID1A,SMARCA4	sgML151,171	oML207,208	K562	2.5	5	4	2	3,4,5,6,7
54	cML111	K562	nan	True	True	ARID1A,SMARCA4	sgML152,172	oML207,208	K562	2.5	5	4	nan	nan
55	cML112	K562	nan	True	True	ARID1A,SMARCA4	sgML153,173	oML207,208	K562	2.5	5	4	nan	nan
56	cML113	K562	nan	True	True	ARID1A,SMARCA4	sgML154,174	oML207,208	K562	2.5	5	4	nan	nan
57	cML114	K562	nan	True	True	CHD3,CHD4	sgML159,163	oML207,208	K562	2.5	5	4	nan	nan
58	cML115	K562	nan	True	True	CHD4	sgML164	oML207,208	K562	2.5	5	4	nan	nan
59	cML116	K562	nan	True	True	CHD3,CHD4	sgML161,165	oML207,208	K562	2.5	5	4	3	8,9,10,11,12
60	cML117	K562	nan	True	True	CHD4	sgML166	oML207,208	K562	2.5	5	4	nan	nan
61	cML117	K562	nan	True	True	CHD3	sgML162	oML207,208	K562	2.5	5	4	nan	nan
62	cML118	K562	nan	True	True	CTLA4	sgML032	oML207,208	K562	2.5	5	4	nan	nan
63	cML118	K562	nan	True	True	B2M	sgML136	oML207,208	K562	2.5	5	4	nan	nan
64	cML119	K562	nan	True	True	CTLA4	sgML032	oML207,208	K562	3.8	3.8	4	nan	nan
65	cML119	K562	nan	True	True	B2M	sgML136	oML207,208	K562	3.8	3.8	4	nan	nan
66	cML120	K562	nan	True	True	CTLA4	sgML032	oML207,208	K562	5	5	4	nan	nan
67	cML120	K562	nan	True	True	B2M	sgML136	oML207,208	K562	5	5	4	nan	nan
68	cML121	K562	nan	True	True	B2M,CTLA4	sgML032,sgML136	oML207,208	K562	2.5	5	4	nan	nan
70	cML122	K562	nan	True	True	B2M,CTLA4	sgML032,sgML136	oML207,208	K562	3.8	3.8	4	nan	nan
72	cML123	K562	nan	True	True	B2M,CTLA4	sgML032,sgML136	oML207,208	K562	5	5	4	nan	nan
74	cML124	K562	nan	True	True	CTLA4	sgML032	oML207,208	K562	2.5	5	4	nan	nan
75	cML125	K562	nan	True	True	CTLA4	sgML032	oML567,568	K562	2.5	5	4	nan	nan
76	cML126	K562	nan	True	True	CTLA4	sgML032	oML569,570	K562	2.5	5	4	nan	nan
77	cML127	K562	nan	True	True	CTLA4	sgML032	oML571,572	K562	2.5	5	4	nan	nan
78	cML128	K562	nan	True	True	CTLA4	sgML032	oML573,574	K562	2.5	5	4	nan	nan
79	cML129	K562	nan	True	True	CTLA4	sgML032	oML575,576	K562	2.5	5	4	nan	nan
80	cML130	K562	nan	True	True	CTLA4	sgML032	oML577,578	K562	2.5	5	4	nan	nan
81	cML131	K562	nan	True	True	CTLA4	sgML032	oML579,580	K562	2.5	5	4	nan	nan
82	cML132	K562	nan	True	True	CTLA4	sgML032	oML581,582	K562	2.5	5	4	nan	nan
83	cML133	K562	nan	True	True	CTLA4	sgML032	oML583,584	K562	2.5	5	4	nan	nan
84	cML134	K562	nan	True	True	CTLA4	sgML032	oML585,586	K562	2.5	5	4	nan	nan
85	cML135	K562	nan	True	True	CTLA4	sgML032	oML587,588	K562	2.5	5	4	nan	nan
86	Donor 1	Primary T	Unactivated	False	False	nan	nan	nan	Expanded T 3	nan	nan	nan	nan	nan
87	Donor 1	Primary T	Unactivated	False	True	TRAC	sgML000	nan	Expanded T 3	2.5	5	nan	nan	nan
88	Donor 1	Primary T	Unactivated	True	False	nan	sgML000	oML201,202	Expanded T 3	nan	nan	4	nan	nan
89	Donor 1	Primary T	Unactivated	True	True	TRAC	sgML000	oML201,202	Expanded T 3	2.5	5	4	nan	nan
90	Donor 1	Primary T	Unactivated	True	False	nan	sgML000	oML203,204	Expanded T 3	nan	nan	4	nan	nan
91	Donor 1	Primary T	Unactivated	True	True	TRAC	sgML000	oML203,204	Expanded T 3	2.5	5	4	nan	nan
92	Donor 1	Primary T	Unactivated	True	False	nan	sgML000	oML205,206	Expanded T 3	nan	nan	4	nan	nan
93	Donor 1	Primary T	Unactivated	True	True	TRAC	sgML000	oML205,206	Expanded T 3	2.5	5	4	nan	nan
94	Donor 1	Primary T	Unactivated	True	False	nan	sgML000	oML207,208	Expanded T 3	nan	nan	4	nan	nan
95	Donor 1	Primary T	Unactivated	True	True	TRAC	sgML000	oML207,208	Expanded T 3	2.5	5	4	nan	nan
96	Donor 1	Primary T	Unactivated	True	False	nan	sgML000	oML209,210	Expanded T 3	nan	nan	4	nan	nan
97	Donor 1	Primary T	Unactivated	True	True	TRAC	sgML000	oML209,210	Expanded T 3	2.5	5	4	nan	nan
98	Donor 1	Primary T	Unactivated	True	True	TRAC	sgML000	oML207,208	Expanded T 3	2.5	5	2 uM	nan	nan
99	Donor 1	Primary T	Unactivated	True	True	TRAC	sgML000	oML207,208	Expanded T 3	2.5	5	4	nan	nan
100	Donor 1	Primary T	Unactivated	True	True	TRAC	sgML000	oML207,208	Expanded T 3	2.5	5	8	nan	nan
101	Donor 1	Primary T	Unactivated	True	True	TRAC	sgML000	oML207,208	Expanded T 4	2.5	5	2 uM	nan	nan
102	Donor 1	Primary T	Unactivated	True	True	TRAC	sgML000	oML207,208	Expanded T 4	2.5	5	4	nan	nan
103	Donor 1	Primary T	Unactivated	True	True	TRAC	sgML000	oML207,208	Expanded T 4	2.5	5	8	nan	nan
104	Donor 2	Primary T	Activated	False	False	nan	nan	nan	Expanded T 4-2	nan	nan	nan	nan	nan
105	Donor 2	Primary T	Activated	False	True	CTLA4	sgML032	nan	Expanded T 4-2	2.5	5	nan	nan	nan
106	Donor 2	Primary T	Activated	False	True	CTLA4	sgML033	nan	Expanded T 4-2	2.5	5	nan	nan	nan
107	Donor 2	Primary T	Activated	True	True	CTLA4	sgML032	oML207,208	Expanded T 4-2	2.5	5	4	nan	nan
108	Donor 2	Primary T	Activated	True	True	CTLA4	sgML033	oML207,208	Expanded T 4-2	2.5	5	4	nan	nan
109	Donor 2	Primary T	Unactivated	True	True	CTLA4	sgML032	oML207,208	Expanded T 4-2	2.5	5	4	nan	nan
110	Donor 2	Primary T	Unactivated	True	True	CTLA4	sgML033	oML207,208	Expanded T 4-2	2.5	5	4	nan	nan
111	GM12878P	GM12878	nan	False	False	nan	nan	nan	nan	nan	nan	nan	nan	nan
112	JurkatP	Jurkat	nan	False	False	nan	nan	nan	nan	nan	nan	nan	nan	nan
