# Supplementary material for: Joint single-cell profiling of Cas9 edits and transcriptomes reveals widespread off-target events and effects on gene expression
Source: bioRxiv. 2025 Aug 28:2025.02.07.636966. Preprint. [Version 2] doi: 10.1101/2025.02.07.636966 (PMC12407703; doi:10.1101/2025.02.07.636966)
Supplement: Supplement 2 [file media-2.zip › Additional_files/Supplementary_tables/Supp_Table_03_edit_site_info.xlsx]

## Sheet: edit_site_metadata_10k_cell
name	chr	pos	start_window	end_window	intersecting_genes	copy-number	n_cells_edited	stranded_edit_dist	target_name	target_start	target_end	target_seq	target_pam	strand	offset	abs_offset	homol_guide_name	homol_guide_seq	target_aln	guide_aln	hamming_aln_distance	hamming_aln_indel_corrected	match_aln_count	coinc_guide_name	coinc_guide_seq	coinc_count	coinc_fraction	guide_score	confident_guide_call	manual_edit_call	t7_barcoded_umis	t7_barcoded_umis_per_edited_cell
hg38_1:26696719	1	26696719	26696579	26696859	ARID1A	4	359	0	hg38_1:26696719_2	26696703	26696726	AAGAACTCGAACGGGAACGCGGG	GGG	+	1	1	ARID1A g05	AAGAACTCGAACGGGAACGC	AAGAACTCGAACGGGAACGC	AAGAACTCGAACGGGAACGC	0	0	20	ARID1A g05	AAGAACTCGAACGGGAACGCGGG	1	0.754789	17.836	TRUE	TRUE	428	1.1922
hg38_1:26696862	1	26696862	26696722	26697002	ARID1A	4	102	2	hg38_1:26696862_3	26696848	26696871	GCTTCGGGCAACCCTACGGCCGG	CGG	+	3	3	ARID1A g06	GCTTCGGGCAACCCTACGGC	GCTTCGGGCAACCCTACGGC	GCTTCGGGCAACCCTACGGC	0	0	20	ARID1A g06	GCTTCGGGCAACCCTACGGCCGG	1	0.900261	18.0438	TRUE	TRUE	120	1.17647
hg38_12:6602172	12	6602172	6602032	6602312	ENSG00000285238,CHD4	2	2725	0	hg38_12:6602172_1	6602156	6602179	GCCGGCATAAGAGCATACGCTGG	TGG	+	1	1	CHD4 g14	GCCGGCATAAGAGCATACGC	GCCGGCATAAGAGCATACGC	GCCGGCATAAGAGCATACGC	0	0	20	CHD4 g14	GCCGGCATAAGAGCATACGCTGG	1	0.80692	17.9105	TRUE	TRUE	11378	4.17541
hg38_12:6606340	12	6606340	6606200	6606480	ENSG00000285238,CHD4	2	179	0	hg38_12:6606340_3	6606324	6606347	CCTCACTGCCCGCCGAGCAGGGG	GGG	+	1	1	CHD4 g12	CCTCACTGCCCGCCGAGCAG	CCTCACTGCCCGCCGAGCAG	CCTCACTGCCCGCCGAGCAG	0	0	20	CHD4 g12	CCTCACTGCCCGCCGAGCAGGGG	1	0.91993	18.0719	TRUE	TRUE	198	1.10615
hg38_19:10986490	19	10986490	10986350	10986630	SMARCA4	3	52	3	hg38_19:10986490_1	10986484	10986507	ACCGAGGGTGGAGGTAGCGTTGG	TGG	-	-1	1	SMARCA4 g22	ACCGAGGGTGGAGGTAGCGT	ACCGAGGGTGGAGGTAGCGT	ACCGAGGGTGGAGGTAGCGT	0	0	20	SMARCA4 g22	ACCGAGGGTGGAGGTAGCGTTGG	1	0.880784	18.016	TRUE	TRUE	54	1.03846
hg38_19:10984175	19	10984175	10984035	10984315	SMARCA4	3	877	0	hg38_19:10984175_1	10984170	10984193	TGGCCGAGGAGTTCCGCCCAGGG	GGG	-	0	0	SMARCA4 g19	TGGCCGAGGAGTTCCGCCCA	TGGCCGAGGAGTTCCGCCCA	TGGCCGAGGAGTTCCGCCCA	0	0	20	SMARCA4 g19	TGGCCGAGGAGTTCCGCCCAGGG	1	0.747216	17.8252	TRUE	TRUE	1402	1.59863
hg38_17:7890653	17	7890653	7890513	7890793	CHD3	2	1825	0	hg38_17:7890653_1	7890637	7890660	AATATGGAACCGGACCGGGTCGG	CGG	+	1	1	CHD3 g10	AATATGGAACCGGACCGGGT	AATATGGAACCGGACCGGGT	AATATGGAACCGGACCGGGT	0	0	20	CHD3 g10	AATATGGAACCGGACCGGGTCGG	1	0.81041	17.9155	TRUE	TRUE	6160	3.37534
hg38_21:37649273	21	37649273	37649133	37649413	ENSG00000286717,KCNJ6	4	5	1	hg38_21:37649273_1	37649256	37649279	GGCCGAGGAGTTCCGACCCAAGG	AGG	+	0	0	SMARCA4 g19	TGGCCGAGGAGTTCCGCCCA	-GGCCGAGGAGTTCCGACCCA	TGGCCGAGGAGTTCCG-CCCA	2	2	19	SMARCA4 g19	TGGCCGAGGAGTTCCGCCCAGGG	0.00731077	1	11.0608	TRUE	TRUE	5	1
hg38_19:6212712	19	6212712	6212572	6212852	MLLT1	3	12	1	hg38_19:6212712_1	6212696	6212719	CCGCACAGCCCGCCGAGCAGTGG	TGG	+	1	1	CHD4 g12	CCTCACTGCCCGCCGAGCAG	CCG-CACA-GCCCGCCGAGCAG	CC-TCAC-TGCCCGCCGAGCAG	4	4	18	CHD4 g12	GCCGGCATAAGAGCATACGCTGG	0.0182574	0.29678	5.61571	TRUE	TRUE	12	1
hg38_6:1397192	6	1397192	1397052	1397332	nan	4	242	1	hg38_6:1397192_1	1397175	1397198	TGGCGCGAGGAGATCCGCCCAAG	AAG	+	0	0	SMARCA4 g19	TGGCCGAGGAGTTCCGCCCA	TGGCGCGAGGAGAT-CCGCCC-	TGGC-CGAGGAG-TTCCGCCCA	4	4	18	SMARCA4 g19	TGGCCGAGGAGTTCCGCCCAGGG	0.0975826	0.534514	5.95533	TRUE	TRUE	432	1.78512
hg38_X:41086519	X	41086519	41086379	41086659	USP9X	2	311	0	hg38_X:41086519_2	41086513	41086536	CAAGTGGAACCAGACCGGGTAGG	AGG	-	-1	1	CHD3 g10	AATATGGAACCGGACCGGGT	CA-AGTGGAACCAG-ACCGGGT	AATA-TGGAACC-GGACCGGGT	5	5	17	CHD3 g10	GCCGGCATAAGAGCATACGCTGG	0.12143	0.364294	3.01646	TRUE	TRUE	337	1.0836
hg38_20:14937204	20	14937204	14937064	14937344	MACROD2	2	139	1	hg38_20:14937204_2	14937188	14937211	GGTAGGGGTGGAGGTAGCGTAGG	AGG	+	1	1	SMARCA4 g22	ACCGAGGGTGGAGGTAGCGT	--GGTAGGGGTGGAGGTAGCGT	ACCG-A-GGGTGGAGGTAGCGT	5	4	17	SMARCA4 g22	TGGCCGAGGAGTTCCGCCCAGGG	0.0120116	0.112699	2.65704	TRUE	TRUE	272	1.95683
hg38_18:3115881	18	3115881	3115741	3116021	MYOM1	4	13	3	hg38_18:3115881_1	3115868	3115891	CCTGAGGGAGGAGGTAACGTGAG	GAG	+	4	4	SMARCA4 g22	ACCGAGGGTGGAGGTAGCGT	-CCTGAGGGA-GGAGGTAA-CGT	ACC-GAGGG-TGGAGGT-AGCGT	6	6	17	SMARCA4 g22	ACCGAGGGTGGAGGTAGCGT	0	0	2.49604	TRUE	TRUE	13	1
hg38_4:14359416	4	14359416	14359276	14359556	ENSG00000287360	3	408	0	hg38_4:14359416_1	14359411	14359434	AATGTGGAACAGGACCGAGTGGG	GGG	-	0	0	CHD3 g10	AATATGGAACCGGACCGGGT	AATG-TGGAACA-GGACCGAG-T	AAT-ATGGAAC-CGGACCG-GGT	6	6	17	CHD3 g10	GCCGGCATAAGAGCATACGCTGG	0.0564149	0.322158	2.95627	TRUE	TRUE	601	1.47304
hg38_13:34520796	13	34520796	34520656	34520936	LINC02343,LINC00457	2	3	3	hg38_13:34520796_2	34520790	34520813	CCAGAGAGTGGAGGTAGCATGGG	GGG	-	-1	1	SMARCA4 g22	ACCGAGGGTGGAGGTAGCGT	-CCAGAGAG-TGGAGGTAGCAT	ACC-GAG-GGTGGAGGTAGCGT	5	5	17	SMARCA4 g22	ACCGAGGGTGGAGGTAGCGT	0	0	2.49604	TRUE	TRUE	3	1
hg38_12:68620881	12	68620881	68620741	68621021	RAP1B	3	24	1	hg38_12:68620881_1	68620875	68620898	AATGTGGAACCAGACCGGTGCGG	CGG	-	-1	1	CHD3 g10	AATATGGAACCGGACCGGGT	AATG-TGGAACCAG-ACCGGTG-	AAT-ATGGAACC-GGACCGG-GT	6	6	17	CHD3 g10	AATATGGAACCGGACCGGGTCGG	0.0069989	0.507208	3.22062	TRUE	TRUE	83	3.45833
hg38_1:11841677	1	11841677	11841537	11841817	CLCN6	4	4	0	hg38_1:11841677_2	11841671	11841694	TTGGCCAAGGAGGTCGCCCAGGG	GGG	-	-1	1	SMARCA4 g19	TGGCCGAGGAGTTCCGCCCA	TTGGCCA-AGGAGGT-C-GCCCA	-TGGCC-GAGGA-GTTCCGCCCA	6	6	17	SMARCA4 g19	TGGCCGAGGAGTTCCGCCCAGGG	0.0245211	1	3.92461	TRUE	TRUE	4	1
hg38_9:37594631	9	37594631	37594491	37594771	ENSG00000255872	4	5	0	hg38_9:37594631_1	37594615	37594638	AAGAACATGAACAGGAACACTGG	TGG	+	1	1	ARID1A g05	AAGAACTCGAACGGGAACGC	AAGAACAT-GAACAGG-AACAC	AAGAAC-TCGAAC-GGGAACGC	5	5	17	ARID1A g05	ACCGAGGGTGGAGGTAGCGTTGG	0.0183186	0.185087	2.76045	TRUE	TRUE	5	1
hg38_1:245947392	1	245947392	245947252	245947532	SMYD3	4	7	1	hg38_1:245947392_2	245947386	245947409	ATATGGAGGAGGACCGGGGTAGG	AGG	-	-1	1	CHD3 g10	AATATGGAACCGGACCGGGT	-ATATGGAGGA--GGACCGGGGT	AATATGGA--ACCGGACC-GGGT	6	4	17	CHD3 g10	GCCGGCATAAGAGCATACGCTGG	0.0033703	0.291635	2.91266	TRUE	TRUE	7	1
hg38_10:93632366	10	93632366	93632226	93632506	PDE6C	2	3	2	hg38_10:93632366_3	93632359	93632382	CACTTCGAGGAACCCTATGGCAG	CAG	-	-2	2	ARID1A g06	GCTTCGGGCAACCCTACGGC	CACTTCGAGG-AACCCTAT-GG-	-GCTTCG-GGCAACCCTA-CGGC	7	7	16	ARID1A g06	GCTTCGGGCAACCCTACGGC	0	0	0.906721	TRUE	TRUE	5	1.66667
hg38_3:25497711	3	25497711	25497571	25497851	RARB	4	14	3	hg38_3:25497711_2	25497705	25497728	GGAGAGAGTGGAGGTAGCATAGG	AGG	-	-1	1	SMARCA4 g22	ACCGAGGGTGGAGGTAGCGT	--GGAGAGAGTGGAGGTAGCAT	ACCGAG-G-GTGGAGGTAGCGT	6	5	16	SMARCA4 g22	ACCGAGGGTGGAGGTAGCGT	0	0	0.906721	TRUE	TRUE	14	1
hg38_3:194003698	3	194003698	194003558	194003838	LINC02026,ENSG00000238043	3	13	1	hg38_3:194003698_4	194003692	194003715	GGCCCAGGAGCTCCACCCTAGGG	GGG	-	-1	1	SMARCA4 g19	TGGCCGAGGAGTTCCGCCCA	-GGCCC-AGGAGCT-CCA-CCCTA	TGG-CCGAGGAG-TTCC-GCCC-A	8	8	16	SMARCA4 g19	ACCGAGGGTGGAGGTAGCGTTGG	0.0408684	0.259114	1.27688	TRUE	TRUE	14	1.07692
hg38_3:31532824	3	31532824	31532684	31532964	STT3B	4	14	5	hg38_3:31532824_1	31532818	31532841	ACTGGGGGTGGAGGAAGCGGCGG	CGG	-	-1	1	SMARCA4 g22	ACCGAGGGTGGAGGTAGCGT	ACTG-G-GGGTGGAGGA-AGCGG	AC--CGAGGGTGGAGG-TAGCGT	7	6	16	SMARCA4 g22	ACCGAGGGTGGAGGTAGCGT	0	0	0.906721	TRUE	TRUE	16	1.14286
hg38_4:79849103	4	79849103	79848963	79849243	PCAT4	3	23	3	hg38_4:79849103_1	79849087	79849110	ACCAAAGGTAGAAGTAGCGTTGG	TGG	+	1	1	SMARCA4 g22	ACCGAGGGTGGAGGTAGCGT	ACCAA-AGG-TAGA-AG-TAGCGT	ACC--GAGGGT-G-GAGGTAGCGT	8	7	16	SMARCA4 g22	AAGAACTCGAACGGGAACGCGGG	0.012298	0.172786	1.15356	TRUE	TRUE	36	1.56522
hg38_4:88368039	4	88368039	88367899	88368179	nan	3	65	1	hg38_4:88368039_2	88368033	88368056	TGTTATGGAAGGGACCGGGTGGG	GGG	-	-1	1	CHD3 g10	AATATGGAACCGGACCGGGT	TGTTATGGAAG--GGACCGGGT	-AATATGGAA-CCGGACCGGGT	6	5	16	CHD3 g10	AATATGGAACCGGACCGGGTCGG	0.0249408	0.430426	1.52162	TRUE	TRUE	106	1.63077
hg38_6:57807628	6	57807628	57807488	57807768	nan	3	8	1	hg38_6:57807628_1	57807611	57807634	GTACAGGAACCGGACCGGATAGG	AGG	+	0	0	CHD3 g10	AATATGGAACCGGACCGGGT	GTACA-GGAACCGGACCG-GAT	-AATATGGAACCGGACCGGG-T	6	6	16	CHD3 g10	AATATGGAACCGGACCGGGTCGG	0.0328479	0.649789	1.83499	TRUE	TRUE	11	1.375
hg38_1:108747053	1	108747053	108746913	108747193	STXBP3	4	5	1	hg38_1:108747053_1	108747036	108747059	TGGCCGCGAAGCTCCGCCCCGGG	GGG	+	0	0	SMARCA4 g19	TGGCCGAGGAGTTCCGCCCA	TGGCCGCGA--AGCT-CCGCCCC	TGG-C-CGAGGAG-TTCCGCCCA	7	6	16	SMARCA4 g19	GCTTCGGGCAACCCTACGGCCGG	0.0181358	0.255171	1.27125	TRUE	TRUE	7	1.4
hg38_1:224544957	1	224544957	224544817	224545097	CNIH3	4	137	0	hg38_1:224544957_1	224544940	224544963	CCTGAGGGAGGAAGTAGAGTGGG	GGG	+	0	0	SMARCA4 g22	ACCGAGGGTGGAGGTAGCGT	-CCTGAGGGA-GGAAG-TAGA-GT	ACC-GAGGG-TGG-AGGTAG-CGT	8	8	16	SMARCA4 g22	TGGCCGAGGAGTTCCGCCCAGGG	0.0126496	0.0908921	1.03657	TRUE	TRUE	177	1.29197
hg38_11:70522075	11	70522075	70521935	70522215	SHANK2	3	5	3	hg38_11:70522075_2	70522067	70522090	CCTAGGAGGTGGAGGTAGCCTGG	TGG	-	-3	3	SMARCA4 g22	ACCGAGGGTGGAGGTAGCGT	-CCTAGGAGG-TGGAGGTAGCC-	ACC---GAGGGTGGAGGTAGCGT	7	5	16	SMARCA4 g22	ACCGAGGGTGGAGGTAGCGT	0	0	0.906721	TRUE	TRUE	5	1
hg38_16:81393308	16	81393308	81393168	81393448	nan	4	9	1	hg38_16:81393308_1	81393291	81393314	TGACCCAGGAGTTCCACCCCTGG	TGG	+	0	0	SMARCA4 g19	TGGCCGAGGAGTTCCGCCCA	TGAC-CC-AGGAGTTCCA-CCCC	TG--GCCGAGGAGTTCC-GCCCA	7	6	16	SMARCA4 g19	TGGCCGAGGAGTTCCGCCCAGGG	0.0422428	0.937691	2.24628	TRUE	TRUE	41	4.55556
hg38_19:10293417	19	10293417	10293277	10293557	ICAM5	3	8	1	hg38_19:10293417_2	10293401	10293424	GAGGATGGAAGGGACCGGGTGGG	GGG	+	1	1	CHD3 g10	AATATGGAACCGGACCGGGT	GAGGATGGAAG--GGACCGGGT	-AATATGGAA-CCGGACCGGGT	6	5	16	CHD3 g10	GCCGGCATAAGAGCATACGCTGG	0.000416208	0.0170322	0.931053	TRUE	TRUE	15	1.875
hg38_14:104729499	14	104729499	104729359	104729639	ADSS1	2	1768	3	hg38_14:104729499_1	104729483	104729506	TGGGAGGGAGGAGGTAGCGTCGG	CGG	+	1	1	SMARCA4 g22	ACCGAGGGTGGAGGTAGCGT	TGGGAGGGA-GGAGGTAGCGT	ACCGAGGG-TGGAGGTAGCGT	5	5	16	SMARCA4 g22	TGGCCGAGGAGTTCCGCCCAGGG	0.0283455	0.0552475	0.985646	TRUE	TRUE	8447	4.77771
hg38_17:47188686	17	47188686	47188546	47188826	CDC27	3	388	0	hg38_17:47188686_1	47188681	47188704	TGAGAGGGTGGAGGGAGCGTAGG	AGG	-	0	0	SMARCA4 g22	ACCGAGGGTGGAGGTAGCGT	TGAGAGGGTGGAGGG-AGCGT	ACCGAGGGTGGA-GGTAGCGT	5	5	16	SMARCA4 g22	TGGCCGAGGAGTTCCGCCCAGGG	0.0549294	0.137528	1.10319	TRUE	TRUE	530	1.36598
hg38_4:59298822	4	59298822	59298682	59298962	nan	3	96	3	hg38_4:59298822_2	59298816	59298839	GTGGAGGGTGAAGGTAGCATGGG	GGG	-	-1	1	SMARCA4 g22	ACCGAGGGTGGAGGTAGCGT	GTGGAGGGTGA-AGGTAGCAT	ACCGAGGGTG-GAGGTAGCGT	6	6	15	SMARCA4 g22	TGGCCGAGGAGTTCCGCCCAGGG	0.0109676	0.101217	0.144596	TRUE	TRUE	178	1.85417
hg38_12:110404170	12	110404170	110404030	110404310	ENSG00000258210	3	125	0	hg38_12:110404170_2	110404164	110404187	CGAACCAAGGAGTTCCCCCAGGG	GGG	-	-1	1	SMARCA4 g19	TGGCCGAGGAGTTCCGCCCA	CGAACCA-AGGAGTTCC-CCCA	-TGGCC-GAGGAGTTCCGCCCA	7	7	15	SMARCA4 g19	TGGCCGAGGAGTTCCGCCCAGGG	0.0600344	0.376435	0.537764	TRUE	TRUE	180	1.44
hg38_5:148237295	5	148237295	148237155	148237435	FBXO38-DT,MARCOL	3	37	0	hg38_5:148237295_1	148237290	148237313	CTTATGGAACCAGACAGAGTTGG	TGG	-	0	0	CHD3 g10	AATATGGAACCGGACCGGGT	CTTATGGAACCAG-ACA-GAG-T	AATATGGAACC-GGAC-CG-GGT	8	8	15	CHD3 g10	AATATGGAACCGGACCGGGTCGG	0.0498543	0.401663	0.573805	TRUE	TRUE	41	1.10811
hg38_13:110873574	13	110873574	110873434	110873714	nan	2	18	1	hg38_13:110873574_2	110873568	110873591	GGAGAGGGCGGAGGGAGCGTAGG	AGG	-	-1	1	SMARCA4 g22	ACCGAGGGTGGAGGTAGCGT	GGAGAGGGC-GGAGGG-AGCGT	ACCGAGGG-TGGA-GGTAGCGT	7	7	15	SMARCA4 g22	ACCGAGGGTGGAGGTAGCGT	0	0	0	TRUE	TRUE	29	1.61111
hg38_17:3029640	17	3029640	3029500	3029780	RAP1GAP2	2	72	0	hg38_17:3029640_2	3029634	3029657	GAATCGAGGAGTTCCACCCAGGG	GGG	-	-1	1	SMARCA4 g19	TGGCCGAGGAGTTCCGCCCA	GAATCGAGGAGTTCCA-CCCA	TGGCCGAGGAGTTCC-GCCCA	6	6	15	SMARCA4 g19	TGGCCGAGGAGTTCCGCCCAGGG	0.101154	0.458432	0.654903	TRUE	TRUE	89	1.23611
hg38_9:113111494	9	113111494	113111354	113111634	FAM225B	3	14	1	hg38_9:113111494_2	113111488	113111511	GGGACTGGACCAGACCGGGTGGG	GGG	-	-1	1	CHD3 g10	AATATGGAACCGGACCGGGT	GGGACTGGA-CCAG-ACCGGGT	AATA-TGGAACC-GGACCGGGT	7	7	15	CHD3 g10	GCCGGCATAAGAGCATACGCTGG	0.0371273	0.40092	0.572743	TRUE	TRUE	20	1.42857
hg38_11:68841673	11	68841673	68841533	68841813	CPT1A	3	27	1	hg38_11:68841673_1	68841668	68841691	TGCCGGGAACCGGACCGGGTGGG	GGG	-	0	0	CHD3 g10	AATATGGAACCGGACCGGGT	TGCCGGGAACCGGACCGGGT	AATATGGAACCGGACCGGGT	5	5	15	CHD3 g10	GCCGGCATAAGAGCATACGCTGG	0.0097244	0.132758	0.189654	TRUE	TRUE	27	1
hg38_6:67885109	6	67885109	67884969	67885249	ENSG00000227706,ENSG00000286680	3	3	13	hg38_6:67885109_2	67885096	67885119	GTGAGACACAACAGCATAGCTAG	TAG	+	4	4	SMARCA4 g19	TGGCCGAGGAGTTCCGCCCA	GTGAGACAC-A--A---CA-G-C-ATAGC	-TG-G-C-CGAGGAGTTC-CGCCCA----	18	12	11	SMARCA4 g19	TGGCCGAGGAGTTCCGCCCAGGG	0.0943816	0.570871	-0.139491	FALSE	FALSE	3	1
hg38_13:113608067	13	113608067	113607927	113608207	TFDP1	2	11	1	hg38_13:113608067_2	113608062	113608085	CAACAGAGGAGCCCCGCCCAGGG	GGG	-	0	0	SMARCA4 g19	TGGCCGAGGAGTTCCGCCCA	-CAACAGAGGAGCC--CCGCCCA	TGGCC-GAGGAG--TTCCGCCCA	9	7	14	SMARCA4 g19	TGGCCGAGGAGTTCCGCCCAGGG	0.0524282	0.525112	0.251772	FALSE	TRUE	12	1.09091
hg38_6:16262954	6	16262954	16262814	16263094	GMPR,ENSG00000282024	4	3	9	hg38_6:16262954_1	16262948	16262971	TCCCCTCCTCACACACAGTCTGG	TGG	-	-1	1	CHD4 g14	GCCGGCATAAGAGCATACGC	TCCCCTC--C-TCACAC-A-CAGT-C--	---GC-CGGCAT-A-A-GAGCA-TACGC	17	13	11	CHD4 g14	GCCGGCATAAGAGCATACGCTGG	0.0337628	0.631111	-0.0534335	FALSE	FALSE	3	1
hg38_6:140374836	6	140374836	140374696	140374976	ENSG00000288714	4	4	6	hg38_6:140374836_1	140374818	140374841	AGGGAGACCGTGGGGAGAGGGAG	GAG	+	-1	1	SMARCA4 g19	TGGCCGAGGAGTTCCGCCCA	AGGGAGACCGTGGG--GAG-AGG--------	----------T-GGCCGAGGAGTTCCGCCCA	23	6	8	SMARCA4 g19	TGGCCGAGGAGTTCCGCCCAGGG	0.00817369	0.883009	0.263304	FALSE	FALSE	4	1
hg38_15:34382827	15	34382827	34382687	34382967	GOLGA8A	3	4	4	hg38_15:34382827_2	34382825	34382848	GGAGAAGAGGCTTCAGCAGCTGG	TGG	-	3	3	CHD4 g14	GCCGGCATAAGAGCATACGC	---GG-AG-AAGAGGCT-TCAGCAGC	GCCGGCA-TAAGA-GC-AT-A-C-GC	12	10	14	CHD4 g14	AATATGGAACCGGACCGGGTCGG	0.00866353	0.368267	0.0277073	FALSE	FALSE	4	1
hg38_14:71885108	14	71885108	71884968	71885248	ENSG00000266869	2	35	1	hg38_14:71885108_1	71885103	71885126	TCAAGAGGGTAAAGGAAGCGTGG	TGG	-	0	0	ARID1A g05	AAGAACTCGAACGGGAACGC	TCAAGAGGGTA----AA-GG-AAGCG-	--AAGA----ACTCGAACGGGAA-CGC	14	7	13	ARID1A g05	AAGAACTCGAACGGGAACGCGGG	0.0319965	0.411427	-0.173179	FALSE	TRUE	50	1.42857
hg38_8:47862492	8	47862492	47862352	47862632	PRKDC	3	4	5	hg38_8:47862492_1	47862488	47862511	GGCAGGAGAGAATCAGCTGCTGG	TGG	-	1	1	SMARCA4 g19	TGGCCGAGGAGTTCCGCCCA	-GGCAG-GAGAGAA-T-CAGCTGC---	TGGC--CGAG-G-AGTTC--C-GCCCA	14	10	13	SMARCA4 g19	TGGCCGAGGAGTTCCGCCCAGGG	0.00817369	0.846151	0.447854	FALSE	FALSE	4	1
hg38_4:7542884	4	7542884	7542744	7543024	SORCS2	3	4	1	hg38_4:7542884_1	7542879	7542902	CTAAGAGGGAAGAGGAAGCGTGG	TGG	-	0	0	ARID1A g05	AAGAACTCGAACGGGAACGC	CTAAGAGG----GAA-GAGGAAGCG-	--AAGA--ACTCGAACG-GGAA-CGC	12	7	14	ARID1A g05	TGGCCGAGGAGTTCCGCCCAGGG	0.0309641	0.385154	0.0518324	FALSE	TRUE	5	1.25
hg38_19:975594	19	975594	975454	975734	ARID3A	3	3	0	hg38_19:975594_1	975571	975594	CCTGAAACTCAGGTAATAGGAGG	AGG	+	-6	6	ARID1A g05	AAGAACTCGAACGGGAACGC	CCTGA-AACTC-A--GGT-AATAGG	---AAGAACTCGAACGG-GAACGC-	14	11	11	ARID1A g05	AAGAACTCGAACGGGAACGCGGG	0.0236492	0.540232	-0.183261	FALSE	FALSE	3	1
hg38_6:33275863	6	33275863	33275723	33276003	RPS18	1	5	3	hg38_6:33275863_2	33275841	33275864	ATTGACCTCACCAAGAGGGCGGG	GGG	+	-5	5	CHD3 g10	AATATGGAACCGGACCGGGT	-AT-TG-AC-CTC--ACCAAGAGGGC	AATATGGA-AC-CGGACC--G-GGT-	13	11	13	CHD3 g10	GCTTCGGGCAACCCTACGGCCGG	0.025256	0.26156	-0.387276	FALSE	FALSE	5	1
hg38_13:18958292	13	18958292	18958152	18958432	PHF2P2	2	3	4	hg38_13:18958292_1	18958270	18958293	CAGGAGGGATTGAGGCGGGGTGG	TGG	+	-5	5	CHD4 g14	GCCGGCATAAGAGCATACGC	CAGGAGGG-ATTGA-G-GCGGGG--	---GCCGGCA-T-AAGAGCATACGC	16	13	9	CHD4 g14	GCCGGCATAAGAGCATACGCTGG	0.0150057	0.47929	-0.309253	FALSE	FALSE	3	1
hg38_19:38836517	19	38836517	38836377	38836657	ENSG00000268083,HNRNPL	3	5	13	hg38_19:38836517_2	38836509	38836532	GAGGGGAACTGTTATCTCCCAAG	AAG	-	-3	3	SMARCA4 g19	TGGCCGAGGAGTTCCGCCCA	-GAG--G-GGAACTGTTATCTC-CC--	TG-GCCGAGG-A--G-T-TC-CGCCCA	14	11	13	SMARCA4 g19	TGGCCGAGGAGTTCCGCCCAGGG	0.0438646	0.54489	0.017482	FALSE	FALSE	5	1
hg38_2:19901462	2	19901462	19901322	19901602	TTC32	3	6	5	hg38_2:19901462_2	19901456	19901479	GACGGTGCGGAGAGATTTCCGGG	GGG	-	-1	1	CHD4 g14	GCCGGCATAAGAGCATACGC	GACGGTGC-GG-A---GAG-ATTT-C-C	------GCCGGCATAAGAGCA--TACGC	16	8	12	CHD4 g14	GCCGGCATAAGAGCATACGCTGG	0.00353687	0.744555	0.171024	FALSE	FALSE	6	1
hg38_22:19372513	22	19372513	19372373	19372653	HIRA,C22orf39	2	3	2	hg38_22:19372513_1	19372510	19372533	AAAGACAACCTACAGAATGGGAG	GAG	-	2	2	SMARCA4 g22	ACCGAGGGTGGAGGTAGCGT	AAAGACAACCTACA-GAA---TGG---------	-----------AC-CG-AGGGTGGAGGTAGCGT	26	6	7	SMARCA4 g22	ACCGAGGGTGGAGGTAGCGTTGG	0.0758098	1	0.429061	FALSE	FALSE	3	1
hg38_21:8992513	21	8992513	8992373	8992653	nan	3	11	14	hg38_21:8992513_1	8992507	8992530	GGAGACAGAGTAGAGTCCTGAAG	AAG	-	-1	1	ARID1A g06	GCTTCGGGCAACCCTACGGC	-----GGAGACAGAG---TA-GAGTCCTG	GCTTCGG-G-CA-A-CCCTACG-G-C---	18	10	11	ARID1A g06	GCTTCGGGCAACCCTACGGCCGG	0.0677977	0.793383	0.178384	FALSE	FALSE	11	1
hg38_15:42565538	15	42565538	42565398	42565678	HAUS2	3	3	9	hg38_15:42565538_1	42565520	42565543	TTGCTACTCTTGAGTATGGGCAG	CAG	+	-1	1	CHD3 g10	AATATGGAACCGGACCGGGT	--T-TGCT-A-CTCTTGAGTAT--GGG-	AATATG--GAAC-C--G-G-A-CCGGGT	16	12	12	CHD3 g10	AATATGGAACCGGACCGGGTCGG	0.00171607	0.578475	-0.0662331	FALSE	FALSE	3	1
hg38_21:34086839	21	34086839	34086699	34086979	MRPS6,SLC5A3,ENSG00000272657	4	4	3	hg38_21:34086839_3	34086814	34086837	TTGTAATGGAGAGGTGGAAGAGG	AGG	+	-8	8	ARID1A g05	AAGAACTCGAACGGGAACGC	TTGTAA-TG-GAGAG-GTGGAA-G-	AAG-AACT-CGA-A-CG-GGAACGC	12	12	13	ARID1A g05	AAGAACTCGAACGGGAACGC	0	0	-0.760932	FALSE	FALSE	4	1
hg38_1:246596227	1	246596227	246596087	246596367	CNST	4	3	4	hg38_1:246596227_3	246596212	246596235	GTGACCAGCCTGGGCAACACAGG	AGG	+	2	2	ARID1A g06	GCTTCGGGCAACCCTACGGC	GTGACCAGCCT--GGGCAAC---AC---	-------G-CTTCGGGCAACCCTACGGC	16	5	12	ARID1A g06	GCTTCGGGCAACCCTACGGCCGG	0.0432742	0.566702	-0.0830521	FALSE	FALSE	3	1
hg38_19:3406603	19	3406603	3406463	3406743	NFIC	3	3	2	hg38_19:3406603_2	3406592	3406615	TTTTATCCAACACACGTCTTGAG	GAG	-	-6	6	CHD4 g12	CCTCACTGCCCGCCGAGCAG	TTTT-A-T-CCAACA-CACGTCTT-	-CCTCACTGCC--C-GC-CGAGCAG	16	15	9	CHD4 g12	CCTCACTGCCCGCCGAGCAGGGG	0.0365148	0.860227	0.234942	FALSE	FALSE	3	1
hg38_10:73387744	10	73387744	73387604	73387884	ANXA7	4	3	9	hg38_10:73387744_1	73387727	73387750	CCTCTGATCATTGGAACGGTTGG	TGG	+	0	0	CHD4 g14	GCCGGCATAAGAGCATACGC	CCTCTGAT-CATT--G-G-A-ACGGT	GC-C-G--GCA-TAAGAGCATACGC-	14	12	12	CHD4 g14	GCCGGCATAAGAGCATACGCTGG	0.00500189	0.744555	0.171024	FALSE	FALSE	3	1
hg38_7:155680729	7	155680729	155680589	155680869	RBM33	5	9	1	hg38_7:155680729_3	155680735	155680758	AGTATACAATTCTGATCCATCAG	CAG	-	11	11	ARID1A g05	AAGAACTCGAACGGGAACGC	-AGTATACAATTCTG-ATCCAT-----	AAG-A-AC---TC-GAA-CGGGAACGC	17	11	10	ARID1A g05	AAGAACTCGAACGGGAACGCGGG	0.0472984	0.312443	-0.536312	FALSE	FALSE	10	1.11111
hg38_17:64502467	17	64502467	64502327	64502607	DDX5	3	5	9	hg38_17:64502467_1	64502464	64502487	AAACCAAAAGAAGATGTGATGAG	GAG	-	2	2	ARID1A g06	GCTTCGGGCAACCCTACGGC	--------AAAC-C-AAAAGAAGATGTGAT	GCTTCGGGCAACCCTACGGC----------	25	9	5	ARID1A g06	GCTTCGGGCAACCCTACGGCCGG	0.0335201	0.39599	-0.434283	FALSE	FALSE	5	1
hg38_9:97998566	9	97998566	97998426	97998706	ANP32B	3	5	0	hg38_9:97998566_2	97998552	97998575	CAGCTTGAACTCAGTGAAAATAG	TAG	+	3	3	ARID1A g05	AAGAACTCGAACGGGAACGC	CAGCTTGAACTC-A--GTG-AAAA-	----AAGAACTCGAACG-GGAACGC	14	10	11	ARID1A g05	AAGAACTCGAACGGGAACGCGGG	0.0183186	1	0.473551	FALSE	FALSE	5	1

## Sheet: edit_site_metadata_500_cell
name	chr	pos	start_window	end_window	intersecting_genes	copy-number	n_cells_edited	stranded_edit_dist	manual_edit_call	t7_barcoded_umis	t7_barcoded_umis_per_edited_cell
hg38_12:6602172	12	6602172	6602032	6602312	ENSG00000285238,CHD4	2	232	1	TRUE	1459	6.28879
hg38_14:104729499	14	104729499	104729359	104729639	ADSS1	2	105		TRUE	602	5.73333
hg38_17:7890653	17	7890653	7890513	7890793	CHD3	2	144	1	TRUE	522	3.625
hg38_MT:14420	MT	14420	14280	14560	MT-ND6	2	69	7	FALSE	80	1.15942
hg38_4:14359416	4	14359416	14359276	14359556	ENSG00000287360	3	52	0	TRUE	69	1.32692
hg38_19:10984175	19	10984175	10984035	10984315	SMARCA4	3	76	0	TRUE	135	1.77632
hg38_17:47188686	17	47188686	47188546	47188826	CDC27	3	32	1	TRUE	40	1.25
hg38_6:1397192	6	1397192	1397052	1397332	nan	4	22	8	TRUE	32	1.45455
hg38_1:224544957	1	224544957	224544817	224545097	CNIH3	4	14		TRUE	14	1
hg38_X:41086519	X	41086519	41086379	41086659	USP9X	2	15		TRUE	16	1.06667
hg38_12:110404169	12	110404169	110404029	110404309	ENSG00000258210	3	10	1	TRUE	11	1.1
hg38_12:6606341	12	6606341	6606201	6606481	ENSG00000285238,CHD4	2	17	1	TRUE	42	2.47059
hg38_5:148237295	5	148237295	148237155	148237435	FBXO38-DT,MARCOL	3	4	0	TRUE	4	1
hg38_4:59298822	4	59298822	59298682	59298962	nan	3	7		TRUE	8	1.14286
hg38_20:14937204	20	14937204	14937064	14937344	MACROD2	2	6		TRUE	7	1.16667
hg38_17:3029640	17	3029640	3029500	3029780	RAP1GAP2	2	7	1	TRUE	12	1.71429
hg38_1:26696719	1	26696719	26696579	26696859	ARID1A	4	10	9	TRUE	12	1.2
hg38_13:110873574	13	110873574	110873434	110873714	nan	2	4		TRUE	34	8.5
hg38_14:71885108	14	71885108	71884968	71885248	ENSG00000266869	2	4		TRUE	4	1
hg38_12:68620881	12	68620881	68620741	68621021	RAP1B	3	7		TRUE	7	1
hg38_4:88368039	4	88368039	88367899	88368179	nan	3	7		TRUE	7	1
hg38_4:79849103	4	79849103	79848963	79849243	PCAT4	3	3		TRUE	4	1.33333
hg38_3:194003699	3	194003699	194003559	194003839	LINC02026,ENSG00000238043	3	1		TRUE	1	1
hg38_9:37594621	9	37594621	37594481	37594761	ENSG00000255872	4	1		TRUE	1	1
hg38_KI270744.1:108938	KI270744.1	108938	108798	109078	nan	2	3	12	FALSE	3	1
hg38_MT:12003	MT	12003	11863	12143	MT-ND4,MT-TH	2	10	9	FALSE	10	1
hg38_MT:13902	MT	13902	13762	14042	MT-ND5	2	5	10	FALSE	5	1
hg38_MT:13597	MT	13597	13457	13737	MT-ND5	2	4	12	FALSE	5	1.25
hg38_MT:15253	MT	15253	15113	15393	MT-CYB	2	8	14	FALSE	8	1
hg38_MT:5111	MT	5111	4971	5251	MT-ND2	2	14	0	FALSE	14	1
hg38_MT:8573	MT	8573	8433	8713	MT-ATP8,MT-ATP6	2	4	7	FALSE	4	1
hg38_6:20907346	6	20907346	20907206	20907486	CDKAL1	4	2	4	FALSE	2	1
hg38_1:26696864	1	26696864	26696724	26697004	ARID1A	4	6	0	TRUE	6	1
hg38_1:245947392	1	245947392	245947252	245947532	SMYD3	4	1		TRUE	2	2
hg38_18:3115881	18	3115881	3115741	3116021	MYOM1	4	1		TRUE	1	1
hg38_19:6212712	19	6212712	6212572	6212852	MLLT1	3	1		TRUE	1	1
hg38_19:17936412	19	17936412	17936272	17936552	CCDC124	3	2	13	FALSE	2	1
hg38_19:10986490	19	10986490	10986350	10986630	SMARCA4	3	2		TRUE	2	1
hg38_13:113608068	13	113608068	113607928	113608208	TFDP1	2	1		TRUE	1	1
hg38_16:81393308	16	81393308	81393168	81393448	nan	4	1		TRUE	1	1
