# Supplementary material for: Joint single-cell profiling of Cas9 edits and transcriptomes reveals widespread off-target events and effects on gene expression
Source: bioRxiv. 2025 Aug 28:2025.02.07.636966. Preprint. [Version 2] doi: 10.1101/2025.02.07.636966 (PMC12407703; doi:10.1101/2025.02.07.636966)
Supplement: Supplement 2 [file media-2.zip › Additional_files/Supplementary_tables/Supp_Table_04_allelic_edit_DEGs_wExtraStats.xlsx]

## Sheet: edited_gene_stats
	allele_beta	allele_beta_0.95_lower	allele_beta_0.95_higher	n	Wald_t_stat	pval	padj	significant
SMARCA4	-0.165	-0.229	-0.102	1731	-5.126	2.95904e-07	1.18362e-06	TRUE
USP9X	-0.393	-0.543	-0.243	592	-5.145	2.67455e-07	1.18362e-06	TRUE
CHD3	-0.091	-0.142	-0.04	3515	-3.476	0.00050957	0.00135885	TRUE
ARID1A	-0.181	-0.309	-0.054	838	-2.792	0.00523082	0.0104616	TRUE
CNIH3	0.06	-0.196	0.317	262	0.462	0.644078	0.708684	FALSE
CDC27	-0.039	-0.166	0.088	755	-0.604	0.545858	0.708684	FALSE
FBXO38-DT	-0.105	-0.614	0.403	70	-0.407	0.68429	0.708684	FALSE
CHD4	-0.009	-0.053	0.036	5467	-0.374	0.708684	0.708684	FALSE

## Sheet: ARID1A_DEG_stats
	allele_beta	allele_beta_0.95_lower	allele_beta_0.95_higher	n	Wald_t_stat	pval	-log10_pval	padj	significant
NQO2	1.431	1.26	1.602	838	16.396	2.02684e-60	59.6932	3.86113e-57	TRUE
SPTA1	-1.947	-2.253	-1.641	838	-12.475	1.02558e-35	34.989	9.76868e-33	TRUE
GAB1	-1.148	-1.335	-0.962	838	-12.073	1.4641e-33	32.8344	9.29703e-31	TRUE
SOS1	1.58	1.315	1.845	838	11.673	1.74982e-31	30.757	8.3335e-29	TRUE
ENSG00000279669	-0.91	-1.066	-0.754	838	-11.424	3.17455e-30	29.4983	1.2095e-27	TRUE
RAP1B	1.404	1.16	1.648	838	11.268	1.88727e-29	28.7242	5.99209e-27	TRUE
RCSD1	1.046	0.864	1.229	838	11.222	3.1963e-29	28.4954	8.69849e-27	TRUE
FNBP1	1.517	1.25	1.783	838	11.152	7.00238e-29	28.1548	1.66744e-26	TRUE
EEF2	-0.791	-0.931	-0.65	838	-11.001	3.79333e-28	27.421	8.01578e-26	TRUE
SLCO2B1	-2.059	-2.427	-1.692	838	-10.991	4.20776e-28	27.3759	8.01578e-26	TRUE
RHOH	1.245	1.022	1.467	838	10.975	5.02491e-28	27.2989	8.70223e-26	TRUE
PSAP	-0.605	-0.714	-0.496	838	-10.849	2.01924e-27	26.6948	3.20554e-25	TRUE
HBG1	-0.938	-1.109	-0.768	838	-10.793	3.71417e-27	26.4301	5.44269e-25	TRUE
ITGB5	1.497	1.222	1.772	838	10.673	1.3636e-26	25.8653	1.85547e-24	TRUE
GYPA	-1.116	-1.326	-0.906	838	-10.419	2.041e-25	24.6902	2.59207e-23	TRUE
TNRC18	0.77	0.623	0.917	838	10.269	9.71878e-25	24.0124	1.15714e-22	TRUE
CCND3	0.944	0.762	1.126	838	10.171	2.67053e-24	23.5734	2.99257e-22	TRUE
KDM4C	-0.819	-0.98	-0.659	838	-9.99	1.68158e-23	22.7743	1.77967e-21	TRUE
KIFC3	0.758	0.609	0.908	838	9.933	2.98635e-23	22.5249	2.99421e-21	TRUE
CPQ	-1.081	-1.3	-0.862	838	-9.696	3.14187e-22	21.5028	2.99263e-20	TRUE
SERPINB9	1.061	0.846	1.276	838	9.682	3.61258e-22	21.4422	3.27713e-20	TRUE
ENSG00000227706	0.969	0.771	1.166	838	9.595	8.38918e-22	21.0763	7.26427e-20	TRUE
ATF7IP2	1.02	0.811	1.23	838	9.552	1.27431e-21	20.8947	1.05546e-19	TRUE
CCND2	0.826	0.656	0.996	838	9.528	1.59911e-21	20.7961	1.2693e-19	TRUE
BMP2K	1.018	0.808	1.229	838	9.475	2.66315e-21	20.5746	2.02932e-19	TRUE
NCL	-0.721	-0.871	-0.572	838	-9.459	3.09719e-21	20.509	2.26929e-19	TRUE
FYN	-0.829	-1.003	-0.656	838	-9.364	7.64375e-21	20.1167	5.39309e-19	TRUE
RICTOR	0.841	0.665	1.018	838	9.36	7.94765e-21	20.0998	5.40724e-19	TRUE
RHOBTB1	-0.673	-0.815	-0.53	838	-9.246	2.32797e-20	19.633	1.52923e-18	TRUE
ESRRB	-1.417	-1.719	-1.116	838	-9.207	3.3627e-20	19.4733	2.13531e-18	TRUE
ENSG00000288771	1.105	0.869	1.342	838	9.174	4.57205e-20	19.3399	2.8096e-18	TRUE
ARHGAP22	0.994	0.78	1.207	838	9.115	7.86288e-20	19.1044	4.68087e-18	TRUE
SCN9A	1.627	1.277	1.978	838	9.101	8.91942e-20	19.0497	5.14894e-18	TRUE
RBM20	-0.742	-0.903	-0.582	838	-9.093	9.606e-20	19.0175	5.38219e-18	TRUE
ZNF235	0.864	0.678	1.051	838	9.078	1.10207e-19	18.9578	5.99839e-18	TRUE
MAML2	-1.145	-1.393	-0.898	838	-9.07	1.18771e-19	18.9253	6.28498e-18	TRUE
NEB	-1.206	-1.468	-0.944	838	-9.022	1.84269e-19	18.7345	9.48736e-18	TRUE
CALB1	1.674	1.31	2.039	838	9.001	2.23339e-19	18.651	1.11963e-17	TRUE
TGFBR1	0.832	0.651	1.014	838	8.997	2.31596e-19	18.6353	1.13126e-17	TRUE
NBAS	-0.866	-1.055	-0.677	838	-8.966	3.07995e-19	18.5115	1.46683e-17	TRUE
BCL2L1	0.705	0.551	0.86	838	8.961	3.21963e-19	18.4922	1.49595e-17	TRUE
FGF2	0.962	0.752	1.173	838	8.955	3.40382e-19	18.468	1.54387e-17	TRUE
YES1	1.347	1.052	1.642	838	8.944	3.74565e-19	18.4265	1.65941e-17	TRUE
SCIN	-1.217	-1.485	-0.948	838	-8.893	5.95759e-19	18.2249	2.57937e-17	TRUE
HBE1	-1.085	-1.325	-0.846	838	-8.888	6.23447e-19	18.2052	2.63926e-17	TRUE
NBEAL2	0.611	0.476	0.746	838	8.852	8.60576e-19	18.0652	3.56391e-17	TRUE
UBE2E2	1.181	0.918	1.445	838	8.793	1.45241e-18	17.8379	5.88689e-17	TRUE
ENSG00000287973	0.793	0.616	0.97	838	8.762	1.91803e-18	17.7171	7.61219e-17	TRUE
DAPK1	0.95	0.737	1.163	838	8.743	2.27767e-18	17.6425	8.85504e-17	TRUE
ENSG00000202198	-0.72	-0.882	-0.559	838	-8.724	2.68935e-18	17.5704	1.02464e-16	TRUE
GIPR	0.642	0.497	0.786	838	8.709	3.07395e-18	17.5123	1.14821e-16	TRUE
PLXNA1	0.715	0.552	0.878	838	8.618	6.80096e-18	17.1674	2.44526e-16	TRUE
CANX	-0.521	-0.639	-0.402	838	-8.618	6.8031e-18	17.1673	2.44526e-16	TRUE
SLC37A1	1.033	0.798	1.268	838	8.608	7.4365e-18	17.1286	2.62343e-16	TRUE
PTPN7	0.789	0.609	0.969	838	8.601	7.906e-18	17.102	2.73835e-16	TRUE
LAPTM4B	0.661	0.509	0.813	838	8.521	1.58703e-17	16.7994	5.39873e-16	TRUE
ZNF804B	-2.22	-2.745	-1.694	838	-8.273	1.30349e-16	15.8849	4.3564e-15	TRUE
KCNMB3	0.772	0.589	0.956	838	8.243	1.67389e-16	15.7763	5.49726e-15	TRUE
EPB41L2	0.764	0.582	0.946	838	8.24	1.71709e-16	15.7652	5.49726e-15	TRUE
EFHC2	0.732	0.558	0.906	838	8.239	1.73142e-16	15.7616	5.49726e-15	TRUE
MAN2A2	-0.607	-0.753	-0.461	838	-8.138	4.02848e-16	15.3949	1.25807e-14	TRUE
HMBS	-0.601	-0.746	-0.456	838	-8.13	4.29797e-16	15.3667	1.32059e-14	TRUE
FCGR2A	0.794	0.602	0.986	838	8.114	4.89039e-16	15.3107	1.47876e-14	TRUE
KLHDC10	0.584	0.442	0.726	838	8.062	7.50457e-16	15.1247	2.23378e-14	TRUE
PKM	0.771	0.582	0.959	838	8.013	1.12088e-15	14.9504	3.28503e-14	TRUE
PTH2R	-1.277	-1.592	-0.962	838	-7.951	1.84627e-15	14.7337	5.32901e-14	TRUE
MAST4	0.622	0.468	0.775	838	7.939	2.03392e-15	14.6917	5.783e-14	TRUE
CR1L	-1.416	-1.767	-1.065	838	-7.907	2.63546e-15	14.5791	7.38316e-14	TRUE
HDAC7	0.624	0.469	0.779	838	7.902	2.73917e-15	14.5624	7.56248e-14	TRUE
PCDH9	-0.852	-1.064	-0.641	838	-7.894	2.93353e-15	14.5326	7.98338e-14	TRUE
LTBP1	-1.051	-1.312	-0.79	838	-7.888	3.06245e-15	14.5139	8.21685e-14	TRUE
ENPP3	-1.076	-1.345	-0.808	838	-7.862	3.76542e-15	14.4242	9.89143e-14	TRUE
SLC2A3	0.732	0.549	0.914	838	7.862	3.79042e-15	14.4213	9.89143e-14	TRUE
RASA1	0.995	0.747	1.243	838	7.857	3.92641e-15	14.406	1.00926e-13	TRUE
LINC02566	0.947	0.711	1.183	838	7.856	3.97348e-15	14.4008	1.00926e-13	TRUE
SAMD4A-AS1	-1.669	-2.087	-1.252	838	-7.838	4.57168e-15	14.3399	1.14593e-13	TRUE
TFPI	-0.799	-1.001	-0.597	838	-7.75	9.16411e-15	14.0379	2.26723e-13	TRUE
LINC00520	-0.871	-1.093	-0.65	838	-7.72	1.16235e-14	13.9347	2.83881e-13	TRUE
SPTAN1	0.645	0.481	0.809	838	7.697	1.39184e-14	13.8564	3.35626e-13	TRUE
GABRE	1.201	0.894	1.508	838	7.676	1.6376e-14	13.7858	3.89952e-13	TRUE
H1-2	-0.505	-0.638	-0.373	838	-7.475	7.70566e-14	13.1132	1.81226e-12	TRUE
LCP2	1.147	0.846	1.448	838	7.472	7.88273e-14	13.1033	1.83129e-12	TRUE
CASS4	0.644	0.475	0.813	838	7.467	8.176e-14	13.0875	1.87654e-12	TRUE
BLVRB	-0.517	-0.652	-0.381	838	-7.457	8.83933e-14	13.0536	2.00463e-12	TRUE
UTRN	-1.147	-1.448	-0.845	838	-7.452	9.22668e-14	13.035	2.06786e-12	TRUE
NLK	0.574	0.423	0.726	838	7.428	1.10397e-13	12.957	2.44541e-12	TRUE
CFLAR	0.521	0.383	0.66	838	7.389	1.47989e-13	12.8298	3.24046e-12	TRUE
PIR	1.062	0.78	1.345	838	7.37	1.70661e-13	12.7679	3.69442e-12	TRUE
SLC22A4	-0.677	-0.857	-0.497	838	-7.367	1.7495e-13	12.7571	3.74471e-12	TRUE
ENSG00000287719	-0.709	-0.897	-0.52	838	-7.363	1.7981e-13	12.7452	3.80598e-12	TRUE
FBXL13	0.646	0.473	0.819	838	7.324	2.4053e-13	12.6188	5.03526e-12	TRUE
ESR2	-1.311	-1.664	-0.958	838	-7.282	3.29263e-13	12.4825	6.81788e-12	TRUE
BHLHE40	0.609	0.444	0.774	838	7.245	4.32623e-13	12.3639	8.80479e-12	TRUE
HNRNPA1	-0.46	-0.585	-0.336	838	-7.244	4.34462e-13	12.362	8.80479e-12	TRUE
PPP1R14C	0.844	0.614	1.073	838	7.193	6.34584e-13	12.1975	1.27251e-11	TRUE
ZMIZ1	0.514	0.374	0.655	838	7.179	7.03781e-13	12.1526	1.39657e-11	TRUE
ENSG00000254319	0.768	0.557	0.979	838	7.147	8.86856e-13	12.0521	1.74171e-11	TRUE
BCL2	1.175	0.852	1.499	838	7.123	1.0583e-12	11.9754	2.05721e-11	TRUE
ENSG00000284722	-0.658	-0.839	-0.477	838	-7.12	1.07904e-12	11.967	2.07634e-11	TRUE
VIM	0.696	0.504	0.888	838	7.112	1.14467e-12	11.9413	2.18059e-11	TRUE
LEF1	0.666	0.482	0.85	838	7.097	1.27487e-12	11.8945	2.40458e-11	TRUE
ENSG00000266976	-0.638	-0.814	-0.461	838	-7.094	1.30487e-12	11.8844	2.43703e-11	TRUE
SET	-0.438	-0.559	-0.317	838	-7.088	1.35838e-12	11.867	2.51235e-11	TRUE
RAB27B	1.947	1.409	2.486	838	7.085	1.38927e-12	11.8572	2.54476e-11	TRUE
ENSG00000290376	-0.995	-1.272	-0.717	838	-7.021	2.20457e-12	11.6567	3.99973e-11	TRUE
KEL	-0.736	-0.942	-0.53	838	-7.007	2.44326e-12	11.612	4.39096e-11	TRUE
NEBL	-1.101	-1.41	-0.792	838	-6.984	2.8752e-12	11.5413	5.11893e-11	TRUE
LIFR	0.946	0.68	1.212	838	6.97	3.16997e-12	11.4989	5.59148e-11	TRUE
ANLN	-0.589	-0.755	-0.424	838	-6.965	3.28776e-12	11.4831	5.74604e-11	TRUE
CCDC68	0.809	0.582	1.037	838	6.963	3.32693e-12	11.478	5.76164e-11	TRUE
HMGN2	-0.454	-0.581	-0.326	838	-6.962	3.35743e-12	11.474	5.76208e-11	TRUE
ENSG00000259692	0.561	0.403	0.72	838	6.932	4.16242e-12	11.3807	7.07983e-11	TRUE
CALR	-0.492	-0.631	-0.353	838	-6.917	4.60091e-12	11.3372	7.7564e-11	TRUE
CFL1	0.44	0.315	0.564	838	6.907	4.93933e-12	11.3063	8.25388e-11	TRUE
HEMGN	-0.745	-0.956	-0.533	838	-6.898	5.26831e-12	11.2783	8.72707e-11	TRUE
KCNC3	0.522	0.373	0.671	838	6.849	7.45913e-12	11.1273	1.22497e-10	TRUE
ENSG00000291054	0.584	0.416	0.751	838	6.834	8.25323e-12	11.0834	1.3438e-10	TRUE
ODC1	-0.444	-0.572	-0.316	838	-6.793	1.10026e-11	10.9585	1.77627e-10	TRUE
ATP2A3	0.812	0.577	1.047	838	6.77	1.28935e-11	10.8896	2.0537e-10	TRUE
CCDC136	-0.513	-0.661	-0.364	838	-6.769	1.29367e-11	10.8882	2.0537e-10	TRUE
RHD	-0.716	-0.924	-0.509	838	-6.758	1.39671e-11	10.8549	2.19895e-10	TRUE
BICD1	0.818	0.58	1.056	838	6.733	1.65662e-11	10.7808	2.58678e-10	TRUE
BAIAP2L1	0.542	0.384	0.7	838	6.726	1.74625e-11	10.7579	2.70456e-10	TRUE
CFH	1.186	0.84	1.532	838	6.719	1.82543e-11	10.7386	2.80439e-10	TRUE
P2RX1	0.691	0.488	0.894	838	6.677	2.43403e-11	10.6137	3.70946e-10	TRUE
DST	-0.613	-0.794	-0.432	838	-6.646	3.0029e-11	10.5225	4.54009e-10	TRUE
LMNTD1	-1.14	-1.476	-0.803	838	-6.632	3.32091e-11	10.4787	4.98137e-10	TRUE
JRKL-AS1	0.74	0.521	0.96	838	6.614	3.75087e-11	10.4259	5.58235e-10	TRUE
ENSG00000253642	1.126	0.792	1.46	838	6.609	3.86353e-11	10.413	5.69428e-10	TRUE
SLC25A48	-1	-1.297	-0.704	838	-6.607	3.91575e-11	10.4072	5.69428e-10	TRUE
C17orf99	-0.775	-1.005	-0.545	838	-6.607	3.91558e-11	10.4072	5.69428e-10	TRUE
ARAP3	-0.581	-0.754	-0.409	838	-6.601	4.07437e-11	10.3899	5.88005e-10	TRUE
TLE2	0.636	0.447	0.825	838	6.587	4.48329e-11	10.3484	6.42156e-10	TRUE
IGFBP4	0.615	0.432	0.798	838	6.586	4.53156e-11	10.3438	6.44226e-10	TRUE
ETV6	0.674	0.473	0.875	838	6.569	5.04894e-11	10.2968	7.12462e-10	TRUE
DAZAP2	0.406	0.285	0.528	838	6.535	6.35082e-11	10.1972	8.89582e-10	TRUE
MAP1B	-0.897	-1.167	-0.628	838	-6.529	6.63062e-11	10.1784	9.21995e-10	TRUE
OR2AT4	-0.712	-0.927	-0.497	838	-6.494	8.34643e-11	10.0785	1.15217e-09	TRUE
BACH2	1.474	1.028	1.92	838	6.474	9.56324e-11	10.0194	1.31065e-09	TRUE
MIR3681HG	-0.795	-1.036	-0.554	838	-6.47	9.77029e-11	10.0101	1.32946e-09	TRUE
LASP1	0.455	0.317	0.594	838	6.46	1.04921e-10	9.97914	1.41754e-09	TRUE
TMEM65	0.522	0.364	0.681	838	6.447	1.14234e-10	9.94221	1.5325e-09	TRUE
ESPN	-1.219	-1.592	-0.846	838	-6.408	1.46966e-10	9.83278	1.95783e-09	TRUE
HS3ST3A1	-0.718	-0.939	-0.498	838	-6.376	1.82234e-10	9.73937	2.41081e-09	TRUE
TPK1	0.54	0.373	0.707	838	6.354	2.10339e-10	9.67708	2.76342e-09	TRUE
EPAS1	0.923	0.635	1.211	838	6.278	3.43197e-10	9.46446	4.47802e-09	TRUE
PKLR	-0.474	-0.623	-0.325	838	-6.236	4.50155e-10	9.34664	5.83364e-09	TRUE
ENSG00000283415	0.579	0.397	0.762	838	6.221	4.94747e-10	9.30562	6.3682e-09	TRUE
ADGRB3	1.417	0.97	1.863	838	6.212	5.22441e-10	9.28196	6.67954e-09	TRUE
H2AC17	0.385	0.264	0.507	838	6.202	5.56433e-10	9.25459	7.0667e-09	TRUE
BRINP3	-1.237	-1.629	-0.845	838	-6.186	6.1817e-10	9.20889	7.79877e-09	TRUE
MUC19	-1.718	-2.264	-1.173	838	-6.176	6.58794e-10	9.18125	8.25659e-09	TRUE
ZNF618	-0.532	-0.702	-0.363	838	-6.167	6.94093e-10	9.15858	8.64214e-09	TRUE
GDAP1	0.676	0.46	0.892	838	6.128	8.88725e-10	9.05123	1.09936e-08	TRUE
SUGCT	0.75	0.509	0.991	838	6.101	1.05287e-09	8.97762	1.29401e-08	TRUE
ENSG00000290100	-0.806	-1.065	-0.546	838	-6.092	1.11166e-09	8.95403	1.3575e-08	TRUE
LRRC8D	-0.644	-0.852	-0.436	838	-6.068	1.2929e-09	8.88844	1.56877e-08	TRUE
NAV1	0.777	0.525	1.03	838	6.036	1.58384e-09	8.80029	1.89759e-08	TRUE
LONRF2	0.584	0.394	0.774	838	6.035	1.59257e-09	8.7979	1.89759e-08	TRUE
CLIC4	-0.499	-0.661	-0.337	838	-6.035	1.59378e-09	8.79757	1.89759e-08	TRUE
BTNL9	0.456	0.308	0.605	838	6.029	1.65107e-09	8.78223	1.9536e-08	TRUE
MAGI1	-0.816	-1.081	-0.55	838	-6.019	1.75966e-09	8.75457	2.06923e-08	TRUE
NEK6	0.421	0.284	0.558	838	6.016	1.79317e-09	8.74638	2.0957e-08	TRUE
TTC28	0.499	0.336	0.662	838	5.985	2.1688e-09	8.66378	2.50398e-08	TRUE
LINC02315	0.782	0.526	1.039	838	5.985	2.16385e-09	8.66477	2.50398e-08	TRUE
ENSG00000248347	0.514	0.345	0.682	838	5.971	2.35835e-09	8.62739	2.70642e-08	TRUE
ASTN2	0.554	0.371	0.736	838	5.951	2.66141e-09	8.57489	3.01785e-08	TRUE
HTR1F	-0.777	-1.033	-0.521	838	-5.952	2.6531e-09	8.57625	3.01785e-08	TRUE
ENSG00000286099	0.578	0.388	0.768	838	5.949	2.69911e-09	8.56878	3.04249e-08	TRUE
LINC01876	0.55	0.368	0.732	838	5.927	3.07659e-09	8.51193	3.44759e-08	TRUE
ANKRD10	-0.6	-0.798	-0.401	838	-5.92	3.22704e-09	8.4912	3.59504e-08	TRUE
GYPE	-0.541	-0.721	-0.362	838	-5.916	3.29342e-09	8.48235	3.64765e-08	TRUE
PDAP1	-0.34	-0.453	-0.227	838	-5.912	3.37341e-09	8.47193	3.71465e-08	TRUE
HBG2	-0.47	-0.627	-0.313	838	-5.866	4.4661e-09	8.35007	4.88247e-08	TRUE
DNM1	0.399	0.266	0.533	838	5.865	4.48521e-09	8.34822	4.88247e-08	TRUE
GMPR	-0.494	-0.66	-0.329	838	-5.862	4.56365e-09	8.34069	4.93963e-08	TRUE
CKLF	0.396	0.263	0.528	838	5.851	4.89009e-09	8.31068	5.26306e-08	TRUE
KIF5A	-0.457	-0.61	-0.303	838	-5.833	5.42875e-09	8.2653	5.80998e-08	TRUE
STOM	0.58	0.385	0.776	838	5.819	5.93299e-09	8.22673	6.31416e-08	TRUE
STXBP5	0.861	0.571	1.151	838	5.812	6.17814e-09	8.20914	6.52079e-08	TRUE
SLC27A2	0.637	0.422	0.852	838	5.811	6.1956e-09	8.20792	6.52079e-08	TRUE
CDK7	0.397	0.263	0.531	838	5.798	6.70048e-09	8.17389	7.01342e-08	TRUE
VEPH1	-1.352	-1.81	-0.895	838	-5.792	6.9631e-09	8.1572	7.24847e-08	TRUE
WWOX	0.773	0.511	1.035	838	5.777	7.59246e-09	8.11962	7.86067e-08	TRUE
MOB1B	-0.527	-0.707	-0.348	838	-5.771	7.86883e-09	8.10409	8.10277e-08	TRUE
PROS1	0.438	0.289	0.587	838	5.758	8.49998e-09	8.07058	8.70562e-08	TRUE
TTC7B	0.621	0.409	0.832	838	5.756	8.62422e-09	8.06428	8.78564e-08	TRUE
MIR223HG	0.557	0.367	0.747	838	5.744	9.26806e-09	8.03301	9.39131e-08	TRUE
SPTB	-0.518	-0.695	-0.341	838	-5.739	9.51091e-09	8.02178	9.58639e-08	TRUE
RELN	-1.172	-1.573	-0.77	838	-5.717	1.08335e-08	7.96523	1.0862e-07	TRUE
MSC-AS1	0.598	0.392	0.803	838	5.704	1.16841e-08	7.9324	1.16535e-07	TRUE
RESF1	0.414	0.272	0.556	838	5.701	1.18879e-08	7.92489	1.17951e-07	TRUE
LINC00540	1.11	0.728	1.492	838	5.694	1.24395e-08	7.9052	1.22784e-07	TRUE
STEAP1B	-0.998	-1.342	-0.654	838	-5.692	1.25495e-08	7.90138	1.2323e-07	TRUE
RPLP1	-0.387	-0.52	-0.253	838	-5.684	1.31366e-08	7.88152	1.28334e-07	TRUE
EFCAB10	-0.574	-0.772	-0.376	838	-5.675	1.38698e-08	7.85793	1.34806e-07	TRUE
MBOAT2	-0.478	-0.643	-0.313	838	-5.672	1.41377e-08	7.84962	1.36712e-07	TRUE
NEO1	0.872	0.571	1.174	838	5.667	1.45249e-08	7.83789	1.39747e-07	TRUE
ITPR1	0.519	0.339	0.699	838	5.651	1.59269e-08	7.79787	1.52466e-07	TRUE
ENSG00000290808	-1.246	-1.679	-0.813	838	-5.642	1.68443e-08	7.77355	1.60442e-07	TRUE
OXA1L-DT	-0.607	-0.818	-0.396	838	-5.641	1.693e-08	7.77134	1.60456e-07	TRUE
C1QTNF3-AMACR	0.445	0.29	0.6	838	5.619	1.92393e-08	7.71581	1.8144e-07	TRUE
TSPAN13	0.473	0.308	0.638	838	5.612	1.99904e-08	7.69918	1.87594e-07	TRUE
MRAP2	0.468	0.304	0.631	838	5.595	2.20638e-08	7.65632	2.06037e-07	TRUE
KIF23	-0.503	-0.679	-0.327	838	-5.594	2.22247e-08	7.65316	2.06527e-07	TRUE
CD69	0.807	0.523	1.092	838	5.559	2.71252e-08	7.56663	2.50842e-07	TRUE
FAM83A	-0.517	-0.7	-0.335	838	-5.551	2.83301e-08	7.54775	2.59465e-07	TRUE
ADAMTSL4	0.48	0.311	0.65	838	5.552	2.83196e-08	7.54791	2.59465e-07	TRUE
PPP1R16B	0.623	0.403	0.843	838	5.549	2.87923e-08	7.54072	2.62437e-07	TRUE
ABTB2	0.638	0.412	0.863	838	5.537	3.0694e-08	7.51295	2.78438e-07	TRUE
ENSG00000287315	-0.376	-0.509	-0.243	838	-5.531	3.1804e-08	7.49752	2.8714e-07	TRUE
EGR1	0.859	0.554	1.163	838	5.527	3.25664e-08	7.48723	2.92636e-07	TRUE
INCENP	-0.388	-0.525	-0.25	838	-5.519	3.41432e-08	7.4667	3.05365e-07	TRUE
RNF144A	0.611	0.393	0.829	838	5.49	4.02172e-08	7.39559	3.58008e-07	TRUE
HIBCH	0.619	0.398	0.84	838	5.485	4.1455e-08	7.38242	3.67311e-07	TRUE
GNG12	0.509	0.326	0.692	838	5.454	4.93371e-08	7.30683	4.35126e-07	TRUE
ENSG00000228541	-0.714	-0.971	-0.457	838	-5.443	5.2444e-08	7.2803	4.60396e-07	TRUE
ENSG00000278996	0.325	0.208	0.443	838	5.431	5.60714e-08	7.25126	4.89982e-07	TRUE
EVA1C	-0.559	-0.761	-0.357	838	-5.422	5.90395e-08	7.22886	5.11228e-07	TRUE
PAM	0.492	0.314	0.67	838	5.422	5.89859e-08	7.22925	5.11228e-07	TRUE
DAB2	0.743	0.474	1.013	838	5.414	6.17624e-08	7.20928	5.32386e-07	TRUE
OPHN1	0.598	0.381	0.815	838	5.398	6.74451e-08	7.17105	5.78752e-07	TRUE
DCBLD2	0.498	0.317	0.679	838	5.389	7.06913e-08	7.15063	6.03888e-07	TRUE
SPINK5	0.439	0.278	0.6	838	5.34	9.29527e-08	7.03174	7.90513e-07	TRUE
SLC16A9	-0.591	-0.809	-0.373	838	-5.32	1.0392e-07	6.9833	8.79855e-07	TRUE
FECH	-0.424	-0.58	-0.268	838	-5.319	1.04523e-07	6.98079	8.81043e-07	TRUE
SLC39A8	-0.63	-0.862	-0.397	838	-5.307	1.11197e-07	6.95391	9.33173e-07	TRUE
RNF130	0.514	0.324	0.705	838	5.295	1.19067e-07	6.92421	9.94833e-07	TRUE
KDM5B	0.423	0.266	0.579	838	5.287	1.24204e-07	6.90586	1.03323e-06	TRUE
SLC44A5	0.484	0.304	0.664	838	5.269	1.37217e-07	6.86259	1.13651e-06	TRUE
AMPD3	0.477	0.299	0.656	838	5.252	1.50507e-07	6.82244	1.24119e-06	TRUE
MYC	0.394	0.247	0.541	838	5.246	1.5553e-07	6.80819	1.27709e-06	TRUE
ENSG00000267243	-0.514	-0.706	-0.322	838	-5.244	1.57401e-07	6.80299	1.2869e-06	TRUE
PCOLCE2	0.467	0.292	0.642	838	5.237	1.63259e-07	6.78712	1.3291e-06	TRUE
SPRY4-AS1	0.506	0.317	0.696	838	5.235	1.64896e-07	6.78279	1.3316e-06	TRUE
FLT1	0.689	0.431	0.947	838	5.235	1.64965e-07	6.78261	1.3316e-06	TRUE
PTPRJ	0.697	0.435	0.959	838	5.22	1.79224e-07	6.7466	1.4406e-06	TRUE
LINC03063	-0.767	-1.056	-0.478	838	-5.204	1.9541e-07	6.70905	1.5641e-06	TRUE
JAK2	-0.451	-0.621	-0.281	838	-5.203	1.96572e-07	6.70648	1.56501e-06	TRUE
AQP3	0.311	0.194	0.429	838	5.202	1.97248e-07	6.70499	1.56501e-06	TRUE
ENSG00000286680	0.401	0.25	0.553	838	5.201	1.97988e-07	6.70336	1.56501e-06	TRUE
LINC01505	0.754	0.469	1.038	838	5.187	2.13564e-07	6.67047	1.68115e-06	TRUE
RAD21	-0.345	-0.476	-0.214	838	-5.179	2.22556e-07	6.65256	1.74473e-06	TRUE
EGFLAM	0.46	0.286	0.635	838	5.162	2.43902e-07	6.61279	1.90423e-06	TRUE
MED26	0.319	0.197	0.44	838	5.15	2.60238e-07	6.58463	2.02349e-06	TRUE
XACT	-1.597	-2.205	-0.989	838	-5.148	2.6306e-07	6.57995	2.03711e-06	TRUE
PRKCE	0.746	0.462	1.03	838	5.147	2.64463e-07	6.57763	2.03969e-06	TRUE
IQUB	0.405	0.25	0.559	838	5.134	2.83155e-07	6.54798	2.17504e-06	TRUE
MDM1	0.582	0.36	0.804	838	5.131	2.87847e-07	6.54084	2.2022e-06	TRUE
TMOD1	-0.444	-0.614	-0.274	838	-5.128	2.92079e-07	6.5345	2.22564e-06	TRUE
SLIT2	-0.532	-0.736	-0.329	838	-5.122	3.01828e-07	6.52024	2.29077e-06	TRUE
SAMSN1	0.672	0.415	0.93	838	5.114	3.16156e-07	6.5001	2.38999e-06	TRUE
ETV1	0.464	0.286	0.643	838	5.104	3.33027e-07	6.47752	2.50757e-06	TRUE
ITGA2B	0.641	0.393	0.89	838	5.063	4.13214e-07	6.38383	3.0991e-06	TRUE
LRRC59	-0.336	-0.466	-0.206	838	-5.051	4.40602e-07	6.35595	3.29156e-06	TRUE
TAFA2	0.669	0.409	0.929	838	5.048	4.47183e-07	6.34951	3.32767e-06	TRUE
FASN	0.474	0.289	0.659	838	5.026	5.01832e-07	6.29944	3.70539e-06	TRUE
ZSWIM5	0.447	0.272	0.621	838	5.026	5.00191e-07	6.30086	3.70539e-06	TRUE
LINC01811	-1.455	-2.024	-0.885	838	-5.006	5.54542e-07	6.25607	4.07877e-06	TRUE
ENSG00000287860	-0.796	-1.109	-0.484	838	-4.995	5.88128e-07	6.23053	4.30917e-06	TRUE
ENSG00000238178	-0.56	-0.78	-0.34	838	-4.994	5.90515e-07	6.22877	4.31008e-06	TRUE
ANGPT1	0.482	0.293	0.671	838	4.992	5.96051e-07	6.22472	4.33388e-06	TRUE
LINC02240	0.472	0.286	0.657	838	4.985	6.18233e-07	6.20885	4.47807e-06	TRUE
MEGF6	-1.219	-1.699	-0.74	838	-4.984	6.22455e-07	6.20589	4.49158e-06	TRUE
PLCB1	0.485	0.294	0.676	838	4.968	6.7578e-07	6.17019	4.85796e-06	TRUE
ZBTB38	-0.377	-0.526	-0.228	838	-4.967	6.79363e-07	6.1679	4.86536e-06	TRUE
LINC02506	-0.664	-0.926	-0.401	838	-4.951	7.37681e-07	6.13213	5.26323e-06	TRUE
SLC43A2	0.354	0.214	0.495	838	4.949	7.46458e-07	6.12699	5.30598e-06	TRUE
PPFIBP1	0.383	0.231	0.535	838	4.942	7.73105e-07	6.11176	5.47496e-06	TRUE
TMED3	0.358	0.216	0.5	838	4.94	7.81917e-07	6.10684	5.51686e-06	TRUE
CA1	-0.859	-1.2	-0.518	838	-4.937	7.95079e-07	6.09959	5.58903e-06	TRUE
FLNC	-0.651	-0.91	-0.392	838	-4.926	8.40398e-07	6.07552	5.88587e-06	TRUE
TSPAN18	0.506	0.304	0.708	838	4.917	8.78691e-07	6.05616	6.13153e-06	TRUE
CCDC26	-1.068	-1.495	-0.642	838	-4.912	9.03647e-07	6.044	6.28266e-06	TRUE
TRPC3	-0.467	-0.655	-0.279	838	-4.872	1.10703e-06	5.95584	7.66873e-06	TRUE
ENSG00000230423	-0.441	-0.618	-0.263	838	-4.86	1.17391e-06	5.93037	8.10252e-06	TRUE
SGK3	0.42	0.25	0.59	838	4.85	1.23327e-06	5.90894	8.48152e-06	TRUE
ARHGAP15	-0.953	-1.339	-0.568	838	-4.844	1.27103e-06	5.89584	8.70978e-06	TRUE
GAD1	0.547	0.325	0.768	838	4.832	1.34991e-06	5.8697	9.21713e-06	TRUE
ENSG00000286403	0.388	0.23	0.546	838	4.816	1.4665e-06	5.83372	9.97746e-06	TRUE
SLC4A1	-0.835	-1.176	-0.495	838	-4.807	1.52916e-06	5.81555	1.03667e-05	TRUE
SLC2A1	-0.611	-0.86	-0.362	838	-4.802	1.57092e-06	5.80385	1.06121e-05	TRUE
ERO1B	0.375	0.222	0.529	838	4.801	1.5822e-06	5.80074	1.06505e-05	TRUE
FGD4	0.45	0.266	0.634	838	4.799	1.59392e-06	5.79753	1.06916e-05	TRUE
MKI67	-0.56	-0.79	-0.331	838	-4.792	1.65071e-06	5.78233	1.10337e-05	TRUE
ST6GAL1	0.681	0.402	0.961	838	4.785	1.70611e-06	5.76799	1.13641e-05	TRUE
ACVR1	-0.487	-0.686	-0.287	838	-4.775	1.80056e-06	5.74459	1.19515e-05	TRUE
PITX1-AS1	-0.826	-1.165	-0.487	838	-4.773	1.81524e-06	5.74107	1.20071e-05	TRUE
EPHA1-AS1	0.676	0.398	0.954	838	4.766	1.87492e-06	5.72702	1.23589e-05	TRUE
ATP8B4	0.46	0.271	0.649	838	4.763	1.90767e-06	5.7195	1.25314e-05	TRUE
TCP10L	-0.679	-0.959	-0.399	838	-4.75	2.03235e-06	5.692	1.3259e-05	TRUE
APOC1	0.279	0.164	0.395	838	4.751	2.02893e-06	5.69273	1.3259e-05	TRUE
NQO1-DT	0.273	0.16	0.386	838	4.727	2.27815e-06	5.64242	1.48119e-05	TRUE
SRP14	-0.298	-0.421	-0.174	838	-4.726	2.28789e-06	5.64057	1.48246e-05	TRUE
ACSBG1	-1.091	-1.543	-0.638	838	-4.724	2.31755e-06	5.63497	1.49659e-05	TRUE
TEC	0.503	0.294	0.712	838	4.718	2.3852e-06	5.62247	1.53507e-05	TRUE
ENSG00000286251	-0.556	-0.787	-0.324	838	-4.71	2.48098e-06	5.60538	1.59134e-05	TRUE
ZNF850	-0.418	-0.592	-0.244	838	-4.708	2.5046e-06	5.60126	1.60109e-05	TRUE
PURPL	-0.528	-0.747	-0.308	838	-4.706	2.52734e-06	5.59734	1.61023e-05	TRUE
COL4A5	0.387	0.225	0.548	838	4.703	2.56992e-06	5.59008	1.6319e-05	TRUE
ERMAP	-0.39	-0.553	-0.227	838	-4.694	2.67655e-06	5.57242	1.69397e-05	TRUE
CAPN2	-0.349	-0.494	-0.203	838	-4.688	2.76522e-06	5.55827	1.74429e-05	TRUE
DNMT3B	0.343	0.2	0.487	838	4.686	2.78853e-06	5.55463	1.75318e-05	TRUE
PELI2	-0.615	-0.873	-0.358	838	-4.684	2.80863e-06	5.55151	1.75424e-05	TRUE
EGFL7	0.578	0.336	0.82	838	4.685	2.80548e-06	5.55199	1.75424e-05	TRUE
RTN4	-0.589	-0.835	-0.342	838	-4.682	2.84679e-06	5.54564	1.77227e-05	TRUE
ENSG00000250421	-0.593	-0.841	-0.344	838	-4.676	2.92892e-06	5.53329	1.81745e-05	TRUE
CENPF	-0.475	-0.674	-0.275	838	-4.667	3.05513e-06	5.51497	1.88962e-05	TRUE
NQO1	0.3	0.174	0.426	838	4.658	3.19786e-06	5.49514	1.9715e-05	TRUE
SLC30A10	-0.472	-0.671	-0.273	838	-4.651	3.2954e-06	5.48209	2.02508e-05	TRUE
SLC20A1	0.549	0.318	0.781	838	4.646	3.38369e-06	5.47061	2.07265e-05	TRUE
FOXO1	0.407	0.235	0.579	838	4.634	3.58849e-06	5.44509	2.19105e-05	TRUE
CFAP298-TCP10L	-0.586	-0.834	-0.338	838	-4.633	3.60436e-06	5.44317	2.19371e-05	TRUE
ESPL1	-0.361	-0.513	-0.208	838	-4.63	3.66015e-06	5.4365	2.22057e-05	TRUE
ENSG00000264066	-0.579	-0.825	-0.333	838	-4.613	3.97633e-06	5.40052	2.40473e-05	TRUE
NXF1	0.383	0.22	0.546	838	4.61	4.01786e-06	5.39601	2.42216e-05	TRUE
MBNL2	-0.588	-0.839	-0.338	838	-4.607	4.0907e-06	5.3882	2.45829e-05	TRUE
RAB31	0.453	0.26	0.647	838	4.588	4.46723e-06	5.34996	2.67612e-05	TRUE
PARP14	0.367	0.21	0.523	838	4.587	4.49602e-06	5.34717	2.68493e-05	TRUE
ATP13A3-DT	0.307	0.176	0.439	838	4.579	4.66339e-06	5.3313	2.77618e-05	TRUE
PCSK9	-0.486	-0.694	-0.278	838	-4.571	4.85226e-06	5.31406	2.87961e-05	TRUE
CAMSAP2	0.408	0.233	0.583	838	4.566	4.97566e-06	5.30315	2.94367e-05	TRUE
NDC80	-0.417	-0.597	-0.238	838	-4.551	5.34605e-06	5.27197	3.15301e-05	TRUE
RPL7	-0.263	-0.376	-0.149	838	-4.537	5.71255e-06	5.24317	3.34844e-05	TRUE
MYH9	-0.28	-0.401	-0.159	838	-4.537	5.70555e-06	5.2437	3.34844e-05	TRUE
SUPT6H	-0.388	-0.555	-0.22	838	-4.532	5.8456e-06	5.23317	3.41591e-05	TRUE
ANTXR2	0.817	0.463	1.17	838	4.531	5.86893e-06	5.23144	3.41905e-05	TRUE
ELAPOR2	0.372	0.211	0.532	838	4.527	5.96912e-06	5.22409	3.46682e-05	TRUE
ENSG00000250954	-1.24	-1.778	-0.702	838	-4.517	6.26331e-06	5.2032	3.62663e-05	TRUE
TBC1D4	-0.418	-0.6	-0.237	838	-4.514	6.37011e-06	5.19585	3.67729e-05	TRUE
LINC02762	0.392	0.221	0.563	838	4.5	6.79765e-06	5.16764	3.91224e-05	TRUE
ENSG00000291006	0.277	0.156	0.398	838	4.498	6.84854e-06	5.1644	3.92966e-05	TRUE
LINC02193	-0.389	-0.559	-0.219	838	-4.492	7.04009e-06	5.15242	4.02744e-05	TRUE
BUB1	-0.313	-0.45	-0.177	838	-4.489	7.15913e-06	5.14514	4.08328e-05	TRUE
SORBS1	0.407	0.229	0.586	838	4.484	7.33728e-06	5.13447	4.17239e-05	TRUE
PLEKHH2	0.494	0.278	0.71	838	4.483	7.3737e-06	5.13231	4.18062e-05	TRUE
HIVEP2	0.65	0.365	0.936	838	4.462	8.1282e-06	5.09001	4.59472e-05	TRUE
TIMP1	0.298	0.167	0.428	838	4.46	8.20981e-06	5.08567	4.62713e-05	TRUE
MAP3K5	-0.365	-0.525	-0.204	838	-4.451	8.54362e-06	5.06836	4.80106e-05	TRUE
TM4SF19	-0.339	-0.488	-0.189	838	-4.442	8.92868e-06	5.04921	5.00269e-05	TRUE
ENSG00000232006	0.358	0.2	0.516	838	4.437	9.12805e-06	5.03962	5.09939e-05	TRUE
ENSG00000249894	-0.523	-0.755	-0.292	838	-4.434	9.26938e-06	5.03295	5.1632e-05	TRUE
FMNL2	0.531	0.296	0.767	838	4.422	9.75837e-06	5.01062	5.40398e-05	TRUE
CADM2	0.472	0.263	0.681	838	4.423	9.74425e-06	5.01125	5.40398e-05	TRUE
RAB27A	-0.4	-0.577	-0.223	838	-4.422	9.79747e-06	5.00889	5.40991e-05	TRUE
PRICKLE1	0.614	0.341	0.886	838	4.409	1.03943e-05	4.9832	5.72144e-05	TRUE
LRRC8B	0.376	0.209	0.543	838	4.408	1.04217e-05	4.98206	5.72144e-05	TRUE
CFAP299	0.67	0.372	0.968	838	4.407	1.04672e-05	4.98017	5.72991e-05	TRUE
TSPYL2	0.319	0.177	0.461	838	4.403	1.06706e-05	4.97181	5.82447e-05	TRUE
MBD5	0.458	0.254	0.662	838	4.399	1.0882e-05	4.96329	5.92291e-05	TRUE
BBOX1-AS1	0.43	0.238	0.621	838	4.397	1.09866e-05	4.95914	5.96281e-05	TRUE
ENSG00000290919	-0.462	-0.669	-0.255	838	-4.379	1.1915e-05	4.92391	6.44832e-05	TRUE
LIX1-AS1	-0.475	-0.688	-0.262	838	-4.374	1.22187e-05	4.91297	6.59396e-05	TRUE
PRKN	0.656	0.361	0.951	838	4.362	1.2896e-05	4.88954	6.93982e-05	TRUE
ENSG00000251555	0.332	0.183	0.482	838	4.356	1.32572e-05	4.87755	7.11409e-05	TRUE
FYB1	0.832	0.457	1.207	838	4.346	1.38533e-05	4.85845	7.41308e-05	TRUE
RPL15	-0.248	-0.36	-0.136	838	-4.339	1.42818e-05	4.84522	7.60444e-05	TRUE
GAB3	-0.425	-0.617	-0.233	838	-4.339	1.43307e-05	4.84373	7.60444e-05	TRUE
FLJ46284	-0.511	-0.741	-0.28	838	-4.339	1.43101e-05	4.84436	7.60444e-05	TRUE
MYB	0.562	0.308	0.816	838	4.335	1.4575e-05	4.83639	7.71259e-05	TRUE
RPS17	-0.281	-0.408	-0.153	838	-4.32	1.5597e-05	4.80696	8.23053e-05	TRUE
ENSG00000263551	0.496	0.271	0.721	838	4.312	1.61669e-05	4.79137	8.50772e-05	TRUE
ENSG00000265943	0.353	0.192	0.513	838	4.311	1.6237e-05	4.78949	8.5211e-05	TRUE
FOSB	0.399	0.217	0.58	838	4.309	1.64081e-05	4.78494	8.5872e-05	TRUE
STARD9	0.382	0.208	0.557	838	4.298	1.72439e-05	4.76336	8.99989e-05	TRUE
FBXO38-DT	0.358	0.194	0.522	838	4.279	1.88101e-05	4.72561	9.76382e-05	TRUE
BUB1B	-0.339	-0.494	-0.184	838	-4.279	1.87831e-05	4.72623	9.76382e-05	TRUE
CD276	0.238	0.129	0.348	838	4.277	1.89777e-05	4.72176	9.82407e-05	TRUE
FRMD4A	-0.538	-0.785	-0.291	838	-4.275	1.91183e-05	4.71855	9.87001e-05	TRUE
DOCK8	0.429	0.232	0.626	838	4.27	1.95675e-05	4.70846	0.000100205	TRUE
SSBP2	0.437	0.236	0.637	838	4.271	1.94658e-05	4.71073	0.000100205	TRUE
WNT5B	0.615	0.333	0.897	838	4.27	1.9537e-05	4.70914	0.000100205	TRUE
OPTN	-0.51	-0.745	-0.275	838	-4.261	2.03646e-05	4.69112	0.000104007	TRUE
GYPB	-0.388	-0.567	-0.209	838	-4.251	2.12998e-05	4.67162	0.000108492	TRUE
H19	0.258	0.139	0.378	838	4.245	2.18659e-05	4.66023	0.000111079	TRUE
CNTLN	0.449	0.241	0.656	838	4.244	2.19423e-05	4.65872	0.000111171	TRUE
YBX1	-0.249	-0.365	-0.134	838	-4.233	2.30639e-05	4.63707	0.000116543	TRUE
PDE11A	-0.488	-0.714	-0.261	838	-4.218	2.46281e-05	4.60857	0.000124118	TRUE
CRPPA-AS1	-0.358	-0.524	-0.191	838	-4.218	2.46964e-05	4.60737	0.000124133	TRUE
ABHD5	-0.356	-0.522	-0.191	838	-4.213	2.52005e-05	4.59859	0.000126334	TRUE
INPP4B	-0.596	-0.873	-0.318	838	-4.21	2.55918e-05	4.5919	0.000127959	TRUE
ENSG00000289474	-0.686	-1.006	-0.367	838	-4.209	2.56939e-05	4.59017	0.000128133	TRUE
NUDC	-0.252	-0.37	-0.135	838	-4.203	2.6353e-05	4.57917	0.000131077	TRUE
ZC3H12B	0.433	0.231	0.635	838	4.2	2.66583e-05	4.57417	0.00013225	TRUE
RPL13A	-0.246	-0.361	-0.131	838	-4.195	2.72475e-05	4.56467	0.000134822	TRUE
MYO18A	0.337	0.18	0.495	838	4.19	2.78742e-05	4.5548	0.00013721	TRUE
CYBRD1	-0.316	-0.464	-0.168	838	-4.19	2.78544e-05	4.55511	0.00013721	TRUE
NOS1AP	0.583	0.31	0.856	838	4.189	2.80093e-05	4.5527	0.00013752	TRUE
DSCAM	-1.303	-1.916	-0.69	838	-4.167	3.08467e-05	4.51079	0.000150674	TRUE
EPS15-AS1	0.522	0.277	0.768	838	4.168	3.0787e-05	4.51163	0.000150674	TRUE
ENSG00000248837	-0.993	-1.461	-0.524	838	-4.152	3.28867e-05	4.48298	0.000160228	TRUE
ARL6IP1	-0.299	-0.441	-0.158	838	-4.147	3.3672e-05	4.47273	0.000163636	TRUE
MSMO1	-0.446	-0.658	-0.235	838	-4.137	3.51779e-05	4.45373	0.000170519	TRUE
LMO2	-0.517	-0.762	-0.271	838	-4.131	3.61832e-05	4.44149	0.000174504	TRUE
EXT1	0.408	0.214	0.602	838	4.131	3.61238e-05	4.44221	0.000174504	TRUE
APBB2	0.37	0.194	0.546	838	4.121	3.77679e-05	4.42288	0.000181229	TRUE
GLCCI1	-0.316	-0.466	-0.166	838	-4.121	3.7754e-05	4.42304	0.000181229	TRUE
ADD2	-0.303	-0.447	-0.159	838	-4.115	3.87561e-05	4.41166	0.000185503	TRUE
PER1	0.274	0.143	0.405	838	4.108	3.983e-05	4.39979	0.000190166	TRUE
ENSG00000232053	-0.759	-1.121	-0.397	838	-4.106	4.03001e-05	4.39469	0.000191929	TRUE
CLSPN	-0.359	-0.53	-0.187	838	-4.098	4.17558e-05	4.37928	0.000198366	TRUE
EPM2A	-0.318	-0.47	-0.165	838	-4.083	4.43918e-05	4.3527	0.000210364	TRUE
TLCD4	-0.413	-0.612	-0.214	838	-4.073	4.64335e-05	4.33317	0.000219493	TRUE
H4C9	-0.177	-0.263	-0.092	838	-4.071	4.67186e-05	4.33051	0.000219945	TRUE
ELMO1	-0.563	-0.834	-0.292	838	-4.071	4.676e-05	4.33013	0.000219945	TRUE
ADARB1	0.388	0.201	0.575	838	4.07	4.69161e-05	4.32868	0.000220136	TRUE
ZNF593	0.21	0.109	0.312	838	4.063	4.8362e-05	4.3155	0.000226363	TRUE
GYPC	-0.333	-0.494	-0.172	838	-4.061	4.89473e-05	4.31027	0.000228541	TRUE
CRIM1	0.485	0.251	0.719	838	4.054	5.02472e-05	4.29889	0.000234036	TRUE
KIAA0513	0.324	0.167	0.48	838	4.051	5.09939e-05	4.29248	0.000236935	TRUE
KCNMA1	0.464	0.239	0.689	838	4.049	5.13869e-05	4.28915	0.00023818	TRUE
FUT8	0.353	0.182	0.524	838	4.047	5.1867e-05	4.28511	0.000239347	TRUE
H2BC15	-0.296	-0.439	-0.153	838	-4.047	5.18898e-05	4.28492	0.000239347	TRUE
DANT2	0.481	0.247	0.714	838	4.039	5.37357e-05	4.26974	0.000247262	TRUE
GALM	0.376	0.193	0.559	838	4.023	5.75033e-05	4.24031	0.000263961	TRUE
ZBTB46	0.348	0.178	0.518	838	4.015	5.94061e-05	4.22617	0.00027204	TRUE
KISS1R	0.347	0.177	0.516	838	4.012	6.02601e-05	4.21997	0.000275289	TRUE
LINC02770	-0.93	-1.386	-0.474	838	-3.999	6.35857e-05	4.19664	0.000289786	TRUE
MAP4K3-DT	0.343	0.175	0.512	838	3.995	6.46922e-05	4.18915	0.000294126	TRUE
WNK2	0.342	0.174	0.509	838	3.989	6.63871e-05	4.17792	0.000301113	TRUE
DYNC1H1	-0.305	-0.455	-0.155	838	-3.987	6.69408e-05	4.17431	0.000302903	TRUE
ENSG00000287144	-0.842	-1.257	-0.428	838	-3.982	6.83361e-05	4.16535	0.000308484	TRUE
MARCHF1	-0.793	-1.183	-0.402	838	-3.981	6.87132e-05	4.16296	0.000309453	TRUE
AGPAT4	-0.497	-0.743	-0.251	838	-3.966	7.30524e-05	4.13637	0.000328219	TRUE
ENSG00000290113	0.308	0.155	0.46	838	3.95	7.80277e-05	4.10775	0.000349748	TRUE
ARID4A	0.282	0.142	0.422	838	3.94	8.14044e-05	4.08935	0.000364027	TRUE
CISD2	-0.239	-0.358	-0.12	838	-3.927	8.60063e-05	4.06547	0.000383705	TRUE
RSKR	0.296	0.148	0.443	838	3.918	8.92088e-05	4.04959	0.000397063	TRUE
DOCK11	-0.336	-0.504	-0.167	838	-3.901	9.58717e-05	4.01831	0.000425724	TRUE
RPL4	-0.246	-0.37	-0.122	838	-3.895	9.82603e-05	4.00762	0.000435316	TRUE
KALRN	0.332	0.164	0.499	838	3.886	0.000102007	3.99137	0.000450864	TRUE
POT1-AS1	-0.406	-0.611	-0.201	838	-3.882	0.000103774	3.98391	0.000457614	TRUE
THAP3	-0.234	-0.353	-0.116	838	-3.877	0.000105776	3.97561	0.000465365	TRUE
PLCH1	0.321	0.159	0.484	838	3.871	0.000108378	3.96506	0.000475713	TRUE
NOSTRIN	-0.437	-0.659	-0.216	838	-3.868	0.000109657	3.95996	0.000480223	TRUE
CDC42EP3-AS1	-0.41	-0.618	-0.202	838	-3.861	0.000112879	3.94739	0.000493199	TRUE
ENSG00000253496	-0.404	-0.609	-0.198	838	-3.85	0.000118276	3.9271	0.000515596	TRUE
TMEM87B	0.234	0.115	0.354	838	3.849	0.00011884	3.92504	0.000516871	TRUE
GALNT10	-0.277	-0.418	-0.136	838	-3.845	0.000120662	3.91843	0.0005236	TRUE
KLRK1-AS1	-0.441	-0.666	-0.216	838	-3.84	0.000122982	3.91016	0.000532457	TRUE
GABBR2	0.365	0.179	0.551	838	3.838	0.00012393	3.90682	0.000535345	TRUE
TMOD2	0.365	0.178	0.551	838	3.836	0.000125206	3.90237	0.000539634	TRUE
ALAD	0.232	0.113	0.351	838	3.835	0.000125544	3.9012	0.000539868	TRUE
CHCHD6	0.352	0.172	0.533	838	3.828	0.000129113	3.88903	0.000553965	TRUE
ENSG00000267787	0.381	0.186	0.577	838	3.823	0.000131925	3.87967	0.000564759	TRUE
EREG	0.679	0.331	1.027	838	3.822	0.000132343	3.8783	0.000565278	TRUE
ENSG00000248498	-0.475	-0.719	-0.231	838	-3.818	0.000134725	3.87055	0.000572883	TRUE
ODAD1	0.164	0.08	0.249	838	3.818	0.00013459	3.87099	0.000572883	TRUE
LINC02444	-0.522	-0.79	-0.254	838	-3.814	0.00013671	3.8642	0.00058003	TRUE
DIAPH3	-0.33	-0.5	-0.16	838	-3.811	0.000138129	3.85971	0.000584748	TRUE
ENSG00000290183	0.259	0.126	0.393	838	3.809	0.000139734	3.8547	0.000590227	TRUE
TMEM51	0.298	0.144	0.451	838	3.808	0.000140258	3.85307	0.00059113	TRUE
FAM222B	-0.274	-0.415	-0.133	838	-3.804	0.00014262	3.84582	0.00059976	TRUE
PRICKLE2	0.288	0.139	0.436	838	3.797	0.000146228	3.83497	0.000613578	TRUE
MYO3B	1.042	0.504	1.58	838	3.796	0.000146792	3.8333	0.000614592	TRUE
HECW2	0.427	0.207	0.648	838	3.794	0.000148037	3.82963	0.000617091	TRUE
CASC9	0.458	0.221	0.695	838	3.795	0.00014774	3.8305	0.000617091	TRUE
LINC00882	-0.635	-0.964	-0.306	838	-3.786	0.000153336	3.81435	0.000637786	TRUE
ENSG00000266893	-0.404	-0.613	-0.195	838	-3.782	0.000155387	3.80859	0.000644907	TRUE
SCG3	0.703	0.339	1.068	838	3.78	0.000157105	3.80381	0.000650619	TRUE
SNCA	0.684	0.329	1.039	838	3.778	0.00015792	3.80156	0.00065218	TRUE
FAM83D	-0.3	-0.455	-0.144	838	-3.778	0.000158167	3.80089	0.00065218	TRUE
KRT8	0.26	0.125	0.395	838	3.777	0.000158793	3.79917	0.000653351	TRUE
GNGT1	0.353	0.169	0.537	838	3.767	0.000165	3.78252	0.000677424	TRUE
RPL37A	-0.233	-0.354	-0.111	838	-3.764	0.000167348	3.77638	0.000685588	TRUE
HDGFL3	-0.259	-0.394	-0.123	838	-3.746	0.000179895	3.74498	0.000732421	TRUE
ELOVL7	0.472	0.225	0.719	838	3.746	0.000179725	3.74539	0.000732421	TRUE
IQGAP3	-0.384	-0.585	-0.183	838	-3.746	0.000179933	3.74489	0.000732421	TRUE
VPS13D	-0.27	-0.413	-0.128	838	-3.728	0.000192718	3.71508	0.000782787	TRUE
CAVIN2-AS1	0.491	0.233	0.75	838	3.723	0.000197254	3.70497	0.000799509	TRUE
COPB2-DT	0.308	0.146	0.47	838	3.717	0.000201585	3.69554	0.000815326	TRUE
ENSG00000250349	0.276	0.13	0.421	838	3.712	0.000205647	3.68688	0.000829993	TRUE
SERTAD2	0.244	0.115	0.373	838	3.705	0.000211569	3.67455	0.000852092	TRUE
TSPAN5	-0.544	-0.832	-0.256	838	-3.704	0.000212029	3.67361	0.000852141	TRUE
KIF13B	-0.323	-0.493	-0.152	838	-3.703	0.000212803	3.67202	0.000853453	TRUE
ZNF93	-0.293	-0.448	-0.138	838	-3.699	0.000216364	3.66481	0.000865912	TRUE
ASIC4	-0.278	-0.425	-0.13	838	-3.694	0.000220697	3.6562	0.000881402	TRUE
ALOX5	-0.401	-0.614	-0.188	838	-3.69	0.000224372	3.64903	0.000894203	TRUE
AMN1	0.307	0.144	0.47	838	3.688	0.000226378	3.64517	0.000900313	TRUE
RPS12	-0.218	-0.334	-0.102	838	-3.684	0.000229912	3.63844	0.000912462	TRUE
GLUL	0.323	0.151	0.495	838	3.674	0.000239095	3.62143	0.000946934	TRUE
WWC2	-0.258	-0.397	-0.12	838	-3.663	0.00024921	3.60344	0.000984947	TRUE
ACSM3	-0.77	-1.183	-0.358	838	-3.658	0.000254033	3.59511	0.000999861	TRUE
OSMR	0.365	0.169	0.56	838	3.658	0.00025393	3.59529	0.000999861	TRUE
PCGF3-AS1	0.259	0.12	0.397	838	3.656	0.000255722	3.59223	0.00100443	TRUE
DMTN	-0.323	-0.497	-0.15	838	-3.649	0.000263501	3.57922	0.00103286	TRUE
NUFIP2	0.217	0.1	0.334	838	3.647	0.000265461	3.576	0.0010384	TRUE
LIPE-AS1	0.26	0.12	0.401	838	3.639	0.000273912	3.56239	0.00106927	TRUE
TNFRSF10B	0.345	0.159	0.53	838	3.631	0.000282288	3.54931	0.00109971	TRUE
DDX21	-0.205	-0.316	-0.094	838	-3.626	0.000287698	3.54106	0.0011185	TRUE
POU6F2	0.307	0.141	0.473	838	3.625	0.000288911	3.53924	0.00112093	TRUE
ENSG00000250604	-0.323	-0.498	-0.148	838	-3.619	0.00029621	3.5284	0.00114691	TRUE
NAMPT	-0.213	-0.329	-0.097	838	-3.601	0.00031746	3.49831	0.00122669	TRUE
SSH1	0.318	0.145	0.491	838	3.597	0.000321488	3.49284	0.00123975	TRUE
PIK3R1	0.269	0.122	0.415	838	3.596	0.000323559	3.49005	0.00124521	TRUE
TPM4	0.349	0.158	0.539	838	3.587	0.000334825	3.47518	0.00128597	TRUE
XIST	0.398	0.18	0.615	838	3.586	0.000335733	3.47401	0.00128686	TRUE
ENSG00000254186	0.372	0.168	0.575	838	3.583	0.000339842	3.46872	0.0013	TRUE
SLC44A1	-0.32	-0.496	-0.145	838	-3.578	0.00034683	3.45988	0.00132407	TRUE
ULK4	0.314	0.142	0.486	838	3.574	0.00035125	3.45438	0.00133826	TRUE
ENSG00000265643	-0.958	-1.483	-0.432	838	-3.573	0.000353352	3.45179	0.00134358	TRUE
RSL24D1	-0.232	-0.359	-0.105	838	-3.57	0.000357022	3.44731	0.00135483	TRUE
ATF5	-0.373	-0.579	-0.168	838	-3.561	0.00036951	3.43237	0.00139824	TRUE
ENSG00000289956	-0.395	-0.613	-0.178	838	-3.561	0.000369929	3.43188	0.00139824	TRUE
COL14A1	0.651	0.292	1.011	838	3.554	0.000378942	3.42143	0.00142947	TRUE
PRKCH	0.334	0.15	0.518	838	3.553	0.000381414	3.4186	0.00143596	TRUE
SLK	-0.21	-0.326	-0.094	838	-3.551	0.000383182	3.4166	0.00143976	TRUE
EDARADD	0.433	0.194	0.672	838	3.547	0.00039029	3.40861	0.00146359	TRUE
SPAG5	-0.386	-0.6	-0.173	838	-3.545	0.000393055	3.40555	0.00147106	TRUE
HLA-E	0.252	0.113	0.392	838	3.54	0.000400475	3.39742	0.00149589	TRUE
SOX6	0.654	0.292	1.017	838	3.537	0.000404962	3.39259	0.00150969	TRUE
ENSG00000290019	-0.154	-0.24	-0.069	838	-3.534	0.000409766	3.38746	0.00152462	TRUE
ENSG00000241962	0.287	0.128	0.447	838	3.527	0.000419721	3.37704	0.00155861	TRUE
DPM1	0.229	0.102	0.356	838	3.524	0.000424356	3.37227	0.00157276	TRUE
ATP6V1D	-0.251	-0.391	-0.111	838	-3.512	0.000444015	3.3526	0.00164242	TRUE
TMSB4X	0.233	0.103	0.364	838	3.51	0.000447966	3.34876	0.00165383	TRUE
SCAPER	0.248	0.109	0.387	838	3.5	0.000465052	3.3325	0.00171359	TRUE
TEX11	0.472	0.207	0.737	838	3.494	0.000476188	3.32222	0.00175123	TRUE
ENSG00000236449	0.275	0.121	0.43	838	3.486	0.000490149	3.30967	0.0017991	TRUE
ENSG00000285822	-0.402	-0.628	-0.176	838	-3.484	0.000494038	3.30624	0.00180989	TRUE
HBZ	-0.367	-0.573	-0.16	838	-3.48	0.000502148	3.29917	0.00183607	TRUE
ZC3HAV1	-0.349	-0.545	-0.152	838	-3.477	0.000507719	3.29438	0.00185288	TRUE
ENSG00000286481	-0.479	-0.749	-0.208	838	-3.469	0.00052201	3.28232	0.00190139	TRUE
TNFAIP3	-0.327	-0.512	-0.142	838	-3.466	0.000527826	3.27751	0.00191891	TRUE
GMDS-DT	0.359	0.155	0.563	838	3.454	0.000552227	3.25788	0.00199619	TRUE
ENSG00000227088	-0.392	-0.615	-0.17	838	-3.455	0.000550333	3.25937	0.00199619	TRUE
PLAGL1	0.307	0.133	0.482	838	3.454	0.000551988	3.25807	0.00199619	TRUE
ITGA4	-0.498	-0.781	-0.215	838	-3.452	0.000556727	3.25436	0.00200864	TRUE
TSBP1-AS1	0.335	0.144	0.525	838	3.444	0.000572131	3.2425	0.00205333	TRUE
SLC38A4-AS1	-0.445	-0.698	-0.192	838	-3.444	0.000572344	3.24234	0.00205333	TRUE
C12orf60	0.272	0.117	0.427	838	3.445	0.000571523	3.24297	0.00205333	TRUE
ENSG00000287621	0.381	0.164	0.599	838	3.44	0.000581802	3.23522	0.00208333	TRUE
PRPF38A	-0.201	-0.316	-0.086	838	-3.438	0.000586045	3.23207	0.00209459	TRUE
RPS16	-0.216	-0.339	-0.093	838	-3.435	0.000591545	3.22801	0.00211029	TRUE
ENSG00000277526	0.26	0.111	0.408	838	3.431	0.000600403	3.22156	0.00213788	TRUE
DGKB	-0.494	-0.777	-0.212	838	-3.429	0.000605624	3.2178	0.00215245	TRUE
AEBP2	-0.213	-0.335	-0.091	838	-3.427	0.000610296	3.21446	0.00216502	TRUE
LRRTM4	0.578	0.247	0.909	838	3.425	0.000615343	3.21088	0.00217604	TRUE
HYOU1	-0.238	-0.375	-0.102	838	-3.425	0.000615689	3.21064	0.00217604	TRUE
AFAP1-AS1	-0.331	-0.521	-0.141	838	-3.416	0.000635089	3.19717	0.00224045	TRUE
ENSG00000285184	0.248	0.105	0.391	838	3.407	0.000657029	3.18242	0.00231357	TRUE
PRKACB	0.328	0.139	0.517	838	3.403	0.00066757	3.1755	0.00234203	TRUE
CA8	-0.383	-0.603	-0.162	838	-3.403	0.000667397	3.17562	0.00234203	TRUE
RHBDD1	-0.301	-0.475	-0.128	838	-3.401	0.000670336	3.17371	0.00234741	TRUE
LINC02840	-0.287	-0.452	-0.121	838	-3.398	0.000678329	3.16856	0.00237104	TRUE
HIVEP3	0.336	0.141	0.53	838	3.388	0.000702962	3.15307	0.00245264	TRUE
EVI5	0.211	0.089	0.333	838	3.382	0.000719094	3.14321	0.00250434	TRUE
NR4A2	0.27	0.113	0.426	838	3.38	0.000725259	3.13951	0.0025212	TRUE
NPM1	-0.233	-0.368	-0.098	838	-3.376	0.00073575	3.13327	0.00255301	TRUE
ZFHX4-AS1	-0.345	-0.547	-0.144	838	-3.363	0.000771351	3.11275	0.00267168	TRUE
TRANK1	0.258	0.107	0.408	838	3.362	0.000773414	3.11159	0.00267396	TRUE
NCALD	0.352	0.147	0.558	838	3.361	0.000777439	3.10933	0.00268301	TRUE
ENSG00000287172	0.518	0.216	0.82	838	3.359	0.00078287	3.10631	0.00269687	TRUE
RYR1	0.308	0.128	0.489	838	3.355	0.000792302	3.10111	0.00272443	TRUE
DTNA	0.658	0.273	1.043	838	3.351	0.000806339	3.09348	0.0027677	TRUE
RALGPS2	0.316	0.131	0.501	838	3.346	0.000820871	3.08572	0.00280903	TRUE
GLIS3	-0.873	-1.385	-0.362	838	-3.346	0.000821328	3.08548	0.00280903	TRUE
CHD2	-0.263	-0.417	-0.109	838	-3.345	0.000822886	3.08466	0.00280932	TRUE
PPM1H	0.389	0.16	0.618	838	3.333	0.000858944	3.06604	0.00292717	TRUE
ASPM	-0.351	-0.557	-0.144	838	-3.33	0.000868514	3.06122	0.00294923	TRUE
PLCB4	0.389	0.16	0.619	838	3.33	0.000867779	3.06159	0.00294923	TRUE
SWT1	-0.263	-0.419	-0.108	838	-3.322	0.000894588	3.04838	0.00303237	TRUE
PTK2B	0.386	0.158	0.614	838	3.315	0.000916132	3.03804	0.00308946	TRUE
MITF	-0.307	-0.488	-0.125	838	-3.316	0.000913514	3.03928	0.00308946	TRUE
ENSG00000250137	0.559	0.228	0.889	838	3.315	0.000916297	3.03796	0.00308946	TRUE
LINC02100	0.303	0.124	0.482	838	3.313	0.000924556	3.03407	0.0031118	TRUE
ME3	0.283	0.115	0.45	838	3.312	0.000926764	3.03303	0.00311373	TRUE
ENSG00000260877	0.321	0.131	0.511	838	3.309	0.000936161	3.02865	0.00313976	TRUE
SPC25	0.299	0.122	0.476	838	3.305	0.000950078	3.02224	0.00318084	TRUE
BRD2	0.266	0.108	0.424	838	3.304	0.000954506	3.02022	0.00319006	TRUE
ENSG00000259560	0.712	0.29	1.135	838	3.303	0.000956242	3.01943	0.00319026	TRUE
STMN1	-0.206	-0.329	-0.084	838	-3.299	0.000971187	3.0127	0.00323446	TRUE
ENSG00000287632	0.343	0.139	0.547	838	3.297	0.000976429	3.01036	0.00324624	TRUE
PRKD1	0.549	0.222	0.876	838	3.292	0.000994215	3.00252	0.00329962	TRUE
LINC02377	0.403	0.163	0.643	838	3.288	0.00100976	2.99578	0.00334538	TRUE
FBXO25	0.209	0.084	0.333	838	3.279	0.00104165	2.98228	0.00344505	TRUE
CARS1	-0.237	-0.378	-0.095	838	-3.274	0.00105855	2.97529	0.00349487	TRUE
DOCK4	0.24	0.096	0.384	838	3.271	0.00107244	2.96963	0.00353461	TRUE
LAMB1	0.237	0.095	0.38	838	3.257	0.00112694	2.9481	0.00370782	TRUE
LINC01885	0.326	0.129	0.523	838	3.247	0.00116519	2.9336	0.00382703	TRUE
WSCD2	-0.349	-0.559	-0.138	838	-3.245	0.0011736	2.93048	0.00384804	TRUE
BCL10	0.2	0.079	0.321	838	3.232	0.00123061	2.90988	0.00402803	TRUE
CDK19	0.273	0.107	0.439	838	3.226	0.00125614	2.90096	0.00410454	TRUE
LINC02663	0.354	0.139	0.569	838	3.223	0.00126936	2.89641	0.00414065	TRUE
SCART1	-0.327	-0.527	-0.128	838	-3.222	0.00127441	2.89469	0.00415001	TRUE
MICAL2	-0.368	-0.593	-0.144	838	-3.219	0.00128576	2.89084	0.00417983	TRUE
PTPRVP	0.284	0.111	0.458	838	3.215	0.00130629	2.88396	0.00423932	TRUE
FLOT2	-0.209	-0.337	-0.082	838	-3.214	0.00130988	2.88277	0.00424374	TRUE
CHD4	-0.195	-0.315	-0.076	838	-3.199	0.00138065	2.85992	0.00446544	TRUE
PBX3	0.339	0.131	0.547	838	3.195	0.00139759	2.85462	0.00451257	TRUE
METTL25	-0.25	-0.404	-0.096	838	-3.191	0.00141977	2.84778	0.00457642	TRUE
LINC01162	0.514	0.198	0.831	838	3.188	0.00143161	2.84417	0.0046068	TRUE
ZNF670	0.213	0.082	0.344	838	3.185	0.0014458	2.83989	0.00464459	TRUE
GAB2	-0.321	-0.52	-0.122	838	-3.164	0.00155535	2.80817	0.00496306	TRUE
RAB3IL1	-0.21	-0.34	-0.08	838	-3.164	0.00155529	2.80819	0.00496306	TRUE
SLC16A1	-0.186	-0.302	-0.071	838	-3.165	0.00155333	2.80874	0.00496306	TRUE
SYT10	-0.295	-0.477	-0.112	838	-3.165	0.00154932	2.80986	0.00496306	TRUE
HOMER1	0.223	0.085	0.362	838	3.161	0.00157254	2.8034	0.00500952	TRUE
PRR16	-0.574	-0.931	-0.218	838	-3.159	0.00158512	2.79994	0.00504114	TRUE
COL21A1	-0.382	-0.619	-0.144	838	-3.148	0.00164156	2.78474	0.00521196	TRUE
ENSG00000287352	0.362	0.137	0.588	838	3.147	0.00165178	2.78205	0.00523567	TRUE
ENSG00000226043	-0.245	-0.398	-0.092	838	-3.144	0.00166666	2.77815	0.00527405	TRUE
GP1BB	0.177	0.066	0.287	838	3.142	0.00167539	2.77588	0.0052929	TRUE
SLC25A37	-0.533	-0.865	-0.2	838	-3.142	0.00167887	2.77498	0.0052951	TRUE
MUC4	0.516	0.194	0.837	838	3.139	0.00169636	2.77048	0.00534143	TRUE
GCNT2	0.333	0.125	0.541	838	3.138	0.00170119	2.76925	0.00534779	TRUE
KLHL24	0.228	0.086	0.371	838	3.136	0.00171147	2.76663	0.00537125	TRUE
ENSG00000259929	0.257	0.096	0.419	838	3.129	0.00175578	2.75553	0.00550126	TRUE
ZNF579	0.166	0.062	0.271	838	3.122	0.00179704	2.74544	0.00562127	TRUE
NOL7	0.187	0.069	0.305	838	3.116	0.00183106	2.7373	0.00571831	TRUE
CFAP210	0.241	0.089	0.393	838	3.115	0.00184183	2.73475	0.00574253	TRUE
ENSG00000272297	0.26	0.096	0.423	838	3.111	0.00186385	2.72959	0.00580169	TRUE
CPNE8	0.276	0.102	0.45	838	3.107	0.0018914	2.72322	0.00587783	TRUE
ENSG00000267383	-0.305	-0.499	-0.112	838	-3.091	0.00199633	2.69977	0.00619382	TRUE
PPP2R5C	-0.292	-0.477	-0.107	838	-3.089	0.00200659	2.69754	0.00621554	TRUE
FBXL17	0.298	0.108	0.487	838	3.081	0.00206469	2.68515	0.00638511	TRUE
BUD31	0.228	0.083	0.373	838	3.074	0.00211132	2.67545	0.00651874	TRUE
ZFPM2-AS1	-0.432	-0.708	-0.157	838	-3.072	0.0021253	2.67258	0.0065513	TRUE
VAV1	0.25	0.09	0.409	838	3.068	0.0021584	2.66587	0.00664256	TRUE
ANKRD20A21P	0.282	0.101	0.462	838	3.062	0.00219673	2.65822	0.00674963	TRUE
BAZ2B	0.237	0.085	0.388	838	3.055	0.00224805	2.64819	0.00689618	TRUE
ADAM22	0.291	0.104	0.478	838	3.053	0.00226787	2.64438	0.00694582	TRUE
ARHGAP26	0.299	0.107	0.492	838	3.05	0.00228513	2.64109	0.00697293	TRUE
LY86-AS1	-0.765	-1.256	-0.273	838	-3.05	0.00228771	2.6406	0.00697293	TRUE
ABCB1	-0.497	-0.816	-0.178	838	-3.051	0.00228203	2.64168	0.00697293	TRUE
NIFK-AS1	0.237	0.085	0.39	838	3.046	0.00232221	2.6341	0.00706679	TRUE
ZEB1	0.261	0.093	0.429	838	3.044	0.00233252	2.63217	0.00708684	TRUE
ENSG00000243797	-0.272	-0.448	-0.096	838	-3.034	0.00241278	2.61748	0.00731904	TRUE
CBFA2T3	0.29	0.102	0.477	838	3.031	0.00243909	2.61277	0.00738706	TRUE
ENSG00000236283	-0.491	-0.81	-0.173	838	-3.024	0.00249692	2.6026	0.00755021	TRUE
BCAS3	0.374	0.131	0.617	838	3.017	0.00255626	2.59239	0.0077174	TRUE
PTPRF	0.331	0.116	0.545	838	3.014	0.00257799	2.58872	0.00777068	TRUE
ANXA5	0.23	0.081	0.38	838	3.012	0.00259406	2.58602	0.00779533	TRUE
TMSB10	0.224	0.078	0.37	838	3.012	0.00259435	2.58597	0.00779533	TRUE
CASK	0.25	0.087	0.412	838	3.01	0.00261313	2.58284	0.0078394	TRUE
SLC7A11	-0.453	-0.748	-0.158	838	-3.006	0.00264491	2.57759	0.00792225	TRUE
HSP90AA1	-0.252	-0.417	-0.088	838	-3.003	0.002671	2.57333	0.00798784	TRUE
ENSG00000264808	0.221	0.076	0.365	838	2.997	0.00272286	2.56497	0.00813018	TRUE
TANC2	0.268	0.092	0.443	838	2.991	0.00277953	2.55603	0.0082864	TRUE
ZNF200	0.195	0.067	0.322	838	2.99	0.00279183	2.55411	0.00829709	TRUE
MACC1	0.403	0.139	0.667	838	2.99	0.0027884	2.55464	0.00829709	TRUE
TMEM156	-0.27	-0.448	-0.092	838	-2.978	0.00290255	2.53722	0.00861272	TRUE
GRK5	-0.282	-0.467	-0.096	838	-2.975	0.00292602	2.53372	0.00866886	TRUE
NEMP2-DT	0.232	0.079	0.386	838	2.974	0.0029371	2.53208	0.00868816	TRUE
PPP3CA	-0.314	-0.521	-0.107	838	-2.973	0.00294635	2.53072	0.008702	TRUE
COL25A1	-0.383	-0.636	-0.131	838	-2.972	0.00296193	2.52843	0.00873448	TRUE
SCHLAP1	-0.561	-0.932	-0.191	838	-2.967	0.00300766	2.52177	0.00885562	TRUE
CFAP47	0.33	0.111	0.548	838	2.956	0.00311545	2.50648	0.00915885	TRUE
SUPT16H	-0.167	-0.277	-0.056	838	-2.953	0.0031464	2.50219	0.00923558	TRUE
LINC00922	0.596	0.2	0.991	838	2.949	0.00318936	2.4963	0.0093372	TRUE
SAMD5	0.285	0.096	0.475	838	2.949	0.00319082	2.4961	0.0093372	TRUE
ENSG00000256209	-0.395	-0.658	-0.132	838	-2.948	0.00319832	2.49508	0.00934478	TRUE
RPS27L	0.168	0.056	0.28	838	2.946	0.00322025	2.49211	0.00939446	TRUE
ENSG00000291147	-0.211	-0.351	-0.07	838	-2.941	0.00326647	2.48592	0.0095147	TRUE
ALAS2	-0.504	-0.841	-0.168	838	-2.94	0.00328119	2.48397	0.009543	TRUE
HMGB2	-0.196	-0.326	-0.065	838	-2.939	0.00328751	2.48313	0.00954682	TRUE
CNNM2	0.255	0.085	0.426	838	2.937	0.00331089	2.48005	0.00960008	TRUE
IGF1	0.317	0.105	0.528	838	2.937	0.00331928	2.47896	0.00960976	TRUE
TXNDC16	-0.244	-0.407	-0.081	838	-2.935	0.00333277	2.4772	0.00963417	TRUE
KCNT2	-0.376	-0.627	-0.125	838	-2.934	0.00334456	2.47566	0.00965362	TRUE
GABPB1-AS1	0.247	0.082	0.412	838	2.926	0.00343345	2.46427	0.00988024	TRUE
ENSG00000249413	0.331	0.109	0.553	838	2.926	0.00342873	2.46487	0.00988024	TRUE
NARF	-0.236	-0.393	-0.078	838	-2.925	0.00344204	2.46318	0.00989002	TRUE
HCCS-DT	0.323	0.106	0.539	838	2.924	0.0034543	2.46164	0.0099103	TRUE
CLIC1	0.178	0.059	0.298	838	2.922	0.00347275	2.45933	0.00994824	TRUE
CPEB4	0.442	0.146	0.739	838	2.922	0.00348244	2.45812	0.00996103	TRUE
TUBA1C	-0.205	-0.343	-0.067	838	-2.913	0.00357832	2.44632	0.0102199	TRUE
ME1	0.294	0.096	0.492	838	2.911	0.00360454	2.44315	0.0102794	TRUE
RPL3	0.163	0.053	0.273	838	2.897	0.003762	2.42458	0.0107124	TRUE
DLGAP5	-0.244	-0.409	-0.079	838	-2.896	0.00378152	2.42233	0.0107519	TRUE
GFPT1	-0.252	-0.422	-0.081	838	-2.889	0.00386069	2.41333	0.0109607	TRUE
DAAM1	-0.243	-0.409	-0.078	838	-2.888	0.00387275	2.41198	0.0109786	TRUE
TLN1	-0.21	-0.352	-0.067	838	-2.887	0.00388596	2.4105	0.0109996	TRUE
LINC01618	0.184	0.059	0.31	838	2.875	0.00404429	2.39316	0.0114308	TRUE
TCF4	-0.258	-0.435	-0.082	838	-2.872	0.00407597	2.38977	0.0115033	TRUE
SSB	-0.154	-0.26	-0.049	838	-2.866	0.00415687	2.38123	0.0117143	TRUE
MFSD6	0.328	0.103	0.553	838	2.861	0.00422393	2.37428	0.0118856	TRUE
APTR	0.197	0.062	0.333	838	2.86	0.00423834	2.3728	0.0119086	TRUE
SCN2A	-0.398	-0.671	-0.125	838	-2.859	0.00425256	2.37135	0.011931	TRUE
COL18A1	-0.356	-0.6	-0.112	838	-2.858	0.00426976	2.3696	0.0119616	TRUE
ANK3	-0.542	-0.914	-0.17	838	-2.855	0.00430441	2.36609	0.012041	TRUE
CREB3L2	0.232	0.073	0.392	838	2.853	0.00433469	2.36304	0.0121079	TRUE
ENSG00000230773	-0.271	-0.458	-0.085	838	-2.852	0.00434431	2.36208	0.012117	TRUE
ENSG00000242880	-0.433	-0.731	-0.135	838	-2.851	0.00436187	2.36033	0.0121482	TRUE
STAT5A	0.23	0.072	0.389	838	2.847	0.00440762	2.3558	0.0122577	TRUE
ENSG00000289349	0.435	0.135	0.734	838	2.846	0.00442589	2.354	0.0122906	TRUE
POLR3K	0.145	0.045	0.245	838	2.842	0.00447847	2.34887	0.0124185	TRUE
CFAP69	0.239	0.074	0.404	838	2.84	0.00451649	2.3452	0.0124999	TRUE
MRPL33	-0.204	-0.344	-0.063	838	-2.839	0.00452096	2.34477	0.0124999	TRUE
TMEM161B-DT	0.218	0.067	0.368	838	2.837	0.00456086	2.34095	0.0125771	TRUE
RNASET2	0.271	0.084	0.459	838	2.836	0.00456208	2.34084	0.0125771	TRUE
RNF182	-0.229	-0.388	-0.071	838	-2.833	0.00460637	2.33664	0.0126808	TRUE
PLA2G6	0.331	0.102	0.56	838	2.831	0.00463852	2.33362	0.0127509	TRUE
GP6-AS1	0.27	0.083	0.457	838	2.826	0.00471537	2.32648	0.0129435	TRUE
ITPR2	0.335	0.102	0.568	838	2.819	0.00481656	2.31726	0.0132022	TRUE
CD96	0.258	0.078	0.437	838	2.816	0.00485791	2.31355	0.0132964	TRUE
SEMA3A	0.351	0.106	0.596	838	2.812	0.00492368	2.30771	0.0134571	TRUE
NR2F2-AS1	0.332	0.101	0.564	838	2.81	0.00495556	2.30491	0.0135248	TRUE
TMEM117	0.283	0.085	0.48	838	2.807	0.0050068	2.30044	0.0136451	TRUE
CPPED1	-0.204	-0.347	-0.061	838	-2.793	0.00522068	2.28227	0.0142077	TRUE
UBE2H	0.307	0.091	0.522	838	2.786	0.00534021	2.27244	0.0145123	TRUE
ENSG00000285713	0.207	0.061	0.353	838	2.782	0.00539526	2.26799	0.014641	TRUE
MARCHF3	-0.307	-0.524	-0.09	838	-2.779	0.00546006	2.2628	0.0147957	TRUE
LINC00383	0.45	0.132	0.768	838	2.774	0.00553936	2.25654	0.0149893	TRUE
LINC00355	0.209	0.061	0.357	838	2.772	0.00556506	2.25453	0.0150375	TRUE
NMU	0.452	0.132	0.772	838	2.771	0.0055913	2.25249	0.0150725	TRUE
ARRDC3	-0.241	-0.412	-0.071	838	-2.771	0.00559383	2.25229	0.0150725	TRUE
CDCP1	0.275	0.08	0.469	838	2.761	0.00576381	2.23929	0.0155086	TRUE
TANC1	0.339	0.098	0.579	838	2.76	0.00578169	2.23795	0.0155347	TRUE
RPS11	-0.158	-0.27	-0.046	838	-2.758	0.00582061	2.23503	0.0156173	TRUE
ENSG00000274322	-0.217	-0.371	-0.063	838	-2.756	0.00585516	2.23246	0.0156879	TRUE
SCGB2B2	0.499	0.144	0.855	838	2.754	0.00588037	2.2306	0.0157333	TRUE
ENSG00000286033	0.283	0.082	0.485	838	2.752	0.00591872	2.22777	0.0158137	TRUE
MSRB3-AS1	0.578	0.165	0.991	838	2.746	0.00604126	2.21887	0.0161185	TRUE
ANXA1	-0.334	-0.573	-0.095	838	-2.743	0.00609404	2.21509	0.0162139	TRUE
RANBP3-DT	0.155	0.044	0.266	838	2.743	0.00609168	2.21526	0.0162139	TRUE
TNFRSF21	0.255	0.073	0.438	838	2.739	0.00615553	2.21073	0.0163431	TRUE
ANO5	0.348	0.099	0.596	838	2.739	0.00615978	2.21044	0.0163431	TRUE
FBXL20	0.236	0.067	0.404	838	2.738	0.00617381	2.20945	0.0163576	TRUE
TRDN	0.439	0.124	0.753	838	2.735	0.00623053	2.20547	0.016485	TRUE
ALDOA	0.153	0.043	0.262	838	2.731	0.00630937	2.20001	0.0166704	TRUE
DIPK1A	0.294	0.082	0.506	838	2.721	0.00651639	2.18599	0.0171935	TRUE
RASGEF1C	0.242	0.067	0.417	838	2.707	0.00678503	2.16845	0.0178776	TRUE
SOX5	0.376	0.103	0.648	838	2.702	0.00689711	2.16133	0.0181478	TRUE
ABCA7	0.211	0.058	0.363	838	2.7	0.00693393	2.15902	0.0182195	TRUE
ADAMTS3	0.278	0.076	0.481	838	2.696	0.0070281	2.15316	0.0184161	TRUE
DLC1	0.227	0.062	0.391	838	2.696	0.00702641	2.15327	0.0184161	TRUE
TCP1	-0.141	-0.244	-0.038	838	-2.691	0.00711983	2.14753	0.0186309	TRUE
KIF2C	-0.198	-0.342	-0.054	838	-2.688	0.00718521	2.14356	0.0187762	TRUE
ENSG00000285838	0.261	0.07	0.451	838	2.685	0.00725996	2.13907	0.0189455	TRUE
SPECC1	-0.243	-0.422	-0.065	838	-2.673	0.00751262	2.12421	0.019578	TRUE
PCED1B	0.295	0.079	0.512	838	2.673	0.00752814	2.12331	0.0195917	TRUE
LINC01004	0.244	0.063	0.425	838	2.648	0.00808705	2.09221	0.0210175	TRUE
PCAT1	0.395	0.102	0.687	838	2.648	0.00810479	2.09126	0.0210349	TRUE
ENSG00000253377	0.783	0.203	1.363	838	2.645	0.00816211	2.0882	0.0211549	TRUE
STIP1	-0.168	-0.293	-0.044	838	-2.644	0.00819064	2.08668	0.0212	TRUE
HJURP	-0.21	-0.366	-0.054	838	-2.641	0.00827474	2.08225	0.0213886	TRUE
PPM1E	-0.368	-0.642	-0.094	838	-2.634	0.00844452	2.07343	0.0217978	TRUE
TOP2A	-0.26	-0.453	-0.066	838	-2.63	0.00855098	2.06798	0.0220428	TRUE
RUNX1	0.38	0.097	0.664	838	2.627	0.0086117	2.06491	0.0221693	TRUE
PRELID2	0.245	0.062	0.427	838	2.622	0.00874841	2.05807	0.0224908	TRUE
ENSG00000225339	0.252	0.063	0.44	838	2.621	0.00877265	2.05687	0.0225228	TRUE
ACADSB	0.169	0.043	0.296	838	2.62	0.00879427	2.0558	0.0225479	TRUE
CLIC2	-0.194	-0.338	-0.049	838	-2.619	0.00882939	2.05407	0.0225772	TRUE
CENPE	-0.353	-0.617	-0.089	838	-2.619	0.00882716	2.05418	0.0225772	TRUE
SDF2	0.158	0.04	0.276	838	2.618	0.00884654	2.05323	0.0225907	TRUE
VEGFA	0.19	0.047	0.332	838	2.605	0.00917568	2.03736	0.0233998	TRUE
OAT	-0.203	-0.355	-0.05	838	-2.604	0.00921103	2.03569	0.0234586	TRUE
ZMAT2	0.164	0.04	0.287	838	2.6	0.00932542	2.03033	0.0237182	TRUE
TACC3	-0.185	-0.324	-0.045	838	-2.597	0.00939641	2.02704	0.0238669	TRUE
MTATP6P1	0.307	0.075	0.539	838	2.592	0.00953563	2.02065	0.0241883	TRUE
EXOC6B	0.234	0.057	0.412	838	2.586	0.00969812	2.01331	0.0245677	TRUE
FOXA3	0.142	0.034	0.25	838	2.585	0.00974392	2.01127	0.024651	TRUE
ZC4H2	0.21	0.051	0.37	838	2.584	0.00977567	2.00985	0.0246985	TRUE
COL6A5	-0.265	-0.467	-0.064	838	-2.581	0.00986222	2.00603	0.0248841	TRUE
ENSG00000259001	-0.226	-0.397	-0.054	838	-2.578	0.00994807	2.00226	0.0250676	TRUE
SUPT5H	-0.155	-0.272	-0.037	838	-2.574	0.0100559	1.99758	0.0253058	TRUE
CHMP2A	-0.134	-0.236	-0.032	838	-2.569	0.0101883	1.9919	0.0256051	TRUE
LINC00624	0.566	0.134	0.998	838	2.568	0.0102207	1.99052	0.0256527	TRUE
CELF2	0.416	0.098	0.733	838	2.566	0.0102872	1.9877	0.0257858	TRUE
DSCAS	-0.254	-0.448	-0.06	838	-2.565	0.0103276	1.986	0.025853	TRUE
RNF19B	0.16	0.038	0.283	838	2.563	0.0103826	1.9837	0.0259564	TRUE
SPOCD1	0.094	0.022	0.165	838	2.557	0.0105445	1.97697	0.0263266	TRUE
SEL1L3	-0.319	-0.563	-0.074	838	-2.553	0.0106909	1.97099	0.0266573	TRUE
ATP5MG	0.141	0.032	0.25	838	2.545	0.0109432	1.96086	0.0272506	TRUE
LINC01524	0.173	0.04	0.307	838	2.541	0.0110626	1.95614	0.0275122	TRUE
DMGDH	-0.334	-0.593	-0.075	838	-2.53	0.0114104	1.9427	0.0283401	TRUE
TOB2	0.153	0.035	0.272	838	2.529	0.0114276	1.94205	0.0283457	TRUE
MED8	-0.16	-0.284	-0.036	838	-2.528	0.0114566	1.94095	0.0283807	TRUE
ENSG00000286215	0.356	0.08	0.632	838	2.526	0.0115362	1.93794	0.0285408	TRUE
EPHX1	0.174	0.039	0.309	838	2.52	0.011722	1.931	0.0289629	TRUE
CSRNP1	0.18	0.04	0.32	838	2.52	0.0117477	1.93005	0.0289888	TRUE
HDAC9	0.44	0.097	0.782	838	2.517	0.0118199	1.92739	0.0291293	TRUE
ALDH1A2	0.56	0.123	0.997	838	2.511	0.0120319	1.91966	0.0296135	TRUE
CFAP161	0.454	0.099	0.808	838	2.51	0.0120781	1.918	0.0296887	TRUE
CBLB	-0.332	-0.591	-0.072	838	-2.507	0.0121655	1.91487	0.0298266	TRUE
LINC01049	-0.576	-1.026	-0.126	838	-2.508	0.0121514	1.91537	0.0298266	TRUE
MYO18B	-0.305	-0.543	-0.066	838	-2.505	0.012251	1.91183	0.0299891	TRUE
COL26A1	-0.465	-0.828	-0.101	838	-2.504	0.0122633	1.91139	0.0299891	TRUE
ENSG00000259345	-0.409	-0.728	-0.089	838	-2.503	0.0123107	1.90972	0.0300664	TRUE
LINC02428	-0.245	-0.438	-0.053	838	-2.499	0.0124617	1.90442	0.0303963	TRUE
PALMD	-0.218	-0.389	-0.047	838	-2.498	0.0125007	1.90307	0.0304524	TRUE
ENSG00000287100	0.285	0.061	0.509	838	2.492	0.0127006	1.89618	0.0308999	TRUE
LINC00879	-0.41	-0.733	-0.087	838	-2.485	0.0129503	1.88772	0.0314674	TRUE
ENSG00000124593	0.15	0.031	0.268	838	2.479	0.0131837	1.87996	0.0319935	TRUE
ANKH	0.199	0.041	0.357	838	2.475	0.0133141	1.87569	0.0322688	TRUE
GP6	0.3	0.062	0.538	838	2.472	0.0134395	1.87162	0.0325315	TRUE
KBTBD3	0.155	0.032	0.277	838	2.471	0.0134848	1.87016	0.0325997	TRUE
SEPTIN5	0.195	0.04	0.35	838	2.47	0.0135032	1.86956	0.0326029	TRUE
ADGRV1	-0.379	-0.68	-0.078	838	-2.467	0.0136184	1.86587	0.0328392	TRUE
DEUP1	-0.202	-0.363	-0.041	838	-2.465	0.0136825	1.86383	0.0329521	TRUE
EIF4A3	-0.145	-0.261	-0.03	838	-2.461	0.0138469	1.85865	0.0333061	TRUE
ENSG00000289432	-0.202	-0.364	-0.041	838	-2.457	0.0140015	1.85383	0.0336353	TRUE
NUSAP1	-0.205	-0.368	-0.041	838	-2.456	0.0140361	1.85275	0.033676	TRUE
EIF3A	-0.168	-0.302	-0.034	838	-2.453	0.0141624	1.84886	0.0339364	TRUE
KSR1	-0.227	-0.408	-0.045	838	-2.449	0.0143393	1.84347	0.0343169	TRUE
PPP1R10	0.193	0.038	0.347	838	2.448	0.0143657	1.84267	0.034337	TRUE
ALOX12-AS1	-0.307	-0.553	-0.061	838	-2.443	0.0145697	1.83655	0.034694	TRUE
ENSG00000250453	0.211	0.042	0.381	838	2.443	0.0145566	1.83694	0.034694	TRUE
CSF1	0.179	0.036	0.323	838	2.444	0.0145382	1.83749	0.034694	TRUE
FLNA	-0.194	-0.35	-0.038	838	-2.436	0.0148666	1.82779	0.0353129	TRUE
BCL6	0.197	0.038	0.355	838	2.436	0.0148652	1.82783	0.0353129	TRUE
OSMR-DT	0.227	0.044	0.409	838	2.429	0.0151227	1.82037	0.0358763	TRUE
GPC5	-0.436	-0.788	-0.083	838	-2.424	0.0153613	1.81357	0.0363971	TRUE
ENSG00000283380	0.351	0.067	0.634	838	2.423	0.015411	1.81217	0.0364696	TRUE
TSGA10	0.18	0.034	0.327	838	2.418	0.0156124	1.80653	0.0369003	TRUE
PHACTR1	-0.202	-0.366	-0.038	838	-2.416	0.0157061	1.80393	0.0370756	TRUE
KCNQ1OT1	0.217	0.041	0.393	838	2.411	0.0159024	1.79854	0.0374927	TRUE
H2AC8	0.142	0.026	0.258	838	2.406	0.0161364	1.79219	0.0379974	TRUE
DLGAP1-AS2	0.202	0.037	0.367	838	2.401	0.0163481	1.78653	0.0384482	TRUE
ENSG00000247934	0.155	0.028	0.282	838	2.399	0.016422	1.78457	0.0385309	TRUE
DBN1	-0.142	-0.258	-0.026	838	-2.399	0.0164414	1.78406	0.0385309	TRUE
RPL38	-0.142	-0.257	-0.026	838	-2.399	0.0164439	1.78399	0.0385309	TRUE
ARHGAP25	0.23	0.042	0.418	838	2.395	0.0166218	1.77932	0.0389	TRUE
ZNF117	-0.19	-0.346	-0.034	838	-2.393	0.0167249	1.77664	0.0390932	TRUE
ENSG00000286046	0.344	0.062	0.626	838	2.392	0.0167768	1.77529	0.0391399	TRUE
ZSWIM8	0.156	0.028	0.284	838	2.391	0.016786	1.77505	0.0391399	TRUE
TRIM5	0.182	0.033	0.331	838	2.391	0.0168147	1.77431	0.0391589	TRUE
VCL	0.204	0.036	0.371	838	2.388	0.0169602	1.77057	0.0394496	TRUE
MLF1	0.184	0.033	0.335	838	2.382	0.0172136	1.76413	0.0399902	TRUE
FAXDC2	-0.21	-0.383	-0.037	838	-2.38	0.0173071	1.76178	0.0401583	TRUE
PAIP2	0.149	0.026	0.273	838	2.37	0.0177933	1.74974	0.0412364	TRUE
FAM89A	0.171	0.029	0.312	838	2.367	0.0179516	1.7459	0.0415527	TRUE
NABP1	0.205	0.035	0.376	838	2.366	0.0179878	1.74502	0.0415859	TRUE
MCAM	0.181	0.031	0.332	838	2.363	0.0181175	1.7419	0.041835	TRUE
NPL	-0.241	-0.442	-0.041	838	-2.362	0.0181534	1.74104	0.0418672	TRUE
ENSG00000286152	-0.268	-0.491	-0.045	838	-2.359	0.0183139	1.73722	0.0421352	TRUE
SKAP2	-0.212	-0.388	-0.036	838	-2.36	0.0182995	1.73756	0.0421352	TRUE
RPS24	0.142	0.024	0.259	838	2.359	0.0183392	1.73662	0.0421425	TRUE
COL23A1	0.509	0.086	0.932	838	2.358	0.0183868	1.73549	0.042201	TRUE
MTHFD1L	0.224	0.037	0.41	838	2.353	0.0186287	1.72982	0.0427048	TRUE
PRTFDC1	0.194	0.032	0.357	838	2.344	0.0190701	1.71965	0.0436642	TRUE
MEIS1	0.259	0.042	0.476	838	2.339	0.0193495	1.71333	0.0442506	TRUE
ACVR1C	-0.193	-0.355	-0.031	838	-2.336	0.0194868	1.71026	0.0444742	TRUE
KDM3A	-0.181	-0.333	-0.029	838	-2.336	0.0194939	1.7101	0.0444742	TRUE
H2BC11	-0.207	-0.381	-0.033	838	-2.335	0.0195679	1.70846	0.0445895	TRUE
ENSG00000272369	-0.23	-0.423	-0.037	838	-2.333	0.0196488	1.70666	0.0446273	TRUE
SYBU	-0.238	-0.438	-0.038	838	-2.333	0.0196311	1.70706	0.0446273	TRUE
CHMP1B2P	0.36	0.058	0.663	838	2.333	0.0196547	1.70653	0.0446273	TRUE
PRKAR2B	-0.21	-0.386	-0.033	838	-2.331	0.0197485	1.70447	0.0447869	TRUE
PRH1	0.179	0.028	0.331	838	2.328	0.0199123	1.70088	0.0451046	TRUE
PIP5K1B	0.198	0.031	0.366	838	2.326	0.0199922	1.69914	0.0452317	TRUE
CAVIN1	0.161	0.025	0.297	838	2.325	0.0200649	1.69756	0.0453425	TRUE
EPB41L1	0.152	0.024	0.28	838	2.324	0.0201127	1.69653	0.0453965	TRUE
THRB	0.33	0.051	0.609	838	2.319	0.0203819	1.69076	0.0459497	TRUE
AMMECR1	-0.25	-0.462	-0.039	838	-2.317	0.0205027	1.68819	0.0461675	TRUE
DISC1	0.254	0.038	0.47	838	2.305	0.0211807	1.67406	0.0476379	TRUE
RFX2	0.259	0.039	0.48	838	2.303	0.0212621	1.67239	0.0477644	TRUE
BMAL2	0.194	0.029	0.359	838	2.301	0.0213644	1.67031	0.0479379	TRUE
DTL	0.238	0.035	0.44	838	2.298	0.0215336	1.66688	0.0482607	TRUE
ENSG00000288044	0.156	0.023	0.289	838	2.292	0.0219016	1.65952	0.0490276	TRUE
CD53	0.224	0.032	0.417	838	2.29	0.0220009	1.65756	0.0491922	TRUE
DYNC1I1	0.218	0.031	0.406	838	2.287	0.022205	1.65355	0.0495902	TRUE
PACSIN3	0.122	0.017	0.227	838	2.284	0.0223532	1.65066	0.0498628	TRUE
LRP12	-0.336	-0.625	-0.048	838	-2.283	0.0224014	1.64972	0.0499119	TRUE
KLHL15	0.154	0.022	0.286	838	2.283	0.0224539	1.64871	0.0499703	TRUE
FNDC3B	-0.19	-0.354	-0.026	838	-2.267	0.02342	1.63041	0.0520596	FALSE
SPATA2	0.136	0.018	0.255	838	2.262	0.0237137	1.625	0.0526511	FALSE
GPR137C	0.248	0.033	0.463	838	2.261	0.0237472	1.62439	0.0526642	FALSE
RPL14	-0.133	-0.248	-0.018	838	-2.26	0.0238257	1.62295	0.0527767	FALSE
PTMA	-0.148	-0.276	-0.02	838	-2.259	0.02387	1.62215	0.0528134	FALSE
ENSG00000260729	0.156	0.021	0.291	838	2.258	0.0239183	1.62127	0.052859	FALSE
TTLL7	0.249	0.032	0.465	838	2.251	0.024393	1.61274	0.0538454	FALSE
ENSG00000287862	0.28	0.036	0.524	838	2.247	0.024613	1.60884	0.0542055	FALSE
RAI14	-0.159	-0.298	-0.02	838	-2.248	0.0245876	1.60928	0.0542055	FALSE
NMNAT3	-0.201	-0.376	-0.026	838	-2.245	0.0247379	1.60664	0.0544176	FALSE
RPL5	-0.129	-0.242	-0.016	838	-2.241	0.0250434	1.60131	0.0550262	FALSE
SAP18	0.127	0.016	0.239	838	2.24	0.0251178	1.60002	0.055126	FALSE
PNO1	-0.146	-0.274	-0.018	838	-2.238	0.0252267	1.59814	0.0552379	FALSE
ZNF692	-0.159	-0.299	-0.02	838	-2.238	0.0252225	1.59821	0.0552379	FALSE
AREG	0.197	0.024	0.369	838	2.237	0.0252875	1.59709	0.0553073	FALSE
ANKRD18CP	0.187	0.023	0.351	838	2.233	0.0255795	1.59211	0.0558819	FALSE
EEF1A1	-0.158	-0.298	-0.019	838	-2.232	0.0256163	1.59148	0.0558982	FALSE
ENSG00000232611	0.135	0.016	0.254	838	2.227	0.0259526	1.58582	0.0565672	FALSE
KCNK15-AS1	0.096	0.011	0.18	838	2.225	0.0260874	1.58357	0.056796	FALSE
FAM241A	-0.173	-0.326	-0.02	838	-2.221	0.0263259	1.57962	0.0572498	FALSE
MAD2L1-DT	0.172	0.02	0.324	838	2.22	0.0263953	1.57847	0.0573352	FALSE
TENT5A	0.172	0.02	0.324	838	2.211	0.0270174	1.56836	0.0586198	FALSE
MYO16	0.624	0.071	1.178	838	2.21	0.0270884	1.56722	0.0587069	FALSE
CREBRF	0.184	0.021	0.347	838	2.209	0.0271474	1.56627	0.058768	FALSE
SAMMSON	0.219	0.025	0.413	838	2.209	0.027206	1.56533	0.058828	FALSE
LBH	-0.216	-0.408	-0.024	838	-2.207	0.0272866	1.56405	0.0589353	FALSE
ENSG00000232828	-0.169	-0.319	-0.019	838	-2.206	0.0274111	1.56207	0.0591371	FALSE
FAM227B	0.176	0.019	0.333	838	2.2	0.0278018	1.55593	0.0599122	FALSE
PAPPA	-0.413	-0.782	-0.044	838	-2.195	0.0281781	1.55009	0.0606545	FALSE
SLC38A2	-0.221	-0.418	-0.024	838	-2.194	0.0282407	1.54912	0.0607207	FALSE
DACH1	-0.287	-0.544	-0.03	838	-2.192	0.02841	1.54653	0.0610158	FALSE
OAS3	0.075	0.008	0.142	838	2.19	0.0285484	1.54442	0.0611873	FALSE
TPX2	-0.158	-0.299	-0.017	838	-2.19	0.0285541	1.54433	0.0611873	FALSE
CEMIP2	0.195	0.02	0.371	838	2.186	0.0287801	1.54091	0.0616024	FALSE
COX10-DT	0.131	0.013	0.248	838	2.184	0.0289769	1.53795	0.0619541	FALSE
PIK3C2B	0.173	0.018	0.329	838	2.183	0.0290531	1.53681	0.0620472	FALSE
ADGRD1	-0.256	-0.487	-0.026	838	-2.182	0.0291167	1.53586	0.0621134	FALSE
ENSG00000287694	0.231	0.023	0.438	838	2.181	0.0292014	1.5346	0.0622244	FALSE
KCNJ14	-0.151	-0.287	-0.015	838	-2.178	0.0294213	1.53134	0.0626231	FALSE
CDCA8	-0.2	-0.381	-0.02	838	-2.173	0.0297827	1.52604	0.0632509	FALSE
LINC02505	0.23	0.023	0.438	838	2.173	0.0297826	1.52604	0.0632509	FALSE
LPCAT1	0.148	0.014	0.281	838	2.168	0.0301273	1.52104	0.0639115	FALSE
LHFPL2	-0.201	-0.382	-0.019	838	-2.166	0.0302957	1.51862	0.0641973	FALSE
TM9SF5P	0.237	0.021	0.453	838	2.153	0.0312917	1.50457	0.0662341	FALSE
MRPS28	-0.136	-0.26	-0.012	838	-2.151	0.0314967	1.50174	0.066594	FALSE
ENSG00000251388	0.266	0.023	0.51	838	2.144	0.0320613	1.49402	0.0676376	FALSE
ENPEP	0.184	0.016	0.353	838	2.144	0.0320443	1.49425	0.0676376	FALSE
PDLIM5	-0.198	-0.38	-0.016	838	-2.135	0.0327365	1.48497	0.0689778	FALSE
PPP1R26	-0.112	-0.214	-0.009	838	-2.135	0.0328011	1.48411	0.0689778	FALSE
IL16	0.36	0.029	0.691	838	2.134	0.0328052	1.48406	0.0689778	FALSE
CRYBG3	0.182	0.015	0.35	838	2.129	0.0332129	1.47869	0.0697581	FALSE
MTERF1	0.175	0.014	0.336	838	2.127	0.0334304	1.47586	0.0701375	FALSE
ENSG00000273329	-0.119	-0.23	-0.009	838	-2.126	0.0334779	1.47524	0.07016	FALSE
ENSG00000287042	0.153	0.012	0.295	838	2.126	0.0335415	1.47442	0.0702159	FALSE
ST6GALNAC1	-0.174	-0.335	-0.013	838	-2.121	0.0339302	1.46941	0.0709517	FALSE
FAM117B	0.156	0.011	0.301	838	2.114	0.0345132	1.46202	0.0720917	FALSE
WIPI2	0.132	0.01	0.254	838	2.113	0.0346402	1.46042	0.0722777	FALSE
RDH10	0.188	0.013	0.362	838	2.111	0.0347822	1.45864	0.0724946	FALSE
FTL	0.145	0.01	0.28	838	2.109	0.0349147	1.45699	0.0726913	FALSE
HMGCS1	-0.209	-0.403	-0.015	838	-2.108	0.0350142	1.45576	0.0728189	FALSE
KIAA1328	-0.18	-0.348	-0.012	838	-2.105	0.0352917	1.45233	0.0732469	FALSE
CFAP418-AS1	0.216	0.015	0.417	838	2.105	0.0352969	1.45226	0.0732469	FALSE
TJP2	-0.179	-0.346	-0.012	838	-2.102	0.0355846	1.44874	0.0737635	FALSE
MACO1	-0.159	-0.308	-0.011	838	-2.101	0.0356488	1.44796	0.0738162	FALSE
ACTB	-0.148	-0.286	-0.01	838	-2.098	0.0359196	1.44467	0.0742962	FALSE
RASAL2	0.185	0.011	0.359	838	2.088	0.0367977	1.43418	0.07603	FALSE
MEF2C-AS1	0.247	0.015	0.479	838	2.086	0.0370076	1.43171	0.0763809	FALSE
ZFHX3	0.14	0.008	0.272	838	2.083	0.0372326	1.42908	0.0767621	FALSE
OR51B5	-0.344	-0.668	-0.02	838	-2.078	0.037713	1.42351	0.0776684	FALSE
CCNT2-AS1	0.161	0.009	0.312	838	2.074	0.0381049	1.41902	0.0783907	FALSE
ASPH	0.233	0.013	0.454	838	2.073	0.0381806	1.41816	0.0784617	FALSE
OSBPL6	-0.218	-0.423	-0.012	838	-2.07	0.0384154	1.41549	0.0788592	FALSE
CDKN1C	0.098	0.005	0.191	838	2.067	0.0387495	1.41173	0.0794593	FALSE
OBSCN	0.168	0.008	0.327	838	2.064	0.0390555	1.40832	0.0799149	FALSE
TMC8	0.146	0.007	0.284	838	2.064	0.0390356	1.40854	0.0799149	FALSE
RAB11FIP1	-0.194	-0.378	-0.01	838	-2.061	0.0392585	1.40607	0.0802441	FALSE
ENSG00000287392	-0.175	-0.342	-0.009	838	-2.06	0.0393781	1.40474	0.0804023	FALSE
ENSG00000233290	-0.435	-0.852	-0.019	838	-2.048	0.0405663	1.39184	0.0827395	FALSE
FSTL5	-0.371	-0.725	-0.016	838	-2.047	0.0406265	1.39119	0.0827738	FALSE
ENSG00000260725	-0.194	-0.381	-0.008	838	-2.045	0.0408942	1.38834	0.0832303	FALSE
SLC6A9	-0.196	-0.383	-0.008	838	-2.044	0.0409608	1.38763	0.0832767	FALSE
CYB5RL	-0.129	-0.254	-0.005	838	-2.04	0.0413468	1.38356	0.0838546	FALSE
ADAMTS14	0.213	0.008	0.418	838	2.04	0.0413332	1.3837	0.0838546	FALSE
MARF1	0.136	0.005	0.267	838	2.04	0.0413771	1.38324	0.0838546	FALSE
CNKSR3	-0.192	-0.376	-0.007	838	-2.038	0.0415457	1.38147	0.0841069	FALSE
ENTPD3-AS1	-0.16	-0.314	-0.006	838	-2.033	0.0420923	1.3758	0.0851229	FALSE
HMGA2	0.383	0.013	0.752	838	2.03	0.0423638	1.37301	0.0855811	FALSE
ABCF1	-0.116	-0.228	-0.004	838	-2.028	0.042552	1.37108	0.0858702	FALSE
GRIK1	0.303	0.01	0.596	838	2.028	0.0426074	1.37051	0.0858912	FALSE
LINC02964	-0.551	-1.085	-0.018	838	-2.025	0.0428195	1.36836	0.0862274	FALSE
ENSG00000286746	0.171	0.005	0.337	838	2.021	0.0432722	1.36379	0.0870471	FALSE
SDCBP	0.14	0.004	0.276	838	2.019	0.0434892	1.36162	0.0873912	FALSE
TMEM143	-0.131	-0.259	-0.003	838	-2.005	0.0449595	1.34718	0.0902506	FALSE
ENSG00000289015	0.097	0.002	0.193	838	2.002	0.0452901	1.344	0.0908185	FALSE
TP73	0.144	0.003	0.286	838	1.997	0.0458593	1.33857	0.0918633	FALSE
BRIX1	-0.116	-0.23	-0.002	838	-1.996	0.0459199	1.338	0.0918881	FALSE
GBX2-AS1	0.179	0.003	0.356	838	1.995	0.0460092	1.33715	0.0919702	FALSE
LEPR	0.187	0.003	0.371	838	1.993	0.0463053	1.33437	0.092465	FALSE
RAPGEF2	-0.206	-0.408	-0.003	838	-1.989	0.0467484	1.33023	0.0931854	FALSE
CPT2	0.119	0.002	0.237	838	1.988	0.0467639	1.33009	0.0931854	FALSE
RNF217	-0.181	-0.36	-0.002	838	-1.986	0.047041	1.32752	0.0936396	FALSE
SLCO1A2	-0.204	-0.406	-0.003	838	-1.985	0.0471756	1.32628	0.0938095	FALSE
RHCE	-0.224	-0.446	-0.003	838	-1.984	0.0472489	1.32561	0.0938572	FALSE
ZNF234	-0.156	-0.309	-0.002	838	-1.984	0.047307	1.32507	0.0938749	FALSE
TAF7	0.131	0.001	0.261	838	1.978	0.0478893	1.31976	0.0949315	FALSE
TMEM163	-0.347	-0.693	-0.001	838	-1.966	0.0493099	1.30707	0.0975445	FALSE
IDI1	-0.139	-0.277	0	838	-1.966	0.0492896	1.30724	0.0975445	FALSE
RRAGC-DT	-0.196	-0.392	0	838	-1.962	0.0497837	1.30291	0.0983796	FALSE
CALM2	-0.117	-0.235	0	838	-1.96	0.0499614	1.30137	0.0986284	FALSE
IFNGR1	0.114	0	0.229	838	1.959	0.0500951	1.3002	0.0987461	FALSE
CITED2	-0.134	-0.267	0	838	-1.959	0.0501247	1.29995	0.0987461	FALSE
CRPPA	0.21	0	0.42	838	1.958	0.050194	1.29935	0.0987805	FALSE
EPPK1	0.137	-0.001	0.275	838	1.946	0.0516684	1.28678	0.101577	FALSE
THAP7-AS1	-0.106	-0.213	0.001	838	-1.942	0.0521228	1.28297	0.10226	FALSE
SNIP1	0.112	-0.001	0.224	838	1.942	0.0520886	1.28326	0.10226	FALSE
GPCPD1	-0.166	-0.334	0.002	838	-1.94	0.052408	1.2806	0.102713	FALSE
SH2D2A	0.145	-0.002	0.292	838	1.937	0.0527464	1.27781	0.10327	FALSE
HSPG2	0.159	-0.002	0.321	838	1.934	0.0531177	1.27476	0.103843	FALSE
LINC01376	0.169	-0.002	0.34	838	1.934	0.0531482	1.27451	0.103843	FALSE
TESK2	0.145	-0.002	0.293	838	1.932	0.0533731	1.27268	0.104176	FALSE
CACYBP	-0.119	-0.241	0.002	838	-1.93	0.053604	1.2708	0.104493	FALSE
LARRPM	0.119	-0.002	0.24	838	1.93	0.0536451	1.27047	0.104493	FALSE
LINC01237	0.161	-0.003	0.325	838	1.926	0.0540902	1.26688	0.105223	FALSE
CACNB3	0.096	-0.002	0.194	838	1.926	0.0541305	1.26656	0.105223	FALSE
PPP1R3A	-0.46	-0.929	0.008	838	-1.925	0.0542792	1.26537	0.105405	FALSE
ZNF432	-0.13	-0.263	0.002	838	-1.923	0.0544253	1.2642	0.105581	FALSE
RPL28	-0.113	-0.228	0.002	838	-1.919	0.0549839	1.25976	0.106556	FALSE
UBA6-DT	0.165	-0.004	0.333	838	1.918	0.0550994	1.25885	0.106596	FALSE
PDIA3	-0.136	-0.275	0.003	838	-1.918	0.0551163	1.25872	0.106596	FALSE
LINC00486	0.117	-0.003	0.237	838	1.914	0.055566	1.25519	0.107356	FALSE
ANKRD26	0.137	-0.004	0.279	838	1.903	0.0569885	1.24421	0.109993	FALSE
ZNF730	-0.195	-0.397	0.006	838	-1.902	0.0571625	1.24289	0.110217	FALSE
H4C5	-0.104	-0.211	0.003	838	-1.9	0.0574327	1.24084	0.110626	FALSE
SCARB1	0.179	-0.006	0.365	838	1.896	0.0579077	1.23726	0.111428	FALSE
TCF7L2	0.173	-0.006	0.353	838	1.893	0.0583274	1.23413	0.112123	FALSE
NIHCOLE	0.169	-0.006	0.343	838	1.891	0.0586143	1.232	0.112561	FALSE
ACYP2	0.15	-0.006	0.306	838	1.89	0.0587175	1.23123	0.112645	FALSE
PRR11	-0.155	-0.315	0.006	838	-1.889	0.0588831	1.23001	0.112849	FALSE
ACBD4	-0.096	-0.197	0.004	838	-1.887	0.0591498	1.22805	0.113247	FALSE
ARHGAP21	0.255	-0.01	0.52	838	1.884	0.0595741	1.22494	0.113944	FALSE
SERBP1	-0.12	-0.245	0.005	838	-1.88	0.0601401	1.22084	0.114912	FALSE
PHGDH	-0.211	-0.432	0.009	838	-1.876	0.0606243	1.21735	0.115721	FALSE
GFOD1	0.272	-0.014	0.558	838	1.862	0.0625921	1.20348	0.119357	FALSE
ENSG00000250501	0.148	-0.008	0.303	838	1.86	0.0628712	1.20155	0.11977	FALSE
GULP1	-0.169	-0.347	0.009	838	-1.858	0.063117	1.19985	0.120118	FALSE
DLEU7	0.11	-0.006	0.227	838	1.854	0.063754	1.19549	0.121209	FALSE
CAMK2D	0.228	-0.013	0.469	838	1.852	0.0639586	1.1941	0.121356	FALSE
DLG2	0.2	-0.012	0.411	838	1.853	0.0639197	1.19437	0.121356	FALSE
MIR222HG	-0.159	-0.326	0.009	838	-1.849	0.0643886	1.19119	0.12205	FALSE
TSPOAP1	-0.167	-0.343	0.01	838	-1.848	0.0646326	1.18955	0.122391	FALSE
ZNF622	-0.129	-0.265	0.008	838	-1.847	0.0647662	1.18865	0.122522	FALSE
ENSG00000239572	-0.187	-0.386	0.012	838	-1.844	0.0652431	1.18547	0.123266	FALSE
HSP90AB1	-0.138	-0.285	0.009	838	-1.843	0.0653538	1.18473	0.123266	FALSE
LIN28A	0.139	-0.009	0.287	838	1.843	0.0652898	1.18515	0.123266	FALSE
SERPINI1	0.133	-0.009	0.274	838	1.836	0.066353	1.17814	0.125027	FALSE
PPM1D	0.126	-0.009	0.261	838	1.833	0.0667637	1.17546	0.125677	FALSE
EPHB6	0.302	-0.022	0.625	838	1.826	0.0678554	1.16842	0.127606	FALSE
JUNB	0.129	-0.01	0.268	838	1.825	0.0680729	1.16703	0.127888	FALSE
PARD3B	0.358	-0.027	0.744	838	1.822	0.0683853	1.16504	0.128349	FALSE
DNTTIP2	-0.105	-0.219	0.008	838	-1.816	0.0693432	1.159	0.129918	FALSE
FHIT	0.218	-0.017	0.452	838	1.816	0.0693576	1.15891	0.129918	FALSE
STK17B	-0.132	-0.275	0.011	838	-1.813	0.0697965	1.15617	0.130611	FALSE
GOLGB1	-0.121	-0.252	0.01	838	-1.811	0.0701238	1.15413	0.131095	FALSE
SMAD3	-0.155	-0.323	0.013	838	-1.809	0.0704041	1.1524	0.131389	FALSE
MDGA2	-0.22	-0.458	0.018	838	-1.809	0.0704189	1.15231	0.131389	FALSE
GPATCH3	-0.103	-0.216	0.009	838	-1.806	0.0709732	1.14891	0.132294	FALSE
ENOX2	-0.15	-0.312	0.013	838	-1.804	0.071246	1.14724	0.132672	FALSE
FAM114A1	0.153	-0.013	0.32	838	1.803	0.0713894	1.14637	0.132809	FALSE
PCLAF	0.131	-0.011	0.274	838	1.802	0.0714972	1.14571	0.13288	FALSE
CDK14	0.208	-0.018	0.435	838	1.8	0.0718136	1.14379	0.133338	FALSE
SLC14A1	-0.15	-0.313	0.013	838	-1.799	0.0720395	1.14243	0.133627	FALSE
BPGM	-0.118	-0.247	0.011	838	-1.796	0.0725299	1.13948	0.134406	FALSE
ENSG00000253154	-0.303	-0.634	0.028	838	-1.792	0.0731603	1.13572	0.135442	FALSE
HERPUD1	-0.126	-0.263	0.012	838	-1.791	0.0732444	1.13523	0.135467	FALSE
LINC02241	-0.321	-0.672	0.031	838	-1.789	0.0736032	1.1331	0.135998	FALSE
RPS27A	-0.099	-0.207	0.01	838	-1.785	0.0742003	1.12959	0.136969	FALSE
ENSG00000285899	0.227	-0.022	0.476	838	1.784	0.0744484	1.12814	0.137028	FALSE
EZR	-0.133	-0.28	0.013	838	-1.784	0.0743886	1.12849	0.137028	FALSE
DNAAF3-AS1	0.12	-0.012	0.251	838	1.785	0.0743177	1.12891	0.137028	FALSE
ENSG00000248975	0.239	-0.024	0.501	838	1.783	0.0745326	1.12765	0.137051	FALSE
ENSG00000285679	0.176	-0.018	0.371	838	1.78	0.0750163	1.12484	0.137552	FALSE
CUBN	0.214	-0.022	0.449	838	1.781	0.0749456	1.12525	0.137552	FALSE
EEF1AKMT1	0.113	-0.011	0.236	838	1.78	0.0750217	1.12481	0.137552	FALSE
SORCS1	-0.237	-0.498	0.024	838	-1.78	0.0751465	1.12409	0.137648	FALSE
KRT10	0.145	-0.015	0.304	838	1.779	0.0752244	1.12364	0.137658	FALSE
SAT1	0.141	-0.014	0.296	838	1.778	0.0753272	1.12305	0.137714	FALSE
MYLIP	-0.132	-0.278	0.014	838	-1.777	0.0755437	1.1218	0.137978	FALSE
DISC1FP1	0.187	-0.021	0.396	838	1.767	0.0773056	1.11179	0.14106	FALSE
UFL1-AS1	0.146	-0.016	0.309	838	1.766	0.0774506	1.11098	0.14119	FALSE
RRM2	-0.147	-0.311	0.016	838	-1.763	0.0779432	1.10822	0.141817	FALSE
ENSG00000287756	-0.128	-0.271	0.014	838	-1.763	0.0778693	1.10863	0.141817	FALSE
ENSG00000286163	-0.213	-0.451	0.024	838	-1.758	0.0786647	1.10422	0.142993	FALSE
TNS1	-0.205	-0.434	0.024	838	-1.758	0.0788098	1.10342	0.14312	FALSE
TXK	0.181	-0.021	0.382	838	1.755	0.0793232	1.1006	0.143915	FALSE
H4C8	-0.15	-0.318	0.018	838	-1.751	0.0799836	1.097	0.144975	FALSE
CNN1	0.103	-0.012	0.218	838	1.749	0.0803558	1.09498	0.145373	FALSE
LINC01234	-0.135	-0.286	0.016	838	-1.749	0.0803199	1.09518	0.145373	FALSE
MAP1A	-0.123	-0.26	0.015	838	-1.746	0.0807528	1.09284	0.145953	FALSE
MSH5	0.143	-0.018	0.304	838	1.743	0.0813679	1.08955	0.146786	FALSE
TFR2	-0.126	-0.269	0.016	838	-1.743	0.0813376	1.08971	0.146786	FALSE
CLIP2	0.164	-0.021	0.349	838	1.741	0.081609	1.08826	0.147082	FALSE
ENSG00000243004	0.174	-0.023	0.371	838	1.736	0.0825772	1.08314	0.148686	FALSE
ABCA8	-0.165	-0.352	0.021	838	-1.735	0.0827317	1.08233	0.148823	FALSE
BNIP3L	-0.154	-0.327	0.02	838	-1.733	0.0830772	1.08052	0.149304	FALSE
NTRK1	0.167	-0.022	0.357	838	1.728	0.0840671	1.07537	0.150907	FALSE
CSKMT	0.103	-0.014	0.22	838	1.727	0.0841278	1.07506	0.150907	FALSE
SLC41A2	-0.194	-0.414	0.026	838	-1.726	0.0843074	1.07413	0.151087	FALSE
ENSG00000246851	0.103	-0.014	0.221	838	1.724	0.084687	1.07218	0.151625	FALSE
GABRB3	0.133	-0.018	0.283	838	1.723	0.0848507	1.07134	0.151775	FALSE
JARID2	-0.135	-0.289	0.019	838	-1.722	0.0850451	1.07035	0.15198	FALSE
PIK3CD	0.109	-0.016	0.233	838	1.704	0.0883919	1.05359	0.157813	FALSE
ENSG00000271793	-0.13	-0.28	0.02	838	-1.699	0.0892632	1.04933	0.158774	FALSE
GTDC1	0.179	-0.028	0.386	838	1.699	0.0892358	1.04946	0.158774	FALSE
SLC25A24	-0.129	-0.277	0.02	838	-1.701	0.0890248	1.05049	0.158774	FALSE
CBX3	-0.098	-0.211	0.015	838	-1.7	0.0891135	1.05006	0.158774	FALSE
DPF3	-0.168	-0.361	0.026	838	-1.697	0.0896698	1.04735	0.159348	FALSE
ATP1A1	-0.104	-0.225	0.016	838	-1.693	0.0904073	1.0438	0.160509	FALSE
UBE2Q1	-0.098	-0.212	0.016	838	-1.692	0.0906421	1.04267	0.160776	FALSE
ZNF420	-0.147	-0.318	0.023	838	-1.691	0.0908034	1.0419	0.160912	FALSE
ENSG00000235450	0.176	-0.028	0.381	838	1.69	0.0910505	1.04072	0.16105	FALSE
CD55	-0.126	-0.271	0.02	838	-1.69	0.0910236	1.04085	0.16105	FALSE
MIR17HG	-0.124	-0.268	0.021	838	-1.681	0.0928494	1.03222	0.16408	FALSE
RAB1A	-0.095	-0.206	0.016	838	-1.679	0.0931431	1.03085	0.164446	FALSE
VWA7	0.124	-0.021	0.268	838	1.677	0.0934516	1.02941	0.164838	FALSE
CBR4	0.121	-0.021	0.263	838	1.674	0.0941679	1.0261	0.165948	FALSE
PTPRC	-0.27	-0.587	0.046	838	-1.672	0.0944348	1.02487	0.166265	FALSE
ENSG00000228793	-0.395	-0.858	0.068	838	-1.67	0.094879	1.02283	0.166892	FALSE
ENSG00000246596	0.135	-0.024	0.294	838	1.666	0.095646	1.01933	0.167931	FALSE
CTDSPL	0.143	-0.025	0.312	838	1.666	0.0956311	1.0194	0.167931	FALSE
ANKRD17-DT	0.125	-0.022	0.271	838	1.665	0.0958203	1.01854	0.168083	FALSE
PDK1	-0.123	-0.268	0.022	838	-1.664	0.0961414	1.01709	0.168491	FALSE
SLU7	0.108	-0.019	0.235	838	1.663	0.0963545	1.01613	0.168709	FALSE
PRDM9	-0.23	-0.502	0.042	838	-1.66	0.0969342	1.01352	0.169568	FALSE
ENSG00000287409	0.338	-0.062	0.737	838	1.657	0.0975537	1.01076	0.170339	FALSE
ARF1	0.092	-0.017	0.2	838	1.657	0.0975291	1.01087	0.170339	FALSE
NEU1	-0.129	-0.283	0.024	838	-1.656	0.0977061	1.01008	0.170449	FALSE
UPRT	0.133	-0.025	0.29	838	1.654	0.0980915	1.00837	0.170965	FALSE
RNF168	0.117	-0.022	0.255	838	1.654	0.0982135	1.00783	0.171021	FALSE
CCDC90B-AS1	-0.13	-0.284	0.024	838	-1.651	0.0988316	1.0051	0.17194	FALSE
LGR4	-0.151	-0.33	0.028	838	-1.649	0.099249	1.00327	0.172509	FALSE
PKIB	-0.149	-0.326	0.028	838	-1.648	0.0993982	1.00262	0.17261	FALSE
LONRF3	0.141	-0.027	0.31	838	1.642	0.10065	0.997185	0.174625	FALSE
MAPRE1	-0.095	-0.208	0.019	838	-1.639	0.101172	0.994938	0.175372	FALSE
KYNU	0.155	-0.031	0.34	838	1.634	0.102357	0.989881	0.177264	FALSE
PSMD14-DT	0.09	-0.018	0.197	838	1.63	0.103036	0.98701	0.178278	FALSE
F2R	-0.102	-0.225	0.021	838	-1.622	0.104734	0.979914	0.18105	FALSE
ELL2	-0.153	-0.338	0.032	838	-1.621	0.105078	0.978488	0.181481	FALSE
MEF2C	0.213	-0.045	0.471	838	1.62	0.105205	0.977963	0.181536	FALSE
ENSG00000288098	0.288	-0.061	0.637	838	1.618	0.105563	0.976488	0.181989	FALSE
NFIB	-0.141	-0.311	0.03	838	-1.612	0.106994	0.97064	0.184289	FALSE
FAM178B	0.151	-0.033	0.336	838	1.609	0.10756	0.96835	0.185096	FALSE
GABRG2	0.173	-0.038	0.384	838	1.608	0.107791	0.967416	0.185327	FALSE
MIR4713HG	0.136	-0.03	0.301	838	1.608	0.107934	0.966843	0.185404	FALSE
PIK3CG	-0.126	-0.28	0.028	838	-1.607	0.108053	0.966363	0.185443	FALSE
CCDC192	0.13	-0.029	0.289	838	1.606	0.108266	0.965507	0.185641	FALSE
ODAD4	0.065	-0.014	0.145	838	1.605	0.108456	0.964745	0.1858	FALSE
AGBL4	0.186	-0.043	0.415	838	1.59	0.111849	0.951367	0.19144	FALSE
CTNNAL1	-0.113	-0.253	0.026	838	-1.589	0.1121	0.950393	0.191698	FALSE
VSTM4	0.126	-0.03	0.282	838	1.587	0.112446	0.949055	0.192117	FALSE
PDE7B-AS1	-0.266	-0.594	0.063	838	-1.586	0.112679	0.948159	0.192341	FALSE
ENSG00000249417	0.059	-0.014	0.132	838	1.582	0.113595	0.94464	0.193732	FALSE
MCOLN1	0.105	-0.026	0.235	838	1.577	0.114882	0.939748	0.195751	FALSE
ZBTB43	-0.11	-0.246	0.027	838	-1.575	0.115149	0.938741	0.196031	FALSE
MAP7	-0.147	-0.331	0.036	838	-1.571	0.116072	0.935274	0.197425	FALSE
CAMK1	-0.095	-0.213	0.023	838	-1.57	0.116346	0.934248	0.197716	FALSE
EMC1-AS1	0.101	-0.025	0.228	838	1.567	0.117025	0.93172	0.198693	FALSE
POLR2M	0.09	-0.023	0.202	838	1.565	0.117474	0.930057	0.199277	FALSE
YWHAE	-0.097	-0.218	0.025	838	-1.563	0.118121	0.927674	0.200018	FALSE
MRPL18	-0.092	-0.208	0.023	838	-1.563	0.118046	0.927947	0.200018	FALSE
HELLS	0.136	-0.035	0.307	838	1.562	0.11825	0.927198	0.200059	FALSE
SGO1-AS1	-0.245	-0.552	0.062	838	-1.561	0.118443	0.926492	0.200207	FALSE
TRPC1	-0.117	-0.263	0.03	838	-1.559	0.118926	0.924722	0.200708	FALSE
RNLS	-0.167	-0.377	0.043	838	-1.559	0.11895	0.924637	0.200708	FALSE
ENSG00000258086	0.092	-0.024	0.208	838	1.554	0.120165	0.920221	0.20258	FALSE
GBE1	0.153	-0.04	0.346	838	1.553	0.120513	0.918965	0.202987	FALSE
ENSG00000250697	0.351	-0.093	0.796	838	1.548	0.121669	0.914821	0.204752	FALSE
ZNF521	-0.228	-0.518	0.061	838	-1.546	0.122016	0.913582	0.204993	FALSE
GTF2F1	-0.085	-0.193	0.023	838	-1.546	0.122075	0.913373	0.204993	FALSE
ENSG00000237461	0.127	-0.034	0.289	838	1.546	0.122135	0.913159	0.204993	FALSE
ENSG00000229855	-0.338	-0.767	0.091	838	-1.545	0.122345	0.912413	0.205165	FALSE
DPH6-DT	0.148	-0.04	0.335	838	1.544	0.122529	0.91176	0.205293	FALSE
LINC01414	-0.176	-0.4	0.048	838	-1.541	0.123425	0.908596	0.206612	FALSE
TMEM217	0.131	-0.036	0.298	838	1.54	0.123674	0.90772	0.206667	FALSE
SORD	0.124	-0.034	0.282	838	1.54	0.123666	0.907751	0.206667	FALSE
LRRC7	-0.191	-0.434	0.053	838	-1.535	0.124875	0.903525	0.20849	FALSE
RPS13	0.086	-0.024	0.197	838	1.534	0.125113	0.902696	0.208705	FALSE
ENSG00000283128	0.107	-0.03	0.244	838	1.532	0.125639	0.900877	0.209398	FALSE
RHOXF1	-0.134	-0.306	0.038	838	-1.529	0.126274	0.898687	0.210272	FALSE
KDM7A	0.118	-0.034	0.27	838	1.523	0.127766	0.893585	0.212571	FALSE
CASC15	0.426	-0.125	0.976	838	1.515	0.129738	0.886932	0.215531	FALSE
KIF5B	-0.088	-0.203	0.026	838	-1.515	0.129771	0.886822	0.215531	FALSE
EBNA1BP2	-0.088	-0.201	0.026	838	-1.513	0.130337	0.884933	0.216133	FALSE
PKN2-AS1	0.134	-0.04	0.308	838	1.513	0.130361	0.884854	0.216133	FALSE
KIF1A	-0.134	-0.308	0.04	838	-1.512	0.130633	0.883948	0.216396	FALSE
ZNF311	-0.086	-0.198	0.026	838	-1.501	0.133305	0.875153	0.220423	FALSE
CREB5	-0.357	-0.822	0.109	838	-1.501	0.133286	0.875217	0.220423	FALSE
HIP1	-0.131	-0.302	0.04	838	-1.501	0.133411	0.874809	0.220423	FALSE
CTR9	-0.112	-0.258	0.035	838	-1.495	0.134918	0.86993	0.22272	FALSE
ENSG00000282278	-0.086	-0.199	0.027	838	-1.49	0.13614	0.866013	0.224543	FALSE
ENSG00000243276	0.326	-0.104	0.756	838	1.487	0.136911	0.863562	0.225619	FALSE
ENSG00000291102	-0.122	-0.283	0.039	838	-1.483	0.138094	0.859826	0.227371	FALSE
PLA2G4A	-0.131	-0.304	0.042	838	-1.481	0.138632	0.858136	0.228061	FALSE
ANKRD33B	0.126	-0.041	0.293	838	1.477	0.13967	0.854896	0.22957	FALSE
NEK8	0.093	-0.03	0.216	838	1.476	0.139925	0.854103	0.229791	FALSE
DDIT4	-0.152	-0.353	0.05	838	-1.473	0.140838	0.851279	0.230892	FALSE
LINC00534	0.344	-0.114	0.802	838	1.473	0.140721	0.85164	0.230892	FALSE
PIK3R3	0.119	-0.039	0.277	838	1.472	0.140965	0.850889	0.230901	FALSE
CBX5	-0.091	-0.211	0.03	838	-1.472	0.141156	0.850302	0.231015	FALSE
RPL24	-0.079	-0.185	0.027	838	-1.465	0.142801	0.845269	0.233507	FALSE
CCDC18-AS1	0.123	-0.042	0.287	838	1.462	0.14364	0.842723	0.234678	FALSE
ENSG00000258168	-0.194	-0.454	0.067	838	-1.457	0.145007	0.83861	0.236708	FALSE
R3HDM2	-0.109	-0.257	0.038	838	-1.454	0.14596	0.835766	0.23806	FALSE
XBP1	0.079	-0.028	0.185	838	1.449	0.147448	0.831361	0.240281	FALSE
NUDT7	0.09	-0.032	0.211	838	1.446	0.148192	0.829175	0.241287	FALSE
ENSG00000250420	-0.127	-0.299	0.045	838	-1.445	0.14858	0.828041	0.241711	FALSE
CRTC3-AS1	0.11	-0.039	0.26	838	1.444	0.148829	0.827312	0.241911	FALSE
KIAA0319	0.088	-0.032	0.207	838	1.44	0.149836	0.824383	0.24334	FALSE
LINC01117	-0.272	-0.643	0.099	838	-1.439	0.150284	0.823088	0.243859	FALSE
UBASH3A	0.131	-0.048	0.311	838	1.436	0.150862	0.82142	0.244589	FALSE
TEX14	-0.126	-0.299	0.046	838	-1.432	0.152165	0.817686	0.245102	FALSE
AAK1	0.13	-0.048	0.307	838	1.433	0.151783	0.818778	0.245102	FALSE
LRMDA	0.221	-0.081	0.523	838	1.432	0.152161	0.817697	0.245102	FALSE
CASTOR2	0.163	-0.06	0.386	838	1.434	0.151526	0.819513	0.245102	FALSE
ENSG00000257526	0.101	-0.037	0.24	838	1.432	0.15207	0.817956	0.245102	FALSE
ENSG00000263745	-0.154	-0.365	0.057	838	-1.433	0.151801	0.818727	0.245102	FALSE
ENSG00000267723	-0.129	-0.306	0.047	838	-1.434	0.151441	0.819757	0.245102	FALSE
HEXIM1	0.088	-0.032	0.208	838	1.432	0.152208	0.817563	0.245102	FALSE
SEMA4D	0.29	-0.107	0.687	838	1.431	0.152498	0.816736	0.245362	FALSE
NIBAN1	-0.255	-0.605	0.095	838	-1.427	0.153557	0.81373	0.246857	FALSE
RCOR2	0.075	-0.028	0.178	838	1.424	0.154312	0.811602	0.247861	FALSE
ENSG00000248596	0.211	-0.079	0.501	838	1.424	0.154584	0.810834	0.247904	FALSE
RAB30	0.139	-0.052	0.33	838	1.423	0.154598	0.810795	0.247904	FALSE
FKBP2	-0.079	-0.189	0.03	838	-1.421	0.155307	0.80881	0.24883	FALSE
MORC1	0.124	-0.047	0.296	838	1.419	0.155894	0.807171	0.249496	FALSE
PDCD4	-0.113	-0.268	0.043	838	-1.419	0.155984	0.806919	0.249496	FALSE
ARRDC3-AS1	-0.117	-0.279	0.045	838	-1.418	0.156116	0.806553	0.249497	FALSE
ZNF208	-0.218	-0.519	0.084	838	-1.417	0.156602	0.805202	0.250065	FALSE
RFX3	0.133	-0.052	0.319	838	1.412	0.157856	0.80174	0.251855	FALSE
ENSG00000285673	0.126	-0.049	0.301	838	1.41	0.158608	0.799676	0.252843	FALSE
NCOA7	-0.125	-0.3	0.049	838	-1.409	0.158789	0.799178	0.252921	FALSE
ERCC6L2-AS1	-0.122	-0.292	0.048	838	-1.408	0.159224	0.797993	0.253401	FALSE
AHRR	0.104	-0.041	0.25	838	1.406	0.159862	0.796254	0.254205	FALSE
ARID5B	0.315	-0.125	0.754	838	1.403	0.160595	0.794269	0.255157	FALSE
POU2F2	0.106	-0.042	0.253	838	1.401	0.161099	0.792908	0.255744	FALSE
ENSG00000227748	-0.161	-0.385	0.064	838	-1.401	0.161271	0.792443	0.255805	FALSE
KLF6	-0.186	-0.445	0.074	838	-1.4	0.161614	0.791521	0.256046	FALSE
ARHGAP42	0.163	-0.065	0.391	838	1.399	0.161827	0.79095	0.256046	FALSE
ACTG1	0.085	-0.034	0.204	838	1.399	0.16182	0.790967	0.256046	FALSE
RANBP1	-0.074	-0.178	0.03	838	-1.397	0.162265	0.789775	0.256527	FALSE
ADCY2	-0.116	-0.278	0.047	838	-1.395	0.162912	0.788047	0.257336	FALSE
LINC01611	-0.124	-0.299	0.051	838	-1.394	0.163429	0.78667	0.257745	FALSE
LINC02307	0.183	-0.075	0.441	838	1.393	0.163498	0.786489	0.257745	FALSE
DDIT3	0.099	-0.04	0.239	838	1.393	0.163712	0.78592	0.257745	FALSE
ANKRD44	-0.171	-0.412	0.07	838	-1.393	0.163607	0.786198	0.257745	FALSE
ZNF620	-0.08	-0.192	0.032	838	-1.392	0.163981	0.785205	0.257956	FALSE
TUBA1B	0.078	-0.032	0.187	838	1.391	0.164195	0.78464	0.258079	FALSE
RGS20	-0.153	-0.369	0.063	838	-1.39	0.164519	0.783785	0.258374	FALSE
RPL31	-0.081	-0.196	0.033	838	-1.389	0.16495	0.782649	0.258625	FALSE
RPS8	-0.082	-0.198	0.034	838	-1.389	0.164936	0.782686	0.258625	FALSE
PIF1	-0.132	-0.318	0.055	838	-1.386	0.165662	0.780777	0.259391	FALSE
ENSG00000291065	0.115	-0.048	0.277	838	1.386	0.165711	0.780649	0.259391	FALSE
MKNK2	-0.102	-0.245	0.042	838	-1.386	0.165866	0.780242	0.259421	FALSE
NFYA	-0.123	-0.297	0.051	838	-1.384	0.166384	0.778888	0.259805	FALSE
ERFL	0.064	-0.026	0.154	838	1.384	0.166282	0.779154	0.259805	FALSE
GADD45GIP1	0.073	-0.031	0.177	838	1.382	0.166857	0.777655	0.26033	FALSE
LCP1	-0.114	-0.275	0.048	838	-1.382	0.167096	0.777034	0.260489	FALSE
DNAJA1	0.084	-0.035	0.203	838	1.378	0.168114	0.774395	0.261863	FALSE
ENSG00000232855	-0.127	-0.307	0.054	838	-1.378	0.168355	0.773775	0.262023	FALSE
PIGC	0.097	-0.041	0.235	838	1.373	0.169834	0.769977	0.264109	FALSE
USP12	-0.093	-0.226	0.04	838	-1.371	0.170489	0.768304	0.264911	FALSE
SNPH	0.194	-0.086	0.473	838	1.358	0.174487	0.758238	0.270902	FALSE
ENSG00000253363	0.243	-0.108	0.593	838	1.357	0.174805	0.757446	0.271176	FALSE
ANXA4	0.122	-0.055	0.299	838	1.356	0.175024	0.756903	0.271294	FALSE
CD44	0.197	-0.088	0.482	838	1.354	0.175632	0.755395	0.271858	FALSE
H6PD	0.09	-0.04	0.22	838	1.354	0.175673	0.755295	0.271858	FALSE
ENSG00000285458	-0.11	-0.27	0.05	838	-1.349	0.177364	0.751135	0.274251	FALSE
AKNA	-0.117	-0.286	0.053	838	-1.346	0.178235	0.749007	0.275375	FALSE
ZNF75D	0.116	-0.053	0.286	838	1.345	0.178763	0.747723	0.275967	FALSE
APLF	0.108	-0.05	0.266	838	1.337	0.181184	0.741879	0.279479	FALSE
ENSG00000285216	0.13	-0.061	0.32	838	1.335	0.18179	0.740431	0.280007	FALSE
ALDH1L2	-0.133	-0.329	0.062	838	-1.335	0.181821	0.740356	0.280007	FALSE
JUN	0.135	-0.064	0.334	838	1.332	0.182916	0.737749	0.281466	FALSE
KAZN-AS1	-0.24	-0.595	0.114	838	-1.328	0.184314	0.734442	0.283388	FALSE
FAR2	0.113	-0.054	0.279	838	1.326	0.184699	0.733535	0.283752	FALSE
YRDC	0.084	-0.04	0.207	838	1.325	0.18508	0.732641	0.283777	FALSE
ENSG00000290046	-0.078	-0.194	0.037	838	-1.326	0.184969	0.732901	0.283777	FALSE
KIF20B	-0.082	-0.203	0.039	838	-1.325	0.185162	0.732447	0.283777	FALSE
LRRC4B	0.143	-0.069	0.355	838	1.323	0.185678	0.731239	0.284338	FALSE
ENSG00000249174	0.232	-0.113	0.576	838	1.319	0.187082	0.727969	0.286258	FALSE
ENSG00000289862	-0.089	-0.221	0.044	838	-1.313	0.189087	0.723338	0.289094	FALSE
CRACD	-0.142	-0.354	0.07	838	-1.313	0.189309	0.722828	0.289202	FALSE
DNAI4	0.089	-0.044	0.222	838	1.31	0.19018	0.720835	0.290268	FALSE
TUSC3	-0.115	-0.286	0.057	838	-1.31	0.190312	0.720534	0.290268	FALSE
ENSG00000285976	0.082	-0.041	0.206	838	1.308	0.190867	0.71927	0.290881	FALSE
ST8SIA6	0.109	-0.055	0.273	838	1.304	0.192088	0.716499	0.292508	FALSE
LCMT1-AS1	-0.091	-0.228	0.046	838	-1.298	0.194211	0.711725	0.295505	FALSE
SASH1	0.163	-0.084	0.41	838	1.291	0.196593	0.706433	0.29889	FALSE
CHMP4B	0.094	-0.049	0.236	838	1.291	0.196831	0.705906	0.298993	FALSE
ZFP36L1	0.085	-0.044	0.215	838	1.29	0.196974	0.705591	0.298993	FALSE
LINC00877	0.138	-0.072	0.348	838	1.285	0.198925	0.70131	0.301474	FALSE
KIAA0825	0.112	-0.059	0.284	838	1.285	0.198836	0.701504	0.301474	FALSE
H2AC6	0.156	-0.082	0.394	838	1.284	0.199315	0.70046	0.301825	FALSE
ADGRG6	0.145	-0.078	0.368	838	1.277	0.201719	0.695252	0.305223	FALSE
GPN3	0.086	-0.047	0.22	838	1.271	0.203791	0.690814	0.308113	FALSE
TMEM14B	-0.087	-0.221	0.048	838	-1.262	0.206826	0.684394	0.312454	FALSE
LINC01287	0.107	-0.06	0.274	838	1.26	0.207558	0.682861	0.313208	FALSE
ARRDC4	0.102	-0.056	0.26	838	1.26	0.207654	0.682659	0.313208	FALSE
MAGED1	0.118	-0.066	0.303	838	1.258	0.208392	0.68112	0.314071	FALSE
GPAT3	0.115	-0.065	0.296	838	1.255	0.209578	0.678655	0.315609	FALSE
RAPGEF5	0.128	-0.072	0.329	838	1.254	0.209865	0.678061	0.315731	FALSE
DHRS2	-0.243	-0.622	0.137	838	-1.254	0.20999	0.677801	0.315731	FALSE
LINC02625	-0.22	-0.564	0.125	838	-1.248	0.211862	0.673947	0.318044	FALSE
ENSG00000254180	0.115	-0.066	0.296	838	1.249	0.211763	0.674149	0.318044	FALSE
ITSN1	0.103	-0.059	0.264	838	1.245	0.213282	0.671046	0.319923	FALSE
SUPT4H1	0.074	-0.043	0.191	838	1.244	0.213646	0.670305	0.320217	FALSE
CDCA2	-0.109	-0.28	0.063	838	-1.24	0.215007	0.667548	0.321928	FALSE
ENSG00000259543	0.121	-0.07	0.312	838	1.24	0.215126	0.667307	0.321928	FALSE
ENSG00000230615	0.075	-0.044	0.195	838	1.238	0.215751	0.666048	0.32261	FALSE
NCKAP1L	0.114	-0.067	0.294	838	1.235	0.21669	0.664162	0.32376	FALSE
MALAT1	0.07	-0.041	0.182	838	1.234	0.217348	0.662845	0.324488	FALSE
RPL27A	0.076	-0.045	0.196	838	1.232	0.218073	0.661398	0.325317	FALSE
ENSG00000229983	-0.11	-0.285	0.065	838	-1.23	0.218735	0.660083	0.326048	FALSE
RAP1GAP	-0.081	-0.21	0.048	838	-1.229	0.2191	0.659357	0.326338	FALSE
ACSL4	-0.11	-0.287	0.066	838	-1.224	0.220849	0.655904	0.328686	FALSE
WDPCP	-0.103	-0.269	0.063	838	-1.218	0.223192	0.651321	0.331655	FALSE
ADGRE2	0.114	-0.07	0.299	838	1.218	0.223159	0.651385	0.331655	FALSE
DDX60L	-0.122	-0.319	0.075	838	-1.217	0.22377	0.650198	0.332254	FALSE
ENSG00000234710	-0.15	-0.391	0.092	838	-1.216	0.224117	0.649526	0.332509	FALSE
METTL14-DT	-0.056	-0.147	0.035	838	-1.214	0.224861	0.648087	0.332835	FALSE
TRPM3	0.15	-0.092	0.392	838	1.214	0.224769	0.648263	0.332835	FALSE
CCDC162P	0.116	-0.072	0.305	838	1.214	0.224791	0.648222	0.332835	FALSE
GAS2L3	0.109	-0.067	0.286	838	1.213	0.225248	0.647339	0.33315	FALSE
ZMYND11	-0.078	-0.204	0.048	838	-1.212	0.225589	0.646683	0.333395	FALSE
LINC02456	0.105	-0.065	0.274	838	1.21	0.226145	0.645613	0.333958	FALSE
TPM3	-0.075	-0.197	0.047	838	-1.209	0.226678	0.64459	0.334486	FALSE
ZNF57	-0.075	-0.197	0.047	838	-1.207	0.227367	0.643273	0.335243	FALSE
SMPD4P1	0.231	-0.144	0.606	838	1.205	0.228207	0.641671	0.336222	FALSE
NEFH	-0.096	-0.253	0.061	838	-1.203	0.228835	0.640478	0.336885	FALSE
NOL4L	0.105	-0.067	0.277	838	1.199	0.230698	0.636955	0.339334	FALSE
LYSMD3	0.071	-0.045	0.188	838	1.198	0.230854	0.636663	0.339334	FALSE
RNF217-AS1	0.108	-0.07	0.286	838	1.193	0.233063	0.632526	0.342318	FALSE
NPFFR2	-0.114	-0.302	0.075	838	-1.184	0.236358	0.626429	0.34689	FALSE
RPL8	-0.066	-0.176	0.044	838	-1.181	0.237694	0.623981	0.348582	FALSE
MUL1	-0.073	-0.194	0.048	838	-1.178	0.238733	0.622087	0.349836	FALSE
GALNTL6	0.192	-0.128	0.513	838	1.176	0.239547	0.620608	0.350539	FALSE
UBE2S	-0.086	-0.228	0.057	838	-1.176	0.239581	0.620547	0.350539	FALSE
LEKR1	0.097	-0.065	0.258	838	1.17	0.242172	0.615876	0.354023	FALSE
KCNJ15	-0.095	-0.253	0.064	838	-1.169	0.242334	0.615585	0.354023	FALSE
PDCL	-0.066	-0.176	0.045	838	-1.167	0.243385	0.613706	0.355014	FALSE
TENM1	0.203	-0.138	0.544	838	1.167	0.243275	0.613903	0.355014	FALSE
ENSG00000289156	0.084	-0.057	0.226	838	1.166	0.243631	0.613268	0.355101	FALSE
SNU13	0.073	-0.05	0.196	838	1.165	0.244109	0.612416	0.355526	FALSE
WDR47	0.077	-0.052	0.206	838	1.163	0.244782	0.61122	0.356234	FALSE
FIRRE	0.084	-0.058	0.225	838	1.161	0.245554	0.609853	0.357084	FALSE
ENSG00000261218	0.058	-0.04	0.156	838	1.159	0.246282	0.608568	0.357869	FALSE
CSMD3	-0.171	-0.46	0.118	838	-1.159	0.246595	0.608016	0.358051	FALSE
ATXN1	-0.174	-0.469	0.122	838	-1.152	0.249401	0.603102	0.36185	FALSE
KLHL4	0.16	-0.113	0.434	838	1.15	0.250274	0.601585	0.362564	FALSE
GALC	-0.086	-0.233	0.061	838	-1.15	0.250257	0.601613	0.362564	FALSE
STIL	-0.088	-0.239	0.062	838	-1.148	0.251019	0.600294	0.363367	FALSE
SRSF3	-0.079	-0.213	0.056	838	-1.144	0.252827	0.597177	0.365706	FALSE
ENSG00000253474	-0.275	-0.748	0.199	838	-1.138	0.25506	0.593357	0.368657	FALSE
LINC02885	-0.115	-0.313	0.083	838	-1.136	0.255762	0.592164	0.369391	FALSE
IGF1R	-0.103	-0.28	0.075	838	-1.134	0.25685	0.59032	0.370121	FALSE
PPARGC1B	-0.099	-0.271	0.072	838	-1.134	0.256736	0.590513	0.370121	FALSE
ENSG00000267327	0.096	-0.07	0.262	838	1.134	0.2568	0.590405	0.370121	FALSE
ARHGAP18	-0.109	-0.298	0.08	838	-1.132	0.257507	0.589211	0.370786	FALSE
BCL2L11	-0.104	-0.284	0.076	838	-1.129	0.25905	0.586617	0.372726	FALSE
TRERF1	0.137	-0.102	0.376	838	1.124	0.260939	0.583461	0.374878	FALSE
CBLL1	-0.082	-0.225	0.061	838	-1.125	0.260765	0.583751	0.374878	FALSE
LINC00662	0.102	-0.076	0.28	838	1.12	0.262647	0.580628	0.377047	FALSE
ZNF846	-0.078	-0.214	0.058	838	-1.118	0.263398	0.579387	0.377703	FALSE
DDR2	0.11	-0.082	0.302	838	1.118	0.2635	0.57922	0.377703	FALSE
WARS1	-0.119	-0.328	0.09	838	-1.117	0.263888	0.578581	0.377974	FALSE
PYDC2-AS1	-0.125	-0.346	0.095	838	-1.114	0.265099	0.576591	0.379425	FALSE
HPCAL1	0.115	-0.088	0.319	838	1.113	0.265785	0.57547	0.38012	FALSE
WIPF3	0.097	-0.074	0.269	838	1.111	0.266626	0.574097	0.380776	FALSE
FGF13	-0.121	-0.335	0.093	838	-1.111	0.266643	0.57407	0.380776	FALSE
FBXO33	0.083	-0.064	0.231	838	1.105	0.269152	0.570003	0.383783	FALSE
GRID2	0.176	-0.136	0.487	838	1.105	0.269007	0.570237	0.383783	FALSE
SLC7A8	0.138	-0.107	0.384	838	1.104	0.269398	0.569606	0.383846	FALSE
RPL27	0.065	-0.051	0.181	838	1.102	0.270357	0.568063	0.384925	FALSE
TRG-AS1	-0.084	-0.235	0.066	838	-1.101	0.270885	0.567215	0.385389	FALSE
POTEKP	-0.151	-0.421	0.118	838	-1.1	0.271513	0.566209	0.385706	FALSE
H3C12	0.075	-0.058	0.207	838	1.1	0.271429	0.566343	0.385706	FALSE
RPL35A	0.067	-0.053	0.188	838	1.099	0.271784	0.565776	0.385803	FALSE
COBL	0.138	-0.109	0.386	838	1.098	0.272299	0.564954	0.386247	FALSE
TMF1	0.067	-0.053	0.186	838	1.097	0.27256	0.564538	0.386329	FALSE
COTL1	0.086	-0.068	0.24	838	1.096	0.273158	0.563587	0.386889	FALSE
LINC02511	0.237	-0.188	0.663	838	1.094	0.273891	0.562423	0.387639	FALSE
WBP11	-0.08	-0.224	0.064	838	-1.092	0.274717	0.561115	0.388519	FALSE
CNTNAP2	0.181	-0.144	0.506	838	1.09	0.275683	0.55959	0.389024	FALSE
CCDC144NL-AS1	0.138	-0.111	0.387	838	1.09	0.275687	0.559584	0.389024	FALSE
TROAP	0.084	-0.067	0.235	838	1.091	0.275401	0.560034	0.389024	FALSE
DYSF	-0.129	-0.363	0.104	838	-1.085	0.277844	0.556199	0.391778	FALSE
ALPK1	-0.116	-0.325	0.094	838	-1.083	0.278888	0.55457	0.39296	FALSE
GLIS2	0.067	-0.054	0.187	838	1.082	0.279152	0.554159	0.393001	FALSE
LANCL3	0.115	-0.093	0.323	838	1.082	0.27933	0.553883	0.393001	FALSE
CASC20	-0.092	-0.258	0.074	838	-1.081	0.279603	0.553458	0.393095	FALSE
RPS15	-0.065	-0.184	0.053	838	-1.079	0.280728	0.551714	0.394385	FALSE
ENSG00000255367	-0.106	-0.299	0.088	838	-1.069	0.285242	0.544786	0.400432	FALSE
ATP5F1E	0.063	-0.053	0.18	838	1.065	0.286996	0.542124	0.402597	FALSE
SH3GL3	0.146	-0.123	0.415	838	1.063	0.287594	0.54122	0.40314	FALSE
RBFOX1	0.061	-0.052	0.174	838	1.061	0.288658	0.539617	0.404118	FALSE
MAGI3	-0.131	-0.374	0.111	838	-1.061	0.288716	0.539529	0.404118	FALSE
TFAM	-0.062	-0.178	0.053	838	-1.058	0.289962	0.537658	0.405324	FALSE
DHRS3	0.093	-0.079	0.266	838	1.058	0.290025	0.537565	0.405324	FALSE
GPR155	0.094	-0.08	0.267	838	1.058	0.290216	0.537278	0.405324	FALSE
EML6	-0.097	-0.277	0.083	838	-1.056	0.291118	0.535932	0.406285	FALSE
SDF2L1	-0.055	-0.159	0.048	838	-1.053	0.292184	0.534343	0.407475	FALSE
CYP3A5	0.141	-0.122	0.405	838	1.05	0.293524	0.532356	0.409045	FALSE
PPP1R15A	-0.092	-0.263	0.08	838	-1.048	0.294548	0.530844	0.410171	FALSE
TBC1D8	0.084	-0.074	0.242	838	1.04	0.2983	0.525347	0.415092	FALSE
ENSG00000236829	-0.052	-0.149	0.046	838	-1.037	0.299925	0.522988	0.416744	FALSE
ZNF804A	0.175	-0.156	0.506	838	1.037	0.299838	0.523113	0.416744	FALSE
RPL34-DT	0.09	-0.081	0.261	838	1.031	0.302538	0.51922	0.420069	FALSE
SLC30A8	0.222	-0.201	0.646	838	1.029	0.303368	0.51803	0.420915	FALSE
KRBA1	-0.074	-0.214	0.067	838	-1.027	0.304479	0.516442	0.422149	FALSE
C16orf95	-0.086	-0.251	0.079	838	-1.023	0.306436	0.51366	0.424553	FALSE
SF3B2	-0.058	-0.169	0.053	838	-1.022	0.306681	0.513313	0.424584	FALSE
HSPA8	-0.082	-0.241	0.077	838	-1.013	0.311209	0.506947	0.43054	FALSE
SMIM12	-0.074	-0.218	0.071	838	-1.001	0.316926	0.499042	0.43727	FALSE
RPS19	-0.058	-0.172	0.056	838	-1.001	0.316813	0.499197	0.43727	FALSE
ENSG00000259723	0.079	-0.076	0.235	838	1.001	0.316959	0.498997	0.43727	FALSE
PSAT1	-0.096	-0.283	0.092	838	-1.001	0.316992	0.498951	0.43727	FALSE
ZBTB20	-0.114	-0.337	0.109	838	-1	0.317318	0.498506	0.437402	FALSE
PPAT	-0.058	-0.172	0.056	838	-0.995	0.319716	0.495235	0.44039	FALSE
ENSG00000232884	0.1	-0.098	0.298	838	0.994	0.320462	0.494224	0.441098	FALSE
SCAND3	0.072	-0.071	0.216	838	0.99	0.322267	0.491784	0.443263	FALSE
DLGAP1	0.073	-0.072	0.217	838	0.985	0.324553	0.488715	0.446084	FALSE
TRIO	0.092	-0.091	0.276	838	0.984	0.325102	0.487981	0.446446	FALSE
ENSG00000257252	-0.093	-0.279	0.092	838	-0.984	0.325284	0.487737	0.446446	FALSE
ING3	0.071	-0.071	0.214	838	0.983	0.325761	0.487101	0.446457	FALSE
ENSG00000254067	0.076	-0.075	0.227	838	0.983	0.325617	0.487293	0.446457	FALSE
COQ3	0.061	-0.061	0.183	838	0.979	0.327527	0.484753	0.448554	FALSE
CCDC102B	0.083	-0.084	0.25	838	0.977	0.328508	0.483454	0.449575	FALSE
ENSG00000287263	-0.075	-0.225	0.075	838	-0.977	0.328758	0.483123	0.449594	FALSE
RASSF5	0.074	-0.074	0.222	838	0.976	0.329027	0.482768	0.449639	FALSE
ENSG00000229618	-0.238	-0.717	0.241	838	-0.974	0.33	0.481486	0.450645	FALSE
FLVCR1-DT	0.049	-0.05	0.148	838	0.973	0.330657	0.480623	0.451218	FALSE
YIPF1	0.06	-0.062	0.183	838	0.97	0.332184	0.478621	0.452978	FALSE
MTRF1L	0.064	-0.065	0.192	838	0.968	0.333216	0.477274	0.454061	FALSE
CDC45	-0.097	-0.295	0.101	838	-0.964	0.335031	0.474914	0.456208	FALSE
CCDC152	0.071	-0.074	0.217	838	0.96	0.337143	0.472186	0.458755	FALSE
DNM3	0.135	-0.141	0.411	838	0.959	0.337663	0.471516	0.459135	FALSE
JAZF1	-0.112	-0.341	0.117	838	-0.958	0.338104	0.47095	0.459406	FALSE
LINC01344	-0.23	-0.701	0.241	838	-0.957	0.338636	0.470267	0.459801	FALSE
DDAH2	-0.053	-0.163	0.057	838	-0.948	0.343186	0.46447	0.465648	FALSE
PTPRB	-0.1	-0.307	0.108	838	-0.941	0.346612	0.460156	0.469962	FALSE
PRANCR	0.09	-0.098	0.279	838	0.94	0.34735	0.459232	0.470628	FALSE
PLEKHA8P1	0.069	-0.075	0.213	838	0.938	0.34808	0.458321	0.471281	FALSE
MAML3	0.176	-0.192	0.544	838	0.936	0.349267	0.456842	0.472553	FALSE
ENSG00000286980	-0.09	-0.28	0.099	838	-0.933	0.35098	0.454718	0.474533	FALSE
HTATSF1	-0.064	-0.197	0.07	838	-0.931	0.352105	0.453328	0.475635	FALSE
AGMO	0.174	-0.192	0.539	838	0.93	0.352295	0.453094	0.475635	FALSE
RPL23A	-0.075	-0.235	0.084	838	-0.928	0.353368	0.451773	0.476747	FALSE
DERA	0.084	-0.094	0.262	838	0.926	0.354383	0.450527	0.477777	FALSE
RHAG	-0.078	-0.244	0.088	838	-0.925	0.355101	0.449648	0.478407	FALSE
ENSG00000258561	0.092	-0.103	0.286	838	0.922	0.356468	0.447979	0.47957	FALSE
LINC01473	-0.082	-0.257	0.093	838	-0.922	0.356364	0.448106	0.47957	FALSE
MAP1LC3B	-0.067	-0.209	0.076	838	-0.92	0.357319	0.446944	0.480376	FALSE
DNHD1	0.068	-0.077	0.213	838	0.919	0.358032	0.446078	0.480996	FALSE
ENSG00000234426	-0.096	-0.302	0.109	838	-0.918	0.358637	0.445344	0.481469	FALSE
DOCK2	0.168	-0.191	0.526	838	0.917	0.359321	0.444518	0.482047	FALSE
PTGS1	0.079	-0.09	0.247	838	0.916	0.359767	0.443978	0.482306	FALSE
ENSG00000287001	0.095	-0.109	0.3	838	0.913	0.361473	0.441924	0.484252	FALSE
LINC01339	0.08	-0.092	0.251	838	0.911	0.362156	0.441104	0.484826	FALSE
CARD11	-0.087	-0.274	0.1	838	-0.91	0.362742	0.440402	0.48527	FALSE
ENSG00000251314	-0.09	-0.285	0.104	838	-0.909	0.363163	0.439899	0.485491	FALSE
ARL4A	0.054	-0.063	0.172	838	0.908	0.364061	0.438825	0.486351	FALSE
AHNAK	-0.107	-0.337	0.124	838	-0.906	0.364743	0.438013	0.48692	FALSE
TEX15	0.078	-0.092	0.248	838	0.904	0.365867	0.436677	0.487999	FALSE
HEPH	0.111	-0.13	0.352	838	0.904	0.366063	0.436444	0.487999	FALSE
WDR3	0.06	-0.071	0.191	838	0.9	0.368012	0.434138	0.490254	FALSE
ERC2	-0.134	-0.425	0.158	838	-0.9	0.368274	0.433829	0.49026	FALSE
LRGUK	-0.082	-0.261	0.098	838	-0.893	0.372029	0.429424	0.494912	FALSE
DAPK3	-0.052	-0.166	0.062	838	-0.891	0.372894	0.428414	0.495718	FALSE
RPL35	0.048	-0.058	0.155	838	0.888	0.374674	0.426347	0.497736	FALSE
ATP6V1E2	0.062	-0.075	0.198	838	0.887	0.375122	0.425827	0.497821	FALSE
MSRA	-0.117	-0.375	0.142	838	-0.887	0.37526	0.425667	0.497821	FALSE
ENSG00000286533	0.086	-0.104	0.275	838	0.883	0.377006	0.423652	0.499789	FALSE
EPS8	-0.093	-0.3	0.114	838	-0.881	0.378369	0.422084	0.501247	FALSE
ENSG00000266450	-0.076	-0.245	0.093	838	-0.88	0.378637	0.421777	0.501253	FALSE
UBC	0.053	-0.065	0.171	838	0.877	0.380522	0.41962	0.50305	FALSE
MALT1	0.085	-0.105	0.276	838	0.877	0.380492	0.419655	0.50305	FALSE
USP2-AS1	0.066	-0.082	0.213	838	0.875	0.38177	0.418198	0.504152	FALSE
SLCO4C1	-0.073	-0.238	0.091	838	-0.874	0.381885	0.418067	0.504152	FALSE
SPTBN1	-0.083	-0.27	0.104	838	-0.873	0.382718	0.417121	0.504902	FALSE
TMEM273	-0.095	-0.309	0.119	838	-0.872	0.383362	0.416391	0.505401	FALSE
HSP90B1	-0.089	-0.288	0.111	838	-0.87	0.384338	0.415286	0.506338	FALSE
ENSG00000253706	0.07	-0.088	0.228	838	0.867	0.385925	0.413498	0.508076	FALSE
HMMR	0.065	-0.082	0.212	838	0.863	0.388326	0.410803	0.510262	FALSE
FADS3	-0.07	-0.23	0.089	838	-0.863	0.388388	0.410734	0.510262	FALSE
RAP2C-AS1	-0.099	-0.323	0.126	838	-0.863	0.388164	0.410985	0.510262	FALSE
IL6ST	-0.09	-0.294	0.115	838	-0.857	0.391259	0.407536	0.513679	FALSE
SAMD4A	-0.129	-0.426	0.167	838	-0.856	0.392088	0.406616	0.514109	FALSE
SOD1	-0.048	-0.158	0.062	838	-0.856	0.392126	0.406574	0.514109	FALSE
CFAP70	-0.1	-0.33	0.13	838	-0.855	0.392727	0.405909	0.514543	FALSE
HSPA5	-0.076	-0.252	0.099	838	-0.854	0.393127	0.405467	0.514713	FALSE
ENSG00000287474	0.24	-0.312	0.792	838	0.853	0.393839	0.404681	0.515291	FALSE
ENSG00000214719	-0.074	-0.245	0.097	838	-0.85	0.395378	0.402987	0.51695	FALSE
USP38	-0.056	-0.186	0.074	838	-0.847	0.396758	0.401474	0.518398	FALSE
RYR2	-0.108	-0.357	0.142	838	-0.845	0.397993	0.400125	0.519655	FALSE
RFC2	-0.056	-0.186	0.074	838	-0.842	0.399844	0.39811	0.521714	FALSE
RAB3IP	-0.074	-0.249	0.1	838	-0.836	0.403065	0.394625	0.525081	FALSE
RPL6	0.049	-0.066	0.165	838	0.835	0.403728	0.393911	0.525081	FALSE
POLR2A	0.058	-0.077	0.193	838	0.836	0.403328	0.394342	0.525081	FALSE
GRAMD2B	0.075	-0.101	0.251	838	0.835	0.403455	0.394205	0.525081	FALSE
EAPP	0.063	-0.084	0.209	838	0.835	0.403802	0.393831	0.525081	FALSE
H2BC5	-0.063	-0.21	0.085	838	-0.834	0.404514	0.393066	0.525648	FALSE
ENSG00000291174	0.061	-0.082	0.204	838	0.833	0.405094	0.392444	0.526043	FALSE
CYP4A22-AS1	-0.075	-0.253	0.102	838	-0.832	0.405472	0.392039	0.526175	FALSE
ZSCAN31	-0.069	-0.23	0.093	838	-0.831	0.405761	0.39173	0.526191	FALSE
LNP1	0.052	-0.07	0.173	838	0.83	0.406648	0.390781	0.526983	FALSE
CTH	0.075	-0.102	0.251	838	0.829	0.40736	0.390021	0.527232	FALSE
SHFL	0.049	-0.067	0.166	838	0.828	0.40767	0.389691	0.527232	FALSE
UBB	0.055	-0.075	0.184	838	0.828	0.407403	0.389975	0.527232	FALSE
SEC24D	-0.076	-0.257	0.106	838	-0.817	0.413811	0.383198	0.534203	FALSE
RSL1D1-DT	0.055	-0.077	0.187	838	0.817	0.413902	0.383103	0.534203	FALSE
ACAD10	0.06	-0.083	0.203	838	0.817	0.413765	0.383247	0.534203	FALSE
CDC25C	-0.068	-0.233	0.096	838	-0.815	0.414906	0.382051	0.534774	FALSE
LINC02269	0.085	-0.119	0.289	838	0.815	0.414855	0.382104	0.534774	FALSE
PDGFC	0.081	-0.115	0.277	838	0.814	0.415699	0.381221	0.535434	FALSE
ZSWIM6	0.073	-0.104	0.25	838	0.812	0.417056	0.379806	0.536456	FALSE
HMGA1	0.048	-0.068	0.165	838	0.812	0.41678	0.380093	0.536456	FALSE
SPATS2L	0.089	-0.128	0.307	838	0.807	0.419691	0.377071	0.539481	FALSE
ZNF555	0.047	-0.067	0.16	838	0.805	0.42058	0.376152	0.539895	FALSE
TRIB3	-0.065	-0.224	0.093	838	-0.805	0.420578	0.376153	0.539895	FALSE
MIR548XHG	0.08	-0.114	0.273	838	0.805	0.420907	0.375813	0.539952	FALSE
SLC35F3	0.186	-0.268	0.641	838	0.804	0.421677	0.37502	0.540575	FALSE
RRAGC	0.061	-0.088	0.209	838	0.801	0.423108	0.373549	0.54168	FALSE
LINC00200	-0.075	-0.258	0.108	838	-0.801	0.422892	0.37377	0.54168	FALSE
SH3KBP1	-0.083	-0.288	0.121	838	-0.799	0.424026	0.372607	0.542128	FALSE
ENSG00000234261	-0.112	-0.385	0.162	838	-0.8	0.423986	0.372648	0.542128	FALSE
PTP4A3	-0.066	-0.228	0.096	838	-0.797	0.425692	0.370904	0.543892	FALSE
MIR2052HG	-0.076	-0.261	0.11	838	-0.796	0.426086	0.370502	0.544031	FALSE
SLC22A23	-0.074	-0.256	0.108	838	-0.795	0.426848	0.369726	0.544639	FALSE
SYT1	-0.1	-0.347	0.148	838	-0.791	0.428826	0.367719	0.546796	FALSE
NUDT4	-0.063	-0.219	0.093	838	-0.789	0.430125	0.366405	0.547719	FALSE
KIF14	-0.08	-0.28	0.119	838	-0.789	0.429888	0.366645	0.547719	FALSE
ENSG00000251095	-0.209	-0.728	0.31	838	-0.788	0.430948	0.365575	0.54798	FALSE
TEX9	0.074	-0.11	0.257	838	0.788	0.430919	0.365604	0.54798	FALSE
MAILR	0.054	-0.08	0.187	838	0.787	0.431193	0.365328	0.54798	FALSE
LINC02780	-0.118	-0.413	0.177	838	-0.784	0.432921	0.363591	0.54981	FALSE
SMIM2-AS1	0.064	-0.096	0.224	838	0.783	0.433546	0.362965	0.550236	FALSE
GPR176	0.075	-0.113	0.263	838	0.78	0.435466	0.361046	0.552306	FALSE
DENND2B	-0.059	-0.209	0.09	838	-0.777	0.437384	0.359137	0.554369	FALSE
SESN2	0.095	-0.145	0.336	838	0.775	0.438172	0.358356	0.554897	FALSE
SPTY2D1	0.049	-0.074	0.172	838	0.775	0.438384	0.358146	0.554897	FALSE
ENSG00000215559	-0.065	-0.231	0.101	838	-0.773	0.439698	0.356845	0.555848	FALSE
CDH12	0.232	-0.356	0.82	838	0.773	0.439718	0.356825	0.555848	FALSE
LINC01088	-0.116	-0.412	0.18	838	-0.771	0.440995	0.355566	0.556723	FALSE
CD226	0.091	-0.14	0.321	838	0.771	0.440963	0.355598	0.556723	FALSE
NTAN1	0.051	-0.079	0.181	838	0.77	0.441402	0.355166	0.556868	FALSE
MCPH1-AS1	-0.054	-0.191	0.084	838	-0.766	0.443921	0.352694	0.559306	FALSE
RPS6	-0.049	-0.176	0.077	838	-0.766	0.44389	0.352725	0.559306	FALSE
PIK3C3	-0.049	-0.176	0.077	838	-0.765	0.444349	0.352276	0.559474	FALSE
LINC01036	0.075	-0.118	0.269	838	0.763	0.445206	0.351439	0.559813	FALSE
VPS37B	-0.051	-0.18	0.079	838	-0.764	0.445106	0.351536	0.559813	FALSE
ENSG00000243176	-0.073	-0.261	0.115	838	-0.763	0.445705	0.350952	0.559882	FALSE
KCNK5	0.045	-0.071	0.162	838	0.762	0.445848	0.350813	0.559882	FALSE
TP63	-0.191	-0.685	0.302	838	-0.76	0.447368	0.349335	0.561306	FALSE
NALF1	-0.081	-0.289	0.127	838	-0.759	0.447571	0.349138	0.561306	FALSE
SLC6A6	-0.071	-0.253	0.112	838	-0.757	0.449103	0.347654	0.562856	FALSE
ZNF385D-AS1	-0.089	-0.32	0.142	838	-0.756	0.449639	0.347136	0.563157	FALSE
HPSE2	0.115	-0.186	0.417	838	0.75	0.453268	0.343645	0.56733	FALSE
C12orf40	0.066	-0.108	0.24	838	0.747	0.454773	0.342206	0.568839	FALSE
CRADD	-0.074	-0.269	0.121	838	-0.746	0.455551	0.341463	0.569232	FALSE
NLGN1	-0.191	-0.691	0.31	838	-0.746	0.455685	0.341336	0.569232	FALSE
CALN1	0.081	-0.133	0.296	838	0.745	0.456311	0.340739	0.569642	FALSE
ZKSCAN4	-0.043	-0.157	0.071	838	-0.744	0.456913	0.340166	0.57002	FALSE
ENSG00000235609	-0.07	-0.256	0.115	838	-0.743	0.457673	0.339445	0.570284	FALSE
HEXB	0.051	-0.084	0.186	838	0.743	0.457724	0.339396	0.570284	FALSE
MANBA	0.059	-0.098	0.216	838	0.741	0.458545	0.338618	0.570561	FALSE
LINC02739	-0.042	-0.154	0.069	838	-0.742	0.458303	0.338847	0.570561	FALSE
LINC01606	-0.066	-0.24	0.109	838	-0.739	0.460141	0.337109	0.572172	FALSE
ENSG00000276728	-0.037	-0.136	0.062	838	-0.737	0.460944	0.336352	0.572797	FALSE
CECR2	0.096	-0.159	0.351	838	0.737	0.46128	0.336035	0.572842	FALSE
COPA	-0.045	-0.166	0.075	838	-0.735	0.462622	0.334773	0.574134	FALSE
ENSG00000266602	0.061	-0.104	0.227	838	0.727	0.467445	0.330269	0.578988	FALSE
GDA	-0.058	-0.215	0.098	838	-0.727	0.467136	0.330557	0.578988	FALSE
CIT	-0.064	-0.235	0.108	838	-0.727	0.46742	0.330293	0.578988	FALSE
ENSG00000268119	-0.071	-0.262	0.12	838	-0.726	0.467959	0.329792	0.579247	FALSE
RPLP2	-0.041	-0.153	0.07	838	-0.725	0.468468	0.32932	0.579501	FALSE
MRFAP1	0.047	-0.081	0.176	838	0.722	0.470198	0.327719	0.581264	FALSE
CCNB1	-0.055	-0.205	0.095	838	-0.722	0.470562	0.327383	0.581336	FALSE
KRT18	0.047	-0.08	0.174	838	0.72	0.471426	0.326587	0.582026	FALSE
FOXN3	-0.068	-0.252	0.117	838	-0.719	0.472422	0.32567	0.582501	FALSE
DCHS2	0.135	-0.234	0.504	838	0.719	0.47224	0.325837	0.582501	FALSE
ARHGEF10	0.053	-0.091	0.196	838	0.718	0.472833	0.325292	0.58263	FALSE
LINC02432	-0.081	-0.303	0.141	838	-0.714	0.475313	0.32302	0.585308	FALSE
ENSG00000251598	-0.061	-0.232	0.109	838	-0.702	0.482984	0.316067	0.59437	FALSE
TMTC2	0.078	-0.14	0.296	838	0.701	0.483472	0.315628	0.594587	FALSE
COBLL1	-0.109	-0.414	0.196	838	-0.7	0.484112	0.315054	0.59499	FALSE
KLHL13	0.11	-0.2	0.421	838	0.698	0.485344	0.313951	0.596118	FALSE
RERG	0.066	-0.121	0.253	838	0.694	0.487381	0.312132	0.597898	FALSE
ENSG00000285877	-0.034	-0.131	0.062	838	-0.694	0.48742	0.312097	0.597898	FALSE
LINC00376	-0.073	-0.279	0.133	838	-0.693	0.488396	0.311228	0.598709	FALSE
USP38-DT	0.056	-0.103	0.215	838	0.691	0.489676	0.310091	0.599892	FALSE
LINC03000	0.132	-0.242	0.505	838	0.69	0.490003	0.309801	0.599907	FALSE
EGLN3	0.047	-0.087	0.182	838	0.689	0.490672	0.309209	0.600341	FALSE
CYP2U1-AS1	0.061	-0.113	0.235	838	0.685	0.493647	0.306583	0.603593	FALSE
ENSG00000226149	-0.081	-0.313	0.151	838	-0.684	0.494079	0.306204	0.603734	FALSE
UTP23	0.039	-0.072	0.149	838	0.683	0.494722	0.305639	0.604132	FALSE
GRM7	0.053	-0.099	0.204	838	0.682	0.495202	0.305217	0.604331	FALSE
MIR583HG	-0.066	-0.255	0.124	838	-0.68	0.496709	0.303898	0.605782	FALSE
ENSG00000230021	0.038	-0.073	0.15	838	0.679	0.497145	0.303517	0.605925	FALSE
NRF1	-0.05	-0.194	0.095	838	-0.675	0.499749	0.301248	0.608709	FALSE
ITGA5	-0.052	-0.203	0.099	838	-0.673	0.501066	0.300105	0.609924	FALSE
AURKA	0.047	-0.089	0.182	838	0.672	0.501735	0.299525	0.610349	FALSE
IGSF1	-0.058	-0.227	0.111	838	-0.67	0.502726	0.298669	0.610774	FALSE
TRAF5	0.047	-0.091	0.186	838	0.671	0.502503	0.298862	0.610774	FALSE
CALM3	-0.037	-0.147	0.072	838	-0.669	0.503403	0.298084	0.611207	FALSE
NEAT1	0.096	-0.185	0.377	838	0.668	0.504084	0.297497	0.611644	FALSE
PLD1	-0.065	-0.256	0.127	838	-0.664	0.50669	0.295258	0.614414	FALSE
CCDC59	-0.046	-0.182	0.09	838	-0.661	0.508775	0.293474	0.616158	FALSE
FBXL2	0.052	-0.101	0.204	838	0.661	0.508533	0.293681	0.616158	FALSE
IL23R	0.064	-0.126	0.254	838	0.659	0.509839	0.292567	0.617054	FALSE
UQCRB	-0.043	-0.173	0.086	838	-0.657	0.511174	0.291431	0.618277	FALSE
ENSG00000228566	0.089	-0.177	0.355	838	0.656	0.511513	0.291143	0.618295	FALSE
MID1	0.081	-0.161	0.322	838	0.655	0.512513	0.290295	0.619111	FALSE
SVBP	-0.041	-0.163	0.082	838	-0.653	0.513496	0.289463	0.619512	FALSE
TUBB2A	-0.04	-0.159	0.08	838	-0.653	0.513475	0.289481	0.619512	FALSE
ENSG00000223725	0.056	-0.113	0.225	838	0.652	0.514713	0.288435	0.620587	FALSE
IQGAP2	0.061	-0.123	0.244	838	0.649	0.516614	0.286834	0.62224	FALSE
ENSG00000246090	0.046	-0.092	0.183	838	0.648	0.516737	0.286731	0.62224	FALSE
GNAS-AS1	-0.08	-0.323	0.163	838	-0.645	0.518915	0.284904	0.624468	FALSE
SLC9B1	-0.051	-0.206	0.105	838	-0.637	0.523881	0.280767	0.629502	FALSE
ENSG00000287861	-0.068	-0.276	0.141	838	-0.637	0.524345	0.280383	0.629502	FALSE
CADPS2	-0.078	-0.318	0.162	838	-0.637	0.52442	0.280321	0.629502	FALSE
EMC4	0.038	-0.08	0.156	838	0.637	0.524192	0.28051	0.629502	FALSE
BANK1	-0.085	-0.351	0.18	838	-0.629	0.529092	0.276469	0.63471	FALSE
LINC03076	-0.123	-0.505	0.26	838	-0.628	0.530079	0.275659	0.635095	FALSE
PTPRR	0.09	-0.191	0.371	838	0.628	0.529882	0.275821	0.635095	FALSE
CCDC7	0.047	-0.1	0.193	838	0.627	0.530919	0.274972	0.635701	FALSE
EIF1B-AS1	-0.049	-0.204	0.105	838	-0.626	0.531515	0.274485	0.636015	FALSE
ZFAND4	0.042	-0.091	0.175	838	0.621	0.534283	0.272229	0.638925	FALSE
ATP6V1C1	-0.052	-0.218	0.113	838	-0.619	0.535947	0.270878	0.640112	FALSE
ENSG00000287146	-0.032	-0.135	0.07	838	-0.619	0.535817	0.270984	0.640112	FALSE
LINC01091	-0.085	-0.355	0.185	838	-0.617	0.536984	0.270039	0.640949	FALSE
LINC01135	-0.034	-0.142	0.074	838	-0.615	0.538507	0.268808	0.641561	FALSE
STXBP6	0.095	-0.207	0.397	838	0.615	0.538289	0.268985	0.641561	FALSE
IL1R1	-0.063	-0.264	0.137	838	-0.616	0.537869	0.269323	0.641561	FALSE
ELOVL6	0.053	-0.116	0.221	838	0.614	0.539146	0.268294	0.641921	FALSE
HNRNPLL	0.053	-0.117	0.224	838	0.613	0.539588	0.267938	0.642045	FALSE
ZRANB2-DT	0.056	-0.124	0.236	838	0.612	0.540824	0.266944	0.643114	FALSE
UQCC3	-0.038	-0.159	0.084	838	-0.609	0.542851	0.26532	0.644318	FALSE
EXOC3L2	0.042	-0.094	0.179	838	0.609	0.542823	0.265342	0.644318	FALSE
NUCKS1	-0.04	-0.171	0.09	838	-0.609	0.542429	0.265657	0.644318	FALSE
RB1CC1	-0.063	-0.267	0.141	838	-0.604	0.545771	0.262989	0.647381	FALSE
FTH1	-0.05	-0.213	0.113	838	-0.603	0.546393	0.262495	0.647715	FALSE
ITGAV	0.043	-0.099	0.185	838	0.598	0.550086	0.259569	0.651688	FALSE
ENSG00000249849	-0.103	-0.443	0.236	838	-0.597	0.550652	0.259123	0.651953	FALSE
ENSG00000249492	-0.044	-0.187	0.1	838	-0.595	0.551905	0.258136	0.653031	FALSE
ENSG00000251600	-0.061	-0.263	0.141	838	-0.592	0.55378	0.256663	0.654843	FALSE
EFCAB11	0.048	-0.111	0.206	838	0.589	0.555622	0.25522	0.656613	FALSE
CDKL3	0.039	-0.092	0.17	838	0.584	0.55926	0.252386	0.660502	FALSE
CD70	-0.043	-0.186	0.101	838	-0.581	0.561136	0.250932	0.662307	FALSE
ADRM1	0.031	-0.074	0.135	838	0.58	0.561913	0.250331	0.662814	FALSE
CALCRL-AS1	-0.054	-0.237	0.129	838	-0.579	0.562448	0.249917	0.663035	FALSE
NAALADL2	0.065	-0.154	0.283	838	0.578	0.563055	0.249449	0.66334	FALSE
CDH18	-0.062	-0.272	0.149	838	-0.576	0.564686	0.248193	0.66485	FALSE
TMUB2	-0.04	-0.177	0.097	838	-0.573	0.566576	0.246742	0.66584	FALSE
STXBP5-AS1	0.052	-0.125	0.228	838	0.573	0.566549	0.246763	0.66584	FALSE
LINC01608	0.06	-0.145	0.265	838	0.574	0.566003	0.247181	0.66584	FALSE
ENSG00000237356	0.061	-0.148	0.27	838	0.571	0.568152	0.245535	0.667281	FALSE
GPR160	0.042	-0.105	0.189	838	0.566	0.571157	0.243245	0.670397	FALSE
PASD1	0.058	-0.142	0.257	838	0.566	0.571515	0.242972	0.670404	FALSE
LINC02772	-0.069	-0.308	0.171	838	-0.563	0.573486	0.241478	0.672302	FALSE
PPM1L	0.054	-0.135	0.243	838	0.56	0.575283	0.240119	0.673993	FALSE
COA6	0.036	-0.09	0.162	838	0.559	0.576254	0.239386	0.674303	FALSE
LINC02542	-0.062	-0.28	0.156	838	-0.559	0.576189	0.239435	0.674303	FALSE
RSL1D1	0.037	-0.093	0.167	838	0.557	0.577621	0.238357	0.67546	FALSE
ARHGEF3	0.044	-0.111	0.199	838	0.556	0.577953	0.238107	0.67546	FALSE
CXorf38	0.037	-0.093	0.167	838	0.551	0.581487	0.23546	0.679174	FALSE
SNHG27	0.047	-0.123	0.217	838	0.541	0.588505	0.23025	0.68695	FALSE
ENSG00000235774	0.042	-0.11	0.194	838	0.539	0.590134	0.229049	0.688008	FALSE
MED17	0.031	-0.081	0.142	838	0.539	0.589875	0.22924	0.688008	FALSE
MTMR14	0.038	-0.101	0.177	838	0.533	0.59375	0.226397	0.6918	FALSE
H1-4	-0.036	-0.169	0.097	838	-0.532	0.594417	0.225909	0.692154	FALSE
C1QTNF7-AS1	0.059	-0.158	0.275	838	0.532	0.594954	0.225517	0.692356	FALSE
SECISBP2L	0.037	-0.099	0.172	838	0.53	0.59592	0.224812	0.693057	FALSE
MINDY4	0.041	-0.112	0.195	838	0.528	0.597676	0.223535	0.694669	FALSE
MFAP1	0.034	-0.092	0.161	838	0.527	0.598036	0.223273	0.694669	FALSE
PNPLA8	-0.037	-0.176	0.102	838	-0.524	0.600457	0.221518	0.696346	FALSE
LINC02462	0.053	-0.145	0.251	838	0.525	0.5999	0.221921	0.696346	FALSE
NFKBIA	0.027	-0.074	0.127	838	0.523	0.600941	0.221168	0.696346	FALSE
MSRB1	0.022	-0.062	0.107	838	0.523	0.600741	0.221313	0.696346	FALSE
LINC02646	0.044	-0.122	0.211	838	0.522	0.601858	0.220506	0.696985	FALSE
BRIP1	0.052	-0.143	0.246	838	0.521	0.602675	0.219917	0.697131	FALSE
VENTXP1	0.09	-0.25	0.43	838	0.52	0.602717	0.219887	0.697131	FALSE
TMEM30A-DT	0.032	-0.09	0.154	838	0.518	0.604483	0.218616	0.698751	FALSE
COPB2	0.032	-0.09	0.155	838	0.515	0.606481	0.217183	0.700348	FALSE
LINC01980	-0.049	-0.234	0.137	838	-0.515	0.606601	0.217097	0.700348	FALSE
CDC6	-0.035	-0.17	0.099	838	-0.514	0.607416	0.216514	0.700864	FALSE
BLOC1S5-TXNDC5	0.037	-0.105	0.179	838	0.513	0.607996	0.216099	0.701109	FALSE
PLEC	-0.04	-0.195	0.114	838	-0.511	0.609652	0.214918	0.701321	FALSE
DSE	-0.046	-0.22	0.129	838	-0.511	0.609612	0.214946	0.701321	FALSE
ENSG00000286797	-0.056	-0.272	0.159	838	-0.511	0.609394	0.215102	0.701321	FALSE
SPRED1	0.033	-0.093	0.158	838	0.511	0.609289	0.215177	0.701321	FALSE
EZH1	-0.034	-0.164	0.097	838	-0.505	0.613892	0.211908	0.705772	FALSE
FSIP2-AS1	-0.052	-0.254	0.15	838	-0.503	0.614955	0.211157	0.706568	FALSE
INTS6	0.038	-0.113	0.189	838	0.499	0.617631	0.209271	0.709214	FALSE
KTN1	0.038	-0.113	0.19	838	0.498	0.618515	0.20865	0.709801	FALSE
ENSG00000242593	0.086	-0.255	0.427	838	0.493	0.62189	0.206287	0.713245	FALSE
TMPRSS4	0.037	-0.112	0.187	838	0.491	0.623479	0.205178	0.714316	FALSE
ARSB	-0.037	-0.183	0.11	838	-0.49	0.623949	0.204851	0.714316	FALSE
VWDE	0.047	-0.141	0.235	838	0.491	0.623651	0.205058	0.714316	FALSE
SLC16A10	0.046	-0.138	0.23	838	0.49	0.624348	0.204573	0.714344	FALSE
VDR	0.032	-0.097	0.16	838	0.481	0.630319	0.200439	0.720743	FALSE
LINC01033	0.056	-0.174	0.286	838	0.48	0.631193	0.199838	0.721309	FALSE
ARIH1	0.032	-0.099	0.163	838	0.478	0.632366	0.199031	0.722217	FALSE
ENSG00000234352	-0.089	-0.452	0.275	838	-0.477	0.633106	0.198524	0.722628	FALSE
ENSG00000285638	0.047	-0.145	0.238	838	0.476	0.633968	0.197933	0.723179	FALSE
GPC6	-0.075	-0.382	0.233	838	-0.475	0.634727	0.197413	0.723611	FALSE
IQCH	0.043	-0.135	0.221	838	0.474	0.635179	0.197104	0.723694	FALSE
KIFC1	0.036	-0.115	0.187	838	0.465	0.641625	0.192719	0.730601	FALSE
LINC00861	0.054	-0.176	0.285	838	0.462	0.644244	0.190949	0.733146	FALSE
CNTN5	-0.068	-0.355	0.22	838	-0.461	0.644749	0.19061	0.733281	FALSE
LINC02994	0.049	-0.161	0.26	838	0.458	0.646998	0.189097	0.734416	FALSE
DNAJB1	-0.03	-0.158	0.098	838	-0.458	0.647289	0.188902	0.734416	FALSE
LINC00240	0.037	-0.122	0.196	838	0.459	0.646439	0.189473	0.734416	FALSE
KIF4A	0.044	-0.145	0.233	838	0.458	0.64696	0.189122	0.734416	FALSE
ZC3H6	-0.035	-0.187	0.117	838	-0.454	0.649983	0.187098	0.736595	FALSE
GHR	-0.039	-0.207	0.129	838	-0.454	0.649686	0.187296	0.736595	FALSE
EYS	0.079	-0.268	0.427	838	0.447	0.654563	0.184049	0.741345	FALSE
FRMD3	0.038	-0.131	0.208	838	0.442	0.658388	0.181518	0.745234	FALSE
SUMF1	0.043	-0.148	0.234	838	0.439	0.660962	0.179823	0.747304	FALSE
TMED9	-0.025	-0.135	0.085	838	-0.439	0.661001	0.179798	0.747304	FALSE
SSX3	-0.041	-0.225	0.143	838	-0.436	0.662481	0.178826	0.747646	FALSE
TXNIP	-0.04	-0.219	0.139	838	-0.437	0.662057	0.179104	0.747646	FALSE
ENSG00000290981	0.08	-0.28	0.441	838	0.437	0.662317	0.178934	0.747646	FALSE
PDE1A	-0.063	-0.351	0.224	838	-0.433	0.664936	0.17722	0.749972	FALSE
ENSG00000273734	0.04	-0.143	0.223	838	0.432	0.665803	0.176654	0.750506	FALSE
GABRG1	0.057	-0.204	0.319	838	0.431	0.666663	0.176093	0.750587	FALSE
ENSG00000224322	0.04	-0.141	0.22	838	0.431	0.666286	0.176339	0.750587	FALSE
GTF2IRD1	0.029	-0.103	0.161	838	0.429	0.667734	0.175397	0.751348	FALSE
C9orf78	-0.025	-0.137	0.088	838	-0.428	0.668553	0.174864	0.751827	FALSE
RPS6KA2	0.076	-0.272	0.423	838	0.426	0.670262	0.173755	0.753304	FALSE
CDK6-AS1	0.04	-0.147	0.227	838	0.421	0.673934	0.171383	0.756983	FALSE
TSNAX-DISC1	-0.03	-0.172	0.112	838	-0.419	0.675393	0.170443	0.757283	FALSE
HERC6	0.019	-0.071	0.109	838	0.419	0.675308	0.170498	0.757283	FALSE
CTIF	-0.035	-0.198	0.128	838	-0.42	0.674826	0.170808	0.757283	FALSE
KPNB1-DT	-0.026	-0.146	0.095	838	-0.418	0.676028	0.170035	0.75755	FALSE
ENSG00000286343	0.039	-0.146	0.224	838	0.415	0.677854	0.168864	0.759149	FALSE
ASNS	-0.037	-0.212	0.138	838	-0.415	0.678313	0.16857	0.759217	FALSE
RTF1	-0.026	-0.147	0.096	838	-0.414	0.678903	0.168192	0.759431	FALSE
UFC1	0.022	-0.084	0.129	838	0.412	0.680048	0.16746	0.760265	FALSE
CLIP1	-0.029	-0.167	0.109	838	-0.41	0.681702	0.166405	0.761667	FALSE
KLHL32	0.046	-0.173	0.264	838	0.408	0.683322	0.165375	0.76303	FALSE
DZIP3	-0.032	-0.184	0.121	838	-0.407	0.684111	0.164873	0.763463	FALSE
TGFBR3	0.037	-0.143	0.217	838	0.403	0.686908	0.163101	0.766136	FALSE
MGST1	0.037	-0.146	0.221	838	0.401	0.688731	0.16195	0.76772	FALSE
MIR99AHG	0.073	-0.287	0.433	838	0.399	0.689879	0.161227	0.768549	FALSE
BMT2	-0.029	-0.174	0.115	838	-0.398	0.690562	0.160797	0.768861	FALSE
FADS1	0.048	-0.192	0.289	838	0.395	0.693003	0.159265	0.771128	FALSE
BTBD9	0.039	-0.156	0.233	838	0.39	0.696655	0.156982	0.774739	FALSE
SYN3	0.057	-0.232	0.345	838	0.383	0.701428	0.154017	0.779591	FALSE
LINC02615	-0.033	-0.202	0.137	838	-0.376	0.70728	0.150409	0.785637	FALSE
KCNMB2	0.068	-0.288	0.424	838	0.374	0.708636	0.149577	0.786685	FALSE
LINC02211	-0.039	-0.244	0.167	838	-0.368	0.712701	0.147092	0.790277	FALSE
SYF2	0.026	-0.113	0.165	838	0.369	0.712412	0.147269	0.790277	FALSE
COLGALT2	-0.048	-0.305	0.21	838	-0.365	0.715381	0.145463	0.792326	FALSE
IGSF11	0.038	-0.164	0.24	838	0.365	0.71531	0.145505	0.792326	FALSE
ZNF670-ZNF695	0.017	-0.076	0.111	838	0.364	0.715802	0.145207	0.792332	FALSE
GABRA3	-0.032	-0.206	0.142	838	-0.363	0.716368	0.144864	0.792497	FALSE
ATP1B1	0.021	-0.091	0.132	838	0.362	0.717619	0.144106	0.792961	FALSE
LINC00923	0.032	-0.142	0.206	838	0.362	0.717486	0.144186	0.792961	FALSE
STS	0.041	-0.184	0.267	838	0.361	0.718286	0.143702	0.793238	FALSE
PDE4D	-0.034	-0.22	0.152	838	-0.356	0.721492	0.141768	0.795166	FALSE
SESN3	0.034	-0.151	0.218	838	0.358	0.720536	0.142345	0.795166	FALSE
PTGER3	0.039	-0.175	0.252	838	0.356	0.721702	0.141642	0.795166	FALSE
RNF216P1	0.02	-0.092	0.133	838	0.356	0.721603	0.141701	0.795166	FALSE
FOXO3	-0.043	-0.28	0.194	838	-0.355	0.722796	0.140984	0.795288	FALSE
RFX3-DT	-0.033	-0.216	0.15	838	-0.354	0.723065	0.140823	0.795288	FALSE
ENPP7P8	0.041	-0.184	0.265	838	0.355	0.722584	0.141112	0.795288	FALSE
ENSG00000243620	0.116	-0.528	0.76	838	0.353	0.724005	0.140258	0.795863	FALSE
MACROD1	0.031	-0.141	0.203	838	0.35	0.726065	0.139024	0.797207	FALSE
ENSG00000256417	-0.032	-0.208	0.145	838	-0.351	0.725762	0.139206	0.797207	FALSE
AKT1S1	-0.022	-0.149	0.104	838	-0.347	0.728648	0.137482	0.799582	FALSE
STX3	-0.027	-0.18	0.126	838	-0.345	0.730166	0.136578	0.800787	FALSE
UAP1	0.037	-0.175	0.25	838	0.343	0.73123	0.135946	0.801492	FALSE
LINC02008	0.073	-0.347	0.494	838	0.341	0.732827	0.134998	0.802781	FALSE
TSPAN32	-0.035	-0.24	0.169	838	-0.34	0.734228	0.134169	0.803853	FALSE
EPB41	-0.029	-0.198	0.14	838	-0.338	0.735304	0.133533	0.804569	FALSE
INSIG1	-0.028	-0.192	0.137	838	-0.333	0.739141	0.131273	0.807839	FALSE
ADAMTS6	0.033	-0.161	0.227	838	0.334	0.738731	0.131514	0.807839	FALSE
MCL1	-0.025	-0.172	0.123	838	-0.328	0.743138	0.128931	0.811742	FALSE
PSMD2	-0.02	-0.143	0.102	838	-0.326	0.744307	0.128248	0.812552	FALSE
HLCS	0.027	-0.137	0.191	838	0.322	0.747776	0.126229	0.815405	FALSE
RPL19	0.018	-0.091	0.126	838	0.322	0.747348	0.126477	0.815405	FALSE
PLEKHA7	-0.024	-0.174	0.126	838	-0.315	0.752684	0.123388	0.820287	FALSE
ABHD8	-0.019	-0.141	0.102	838	-0.313	0.753905	0.122683	0.8208	FALSE
ATOSA	0.026	-0.137	0.189	838	0.313	0.754016	0.12262	0.8208	FALSE
TIMM10	-0.018	-0.136	0.099	838	-0.309	0.757366	0.120694	0.823977	FALSE
EAF1	-0.022	-0.159	0.116	838	-0.307	0.759117	0.119691	0.824939	FALSE
HSPH1	-0.021	-0.155	0.113	838	-0.307	0.75909	0.119706	0.824939	FALSE
H3-3B	-0.019	-0.138	0.101	838	-0.305	0.760439	0.118935	0.825905	FALSE
TRHDE	-0.036	-0.271	0.2	838	-0.298	0.765868	0.115846	0.831327	FALSE
EOLA2-DT	-0.024	-0.18	0.132	838	-0.296	0.767579	0.114877	0.832709	FALSE
ZNF487	0.018	-0.103	0.139	838	0.294	0.768633	0.114281	0.832898	FALSE
RPS10-NUDT3	0.017	-0.097	0.132	838	0.292	0.769938	0.113544	0.832898	FALSE
ENSG00000291074	0.032	-0.181	0.245	838	0.294	0.768411	0.114406	0.832898	FALSE
TES	-0.03	-0.227	0.168	838	-0.293	0.76957	0.113752	0.832898	FALSE
ARHGAP28	-0.026	-0.196	0.145	838	-0.293	0.769491	0.113796	0.832898	FALSE
KIF18B	-0.022	-0.172	0.128	838	-0.29	0.771443	0.112696	0.834052	FALSE
NEK11	0.026	-0.149	0.2	838	0.287	0.774248	0.11112	0.83661	FALSE
EIF5B	0.02	-0.115	0.155	838	0.285	0.775749	0.110279	0.837756	FALSE
ENSG00000285080	0.018	-0.107	0.143	838	0.283	0.777194	0.109471	0.838841	FALSE
PLCD1	0.021	-0.126	0.168	838	0.282	0.778099	0.108965	0.839342	FALSE
DENND1B	-0.02	-0.158	0.119	838	-0.279	0.780625	0.107558	0.841375	FALSE
FAAH2	0.029	-0.174	0.231	838	0.278	0.780866	0.107423	0.841375	FALSE
RUNX2	0.024	-0.146	0.195	838	0.277	0.78149	0.107076	0.841571	FALSE
BLTP2	-0.018	-0.149	0.113	838	-0.269	0.787578	0.103706	0.84743	FALSE
KAZN	-0.049	-0.41	0.311	838	-0.269	0.787821	0.103572	0.84743	FALSE
NUB1	0.016	-0.102	0.135	838	0.268	0.789017	0.102913	0.848238	FALSE
LPCAT2	-0.022	-0.183	0.139	838	-0.265	0.790742	0.101965	0.849613	FALSE
ABCC4	-0.025	-0.208	0.159	838	-0.262	0.79299	0.100732	0.851548	FALSE
ATP6V0E2	-0.011	-0.097	0.074	838	-0.261	0.793823	0.100276	0.851962	FALSE
TMEM223	-0.016	-0.139	0.107	838	-0.26	0.794552	0.0998779	0.852264	FALSE
DYNC2H1	0.027	-0.18	0.235	838	0.258	0.796446	0.0988439	0.853815	FALSE
GABPA	0.017	-0.116	0.151	838	0.257	0.79749	0.0982749	0.854453	FALSE
TNFRSF8	0.021	-0.143	0.186	838	0.254	0.799615	0.0971189	0.855716	FALSE
ITGBL1	-0.025	-0.217	0.167	838	-0.254	0.799718	0.0970633	0.855716	FALSE
AP1S3	0.022	-0.145	0.189	838	0.253	0.800016	0.0969013	0.855716	FALSE
ENSG00000259995	-0.028	-0.245	0.19	838	-0.252	0.801093	0.0963173	0.856387	FALSE
LINC02934	-0.021	-0.189	0.146	838	-0.25	0.802685	0.0954549	0.857608	FALSE
ENSG00000284906	-0.02	-0.175	0.136	838	-0.248	0.803818	0.0948421	0.858337	FALSE
PRKCA	-0.027	-0.245	0.191	838	-0.244	0.807405	0.0929084	0.86072	FALSE
LINC01619	-0.029	-0.26	0.202	838	-0.244	0.807137	0.0930528	0.86072	FALSE
ABHD2	-0.027	-0.239	0.186	838	-0.245	0.806777	0.0932465	0.86072	FALSE
FAM219A	-0.017	-0.156	0.122	838	-0.241	0.809295	0.0918929	0.862253	FALSE
MLXIPL	0.017	-0.118	0.151	838	0.24	0.810249	0.0913814	0.862786	FALSE
LRRC8C	-0.023	-0.213	0.168	838	-0.233	0.815558	0.088545	0.867954	FALSE
NME7	0.018	-0.134	0.17	838	0.23	0.817984	0.0872551	0.869315	FALSE
NFKBIZ	0.017	-0.128	0.162	838	0.23	0.817927	0.0872855	0.869315	FALSE
SPATA5L1	-0.014	-0.135	0.106	838	-0.23	0.818206	0.0871374	0.869315	FALSE
KCNK1	0.022	-0.164	0.208	838	0.229	0.819078	0.0866749	0.869756	FALSE
ZNF718	0.016	-0.124	0.156	838	0.228	0.819884	0.0862473	0.870128	FALSE
HIVEP1	-0.015	-0.145	0.115	838	-0.225	0.821973	0.0851423	0.871859	FALSE
BCAR3	-0.021	-0.203	0.162	838	-0.223	0.823704	0.0842286	0.873209	FALSE
RNF43	-0.019	-0.186	0.148	838	-0.218	0.827345	0.0823136	0.87658	FALSE
ENSG00000214955	0.02	-0.161	0.201	838	0.217	0.828126	0.0819037	0.87692	FALSE
CMYA5	0.02	-0.162	0.202	838	0.215	0.830049	0.0808964	0.87798	FALSE
TRAPPC9	-0.017	-0.174	0.14	838	-0.215	0.829865	0.0809925	0.87798	FALSE
FHAD1	-0.026	-0.267	0.216	838	-0.209	0.834177	0.078742	0.880469	FALSE
ENSG00000291145	-0.015	-0.158	0.127	838	-0.209	0.83425	0.0787038	0.880469	FALSE
H2BC4	-0.021	-0.222	0.179	838	-0.211	0.833143	0.0792802	0.880469	FALSE
ENSG00000258028	-0.018	-0.184	0.149	838	-0.21	0.833827	0.0789238	0.880469	FALSE
SQSTM1	0.022	-0.183	0.227	838	0.208	0.835433	0.0780886	0.881229	FALSE
AMD1	0.012	-0.111	0.136	838	0.198	0.843138	0.0741015	0.886411	FALSE
SRGAP3	0.015	-0.129	0.158	838	0.2	0.841267	0.0750659	0.886411	FALSE
GALNT5	-0.02	-0.221	0.181	838	-0.198	0.843081	0.0741308	0.886411	FALSE
TUBB	-0.011	-0.122	0.099	838	-0.198	0.843075	0.0741336	0.886411	FALSE
MS4A4A	0.039	-0.347	0.426	838	0.199	0.842113	0.0746295	0.886411	FALSE
LINC01320	0.019	-0.167	0.205	838	0.199	0.842572	0.0743928	0.886411	FALSE
MYRIP	-0.026	-0.281	0.229	838	-0.196	0.844426	0.0734385	0.887276	FALSE
NEDD4L	0.017	-0.156	0.189	838	0.191	0.848824	0.0711824	0.891405	FALSE
DUSP10	-0.013	-0.148	0.122	838	-0.189	0.849838	0.0706637	0.891979	FALSE
LINC02577	-0.014	-0.163	0.136	838	-0.181	0.856537	0.0672541	0.89802	FALSE
CHD1-DT	0.013	-0.132	0.159	838	0.181	0.856537	0.0672539	0.89802	FALSE
GRAP2	-0.021	-0.246	0.205	838	-0.179	0.857955	0.0665353	0.898518	FALSE
LINC01748	-0.016	-0.192	0.16	838	-0.179	0.857734	0.0666474	0.898518	FALSE
SGIP1	0.022	-0.218	0.262	838	0.178	0.858696	0.0661608	0.898799	FALSE
ZNF385D	-0.015	-0.178	0.149	838	-0.177	0.859648	0.0656795	0.899302	FALSE
PLCL1	0.032	-0.327	0.391	838	0.175	0.860908	0.065043	0.900127	FALSE
STX18-AS1	-0.014	-0.171	0.144	838	-0.17	0.86511	0.0629287	0.903333	FALSE
ZNF91	-0.014	-0.181	0.152	838	-0.17	0.865119	0.0629243	0.903333	FALSE
EID1	0.009	-0.1	0.119	838	0.17	0.865398	0.062784	0.903333	FALSE
MYT1L	0.03	-0.321	0.381	838	0.168	0.86638	0.0622918	0.903863	FALSE
FGGY	0.017	-0.178	0.212	838	0.166	0.868031	0.0614646	0.905029	FALSE
RNF213	0.013	-0.142	0.168	838	0.166	0.868448	0.0612561	0.905029	FALSE
TLE4	0.016	-0.174	0.205	838	0.164	0.869676	0.0606426	0.905236	FALSE
LINC01695	-0.013	-0.169	0.142	838	-0.165	0.869178	0.060891	0.905236	FALSE
ENSG00000286751	-0.016	-0.213	0.18	838	-0.164	0.870072	0.0604448	0.905236	FALSE
LINC03077	0.024	-0.261	0.309	838	0.162	0.871267	0.0598488	0.905984	FALSE
ARHGDIA	0.01	-0.112	0.132	838	0.161	0.872404	0.0592823	0.906282	FALSE
ENSG00000269026	-0.013	-0.178	0.151	838	-0.16	0.872504	0.0592324	0.906282	FALSE
ENSG00000288016	-0.02	-0.273	0.233	838	-0.156	0.8757	0.0576444	0.909106	FALSE
ENSG00000284634	-0.013	-0.176	0.15	838	-0.155	0.877132	0.0569351	0.910096	FALSE
NDUFA2	0.009	-0.105	0.123	838	0.151	0.879726	0.0556524	0.912291	FALSE
SLCO6A1	-0.018	-0.25	0.215	838	-0.15	0.880518	0.0552618	0.912615	FALSE
MYO6	-0.011	-0.164	0.141	838	-0.147	0.883103	0.0539884	0.914797	FALSE
MGAT5	0.012	-0.157	0.181	838	0.14	0.888966	0.0511148	0.919371	FALSE
CEP128	-0.012	-0.185	0.16	838	-0.14	0.888742	0.0512244	0.919371	FALSE
ENSG00000269559	0.005	-0.068	0.079	838	0.141	0.888009	0.0515825	0.919371	FALSE
LINC02484	0.027	-0.377	0.432	838	0.132	0.89466	0.0483418	0.924758	FALSE
CYREN	0.009	-0.124	0.141	838	0.127	0.89918	0.0461534	0.928925	FALSE
ZC3H12C	-0.016	-0.262	0.231	838	-0.123	0.901951	0.0448171	0.931283	FALSE
CRKL	-0.007	-0.119	0.105	838	-0.122	0.903249	0.0441926	0.932118	FALSE
SLC2A1-DT	-0.016	-0.272	0.241	838	-0.121	0.903829	0.0439139	0.932211	FALSE
LINC01515	0.022	-0.342	0.386	838	0.119	0.905384	0.0431672	0.933255	FALSE
DAB1	0.01	-0.161	0.182	838	0.118	0.905821	0.0429575	0.933255	FALSE
CREM	0.009	-0.149	0.168	838	0.114	0.908942	0.0414636	0.935965	FALSE
ENSG00000285280	0.013	-0.205	0.23	838	0.113	0.909654	0.0411239	0.936191	FALSE
ENSG00000237813	-0.015	-0.275	0.245	838	-0.112	0.910639	0.0406539	0.936623	FALSE
TAPT1-AS1	-0.009	-0.166	0.148	838	-0.112	0.911057	0.0404546	0.936623	FALSE
AHI1-DT	-0.009	-0.166	0.148	838	-0.11	0.912352	0.0398375	0.936944	FALSE
HELB	0.008	-0.13	0.145	838	0.11	0.912069	0.0399721	0.936944	FALSE
ENSG00000272736	-0.014	-0.261	0.234	838	-0.108	0.913749	0.0391732	0.937872	FALSE
ENSG00000278390	0.009	-0.159	0.176	838	0.104	0.917493	0.0373974	0.941208	FALSE
ENSG00000287923	0.012	-0.213	0.237	838	0.103	0.918094	0.037113	0.941318	FALSE
CDKN2AIP	-0.005	-0.116	0.105	838	-0.095	0.924665	0.0340154	0.947546	FALSE
RPH3AL	-0.009	-0.192	0.175	838	-0.094	0.925468	0.0336387	0.947858	FALSE
TKT	-0.005	-0.125	0.114	838	-0.09	0.928038	0.0324342	0.94998	FALSE
DNAJB9	-0.006	-0.134	0.122	838	-0.088	0.92985	0.0315872	0.951323	FALSE
MOB3B	-0.008	-0.198	0.181	838	-0.087	0.930928	0.0310841	0.951915	FALSE
EXO1	-0.006	-0.149	0.137	838	-0.084	0.933103	0.0300704	0.953627	FALSE
TDH	-0.006	-0.159	0.147	838	-0.078	0.937985	0.027804	0.958103	FALSE
TAF4B	-0.007	-0.183	0.169	838	-0.077	0.938833	0.0274119	0.958454	FALSE
UBE2M	0.004	-0.111	0.12	838	0.074	0.941283	0.0262799	0.960441	FALSE
DPH6	0.007	-0.181	0.194	838	0.072	0.942856	0.0255545	0.960503	FALSE
LINC02055	0.014	-0.368	0.396	838	0.072	0.942355	0.0257855	0.960503	FALSE
USP53	0.005	-0.139	0.149	838	0.072	0.9427	0.0256267	0.960503	FALSE
LINC02267	0.012	-0.334	0.359	838	0.069	0.94464	0.0247337	0.961806	FALSE
RIPOR3	-0.005	-0.16	0.15	838	-0.064	0.948902	0.0227784	0.965455	FALSE
HBP1	-0.005	-0.167	0.156	838	-0.064	0.949237	0.0226253	0.965455	FALSE
TNFAIP8	0.007	-0.206	0.219	838	0.06	0.952143	0.021298	0.967893	FALSE
LINC01192	-0.006	-0.217	0.204	838	-0.059	0.953326	0.0207584	0.96858	FALSE
CERS6	-0.005	-0.202	0.191	838	-0.053	0.95747	0.018875	0.972271	FALSE
DENND5B	0.004	-0.155	0.163	838	0.051	0.959635	0.0178939	0.972396	FALSE
SLC13A3	-0.005	-0.174	0.165	838	-0.052	0.958156	0.0185636	0.972396	FALSE
TOB1	-0.003	-0.128	0.121	838	-0.051	0.959488	0.0179603	0.972396	FALSE
PHF2P2	-0.006	-0.25	0.238	838	-0.052	0.958698	0.0183182	0.972396	FALSE
LINC02245	0.004	-0.164	0.173	838	0.047	0.962416	0.0166374	0.974695	FALSE
HMCN1	0.005	-0.203	0.213	838	0.046	0.963013	0.016368	0.974782	FALSE
IFRD1	-0.003	-0.139	0.133	838	-0.045	0.963986	0.0159294	0.975248	FALSE
SLC24A2	-0.008	-0.423	0.406	838	-0.039	0.968717	0.0138031	0.978674	FALSE
C12orf75	-0.002	-0.117	0.112	838	-0.039	0.96861	0.013851	0.978674	FALSE
LINC-PINT	0.004	-0.205	0.213	838	0.039	0.968913	0.0137154	0.978674	FALSE
MSR1	-0.003	-0.196	0.19	838	-0.034	0.973245	0.0117778	0.981636	FALSE
DIRC3-AS1	-0.005	-0.29	0.281	838	-0.032	0.974792	0.0110883	0.981636	FALSE
NR1D2	0.002	-0.138	0.143	838	0.033	0.973972	0.0114536	0.981636	FALSE
C21orf58	0.002	-0.135	0.14	838	0.031	0.974937	0.0110236	0.981636	FALSE
KCNMB2-AS1	0.003	-0.179	0.185	838	0.033	0.973671	0.0115877	0.981636	FALSE
NETO2	-0.002	-0.154	0.149	838	-0.032	0.974645	0.0111535	0.981636	FALSE
PREX1	0.003	-0.193	0.199	838	0.03	0.975761	0.0106566	0.981657	FALSE
ENTPD1-AS1	0.002	-0.157	0.162	838	0.03	0.975988	0.0105553	0.981657	FALSE
EGF	-0.003	-0.219	0.213	838	-0.026	0.97961	0.00894692	0.984779	FALSE
TMC6	0.001	-0.131	0.134	838	0.021	0.983315	0.00730718	0.987983	FALSE
LINC00571	-0.002	-0.209	0.205	838	-0.02	0.983908	0.00704558	0.988057	FALSE
SLC4A4	0.001	-0.155	0.157	838	0.015	0.987929	0.00527426	0.991573	FALSE
TMEM132D-AS1	0.001	-0.09	0.091	838	0.014	0.988991	0.00480749	0.992116	FALSE
TMEM164	0.001	-0.262	0.265	838	0.01	0.991947	0.00351171	0.994395	FALSE
NATD1	0	-0.095	0.096	838	0.01	0.992308	0.00335372	0.994395	FALSE
C14orf119	0	-0.114	0.115	838	0.004	0.996546	0.00150272	0.997593	FALSE
IL12RB2	-0.001	-0.238	0.237	838	-0.004	0.996478	0.00153213	0.997593	FALSE
ENSG00000249001	0	-0.306	0.305	838	-0.003	0.997929	0.000900217	0.998453	FALSE
RFC1	0	-0.119	0.119	838	0.001	0.998879	0.000487023	0.998879	FALSE

## Sheet: CHD3_DEG_stats
	allele_beta	allele_beta_0.95_lower	allele_beta_0.95_higher	n	Wald_t_stat	pval	-log10_pval	padj	significant
NQO2	0.417	0.368	0.467	3515	16.547	1.67853e-61	60.7751	3.19759e-58	TRUE
H19	0.586	0.513	0.659	3515	15.748	7.13298e-56	55.1467	6.79417e-53	TRUE
ENSG00000287973	0.563	0.492	0.634	3515	15.538	1.90526e-54	53.72	1.20984e-51	TRUE
SPTA1	-1.041	-1.175	-0.906	3515	-15.164	6.15474e-52	51.2108	2.93119e-49	TRUE
HDAC7	0.424	0.363	0.485	3515	13.671	1.51236e-42	41.8203	5.08073e-40	TRUE
MCAM	0.493	0.422	0.564	3515	13.667	1.60023e-42	41.7958	5.08073e-40	TRUE
KDM4C	-0.444	-0.508	-0.379	3515	-13.576	5.54506e-42	41.2561	1.50905e-39	TRUE
UTRN	-0.755	-0.865	-0.646	3515	-13.521	1.17494e-41	40.93	2.79783e-39	TRUE
ATF7IP2	0.549	0.469	0.63	3515	13.338	1.38327e-40	39.8591	2.92792e-38	TRUE
CARD11	0.566	0.482	0.65	3515	13.265	3.69978e-40	39.4318	7.04807e-38	TRUE
DAPK1	0.445	0.375	0.516	3515	12.403	2.52026e-35	34.5986	4.36464e-33	TRUE
BTNL9	0.378	0.317	0.438	3515	12.23	2.15449e-34	33.6667	3.42026e-32	TRUE
CLIC1	0.301	0.252	0.349	3515	12.051	1.92587e-33	32.7154	2.82214e-31	TRUE
GAB1	-0.449	-0.523	-0.376	3515	-11.984	4.31143e-33	32.3654	5.86663e-31	TRUE
HIP1	0.414	0.344	0.484	3515	11.598	4.22469e-31	30.3742	5.36536e-29	TRUE
OBSCN	0.39	0.324	0.457	3515	11.491	1.45998e-30	29.8357	1.73829e-28	TRUE
H1-4	0.356	0.295	0.417	3515	11.444	2.5183e-30	29.5989	2.82198e-28	TRUE
HEPH	-0.498	-0.584	-0.412	3515	-11.374	5.61047e-30	29.251	5.62523e-28	TRUE
MCL1	-0.363	-0.426	-0.301	3515	-11.376	5.49686e-30	29.2599	5.62523e-28	TRUE
NBAS	-0.392	-0.46	-0.324	3515	-11.36	6.61557e-30	29.1794	6.30133e-28	TRUE
VEGFA	0.39	0.323	0.457	3515	11.344	7.98545e-30	29.0977	7.24395e-28	TRUE
GIPR	0.294	0.243	0.346	3515	11.165	6.06775e-29	28.217	5.25412e-27	TRUE
MYO18A	0.361	0.297	0.425	3515	11.053	2.12762e-28	27.6721	1.76222e-26	TRUE
NAV1	0.55	0.452	0.647	3515	11.027	2.81946e-28	27.5498	2.23795e-26	TRUE
TLCD4	-0.428	-0.505	-0.351	3515	-10.911	1.02163e-27	26.9907	7.78478e-26	TRUE
RCSD1	0.313	0.257	0.369	3515	10.9	1.15142e-27	26.9388	8.43637e-26	TRUE
ST6GAL1	0.681	0.557	0.805	3515	10.766	5.00344e-27	26.3007	3.5302e-25	TRUE
NPM1	-0.312	-0.369	-0.255	3515	-10.721	8.13648e-27	26.0896	5.53571e-25	TRUE
LAPTM4B	0.289	0.236	0.343	3515	10.685	1.19368e-26	25.9231	7.84123e-25	TRUE
KEL	-0.444	-0.526	-0.362	3515	-10.627	2.24375e-26	25.649	1.42478e-24	TRUE
ATP2A3	0.436	0.356	0.517	3515	10.615	2.5457e-26	25.5942	1.56437e-24	TRUE
PCGF3-AS1	0.3	0.244	0.356	3515	10.502	8.49542e-26	25.0708	5.05743e-24	TRUE
PTPN7	0.377	0.306	0.447	3515	10.467	1.22657e-25	24.9113	7.08065e-24	TRUE
TNRC18	0.282	0.229	0.335	3515	10.394	2.64086e-25	24.5783	1.47966e-23	TRUE
RANBP1	0.241	0.195	0.287	3515	10.298	7.19255e-25	24.1431	3.9148e-23	TRUE
LINC01876	0.325	0.263	0.388	3515	10.25	1.18171e-24	23.9275	6.25324e-23	TRUE
PCDH9	-0.439	-0.523	-0.355	3515	-10.227	1.49525e-24	23.8253	7.69851e-23	TRUE
RYR1	0.42	0.339	0.501	3515	10.153	3.20442e-24	23.4943	1.60643e-22	TRUE
ANKRD10	-0.45	-0.537	-0.363	3515	-10.144	3.53398e-24	23.4517	1.72621e-22	TRUE
ENSG00000234426	-0.386	-0.461	-0.311	3515	-10.126	4.23606e-24	23.373	2.01742e-22	TRUE
TEX14	-0.342	-0.409	-0.276	3515	-10.106	5.18202e-24	23.2855	2.40774e-22	TRUE
NCL	-0.341	-0.407	-0.275	3515	-10.1	5.54283e-24	23.2563	2.51407e-22	TRUE
ITGB5	0.346	0.279	0.414	3515	10.07	7.53347e-24	23.123	3.3375e-22	TRUE
RNF213	0.329	0.265	0.393	3515	10.017	1.2779e-23	22.8935	5.53273e-22	TRUE
PLXNA1	0.293	0.236	0.351	3515	9.986	1.75233e-23	22.7564	7.41818e-22	TRUE
CFLAR	0.299	0.24	0.358	3515	9.982	1.81971e-23	22.74	7.53597e-22	TRUE
CR1L	-0.684	-0.818	-0.549	3515	-9.972	2.01521e-23	22.6957	8.16801e-22	TRUE
DNM1	0.299	0.24	0.358	3515	9.946	2.63613e-23	22.579	1.04621e-21	TRUE
MYC	0.295	0.236	0.353	3515	9.916	3.55426e-23	22.4493	1.38181e-21	TRUE
SERPINB9	0.318	0.255	0.381	3515	9.895	4.39515e-23	22.357	1.67455e-21	TRUE
EPB41	-0.274	-0.328	-0.219	3515	-9.853	6.67591e-23	22.1755	2.46647e-21	TRUE
SAMD4A-AS1	-0.878	-1.053	-0.704	3515	-9.852	6.73263e-23	22.1718	2.46647e-21	TRUE
PTPRVP	0.341	0.272	0.409	3515	9.709	2.75018e-22	21.5606	9.88507e-21	TRUE
RPL3	0.252	0.2	0.303	3515	9.598	8.1782e-22	21.0873	2.88509e-20	TRUE
LTBP1	-0.459	-0.553	-0.365	3515	-9.575	1.01441e-21	20.9938	3.51355e-20	TRUE
ARHGAP15	-0.66	-0.796	-0.523	3515	-9.479	2.5596e-21	20.5918	8.70723e-20	TRUE
KIFC3	0.257	0.203	0.31	3515	9.314	1.23193e-20	19.9094	4.11722e-19	TRUE
DENND1B	-0.266	-0.322	-0.21	3515	-9.303	1.36083e-20	19.8662	4.42439e-19	TRUE
SLC37A1	0.286	0.225	0.346	3515	9.303	1.37028e-20	19.8632	4.42439e-19	TRUE
PTH2R	-0.587	-0.711	-0.463	3515	-9.299	1.42256e-20	19.8469	4.51664e-19	TRUE
CERS6	-0.333	-0.404	-0.262	3515	-9.216	3.09016e-20	19.51	9.65043e-19	TRUE
ARRDC3	-0.293	-0.356	-0.231	3515	-9.184	4.16927e-20	19.3799	1.28104e-18	TRUE
AMMECR1	-0.364	-0.442	-0.286	3515	-9.171	4.67035e-20	19.3307	1.41222e-18	TRUE
STARD9	0.331	0.26	0.402	3515	9.161	5.13708e-20	19.2893	1.52908e-18	TRUE
FTL	0.254	0.2	0.309	3515	9.146	5.91194e-20	19.2283	1.73265e-18	TRUE
HSPG2	0.276	0.216	0.336	3515	8.988	2.52911e-19	18.597	7.29992e-18	TRUE
FLNA	0.309	0.242	0.377	3515	8.96	3.24944e-19	18.4882	9.23909e-18	TRUE
SLC22A23	0.333	0.26	0.406	3515	8.954	3.44317e-19	18.463	9.64595e-18	TRUE
CCND2	0.277	0.215	0.338	3515	8.821	1.13406e-18	17.9454	3.13099e-17	TRUE
ADAMTSL4	0.302	0.235	0.37	3515	8.798	1.39169e-18	17.8565	3.78739e-17	TRUE
RPS24	0.218	0.169	0.266	3515	8.792	1.47482e-18	17.8313	3.95708e-17	TRUE
ENSG00000232006	0.29	0.225	0.355	3515	8.775	1.71126e-18	17.7667	4.52771e-17	TRUE
FOXO1	0.28	0.217	0.343	3515	8.716	2.87968e-18	17.5407	7.51479e-17	TRUE
ZNF385D-AS1	-0.42	-0.515	-0.326	3515	-8.713	2.95507e-18	17.5294	7.60731e-17	TRUE
ENSG00000267383	0.371	0.287	0.454	3515	8.708	3.07983e-18	17.5115	7.82276e-17	TRUE
LMNTD1	-0.662	-0.811	-0.513	3515	-8.695	3.45607e-18	17.4614	8.66291e-17	TRUE
ABCA8	-0.335	-0.411	-0.259	3515	-8.682	3.89186e-18	17.4098	9.62856e-17	TRUE
ADARB1	0.304	0.236	0.373	3515	8.663	4.58415e-18	17.3387	1.11959e-16	TRUE
ARIH1	-0.241	-0.296	-0.186	3515	-8.633	5.97976e-18	17.2233	1.44195e-16	TRUE
CSF1	0.264	0.204	0.324	3515	8.63	6.13737e-18	17.212	1.46146e-16	TRUE
ENSG00000254319	0.352	0.272	0.432	3515	8.594	8.39852e-18	17.0758	1.97521e-16	TRUE
TMOD2	0.307	0.236	0.378	3515	8.508	1.76446e-17	16.7534	4.09915e-16	TRUE
LCP1	-0.29	-0.357	-0.223	3515	-8.479	2.27892e-17	16.6423	5.23054e-16	TRUE
ENSG00000278996	0.198	0.152	0.243	3515	8.465	2.56082e-17	16.5916	5.80758e-16	TRUE
ENSG00000227706	0.262	0.201	0.323	3515	8.45	2.90349e-17	16.5371	6.50724e-16	TRUE
XBP1	0.216	0.166	0.266	3515	8.427	3.54454e-17	16.4504	7.85156e-16	TRUE
HBG1	-0.292	-0.36	-0.223	3515	-8.36	6.27768e-17	16.2022	1.3746e-15	TRUE
RAI14	0.227	0.174	0.281	3515	8.355	6.54679e-17	16.184	1.41723e-15	TRUE
TMEM273	0.368	0.281	0.454	3515	8.339	7.4731e-17	16.1265	1.59958e-15	TRUE
MARCHF3	-0.3	-0.371	-0.23	3515	-8.338	7.58602e-17	16.12	1.60571e-15	TRUE
MLXIPL	0.262	0.2	0.324	3515	8.311	9.46278e-17	16.024	1.98094e-15	TRUE
SUGCT	0.414	0.317	0.512	3515	8.302	1.02428e-16	15.9896	2.12093e-15	TRUE
SLCO2B1	-0.666	-0.823	-0.509	3515	-8.297	1.07207e-16	15.9698	2.19602e-15	TRUE
ENSG00000291006	0.199	0.152	0.247	3515	8.269	1.34966e-16	15.8698	2.73522e-15	TRUE
GALM	0.277	0.211	0.342	3515	8.266	1.3848e-16	15.8586	2.77689e-15	TRUE
BAIAP2L1	0.218	0.165	0.27	3515	8.169	3.11032e-16	15.5072	6.17205e-15	TRUE
LPCAT1	0.223	0.169	0.276	3515	8.13	4.29042e-16	15.3675	8.42603e-15	TRUE
CREB5	-0.689	-0.855	-0.522	3515	-8.116	4.81804e-16	15.3171	9.36568e-15	TRUE
LIN28A	0.264	0.2	0.329	3515	8.06	7.64668e-16	15.1165	1.47141e-14	TRUE
CASS4	0.281	0.213	0.35	3515	8.039	9.09255e-16	15.0413	1.73213e-14	TRUE
SOS1	0.274	0.207	0.34	3515	8.027	9.96762e-16	15.0014	1.88003e-14	TRUE
ENSG00000227088	-0.356	-0.444	-0.269	3515	-8.023	1.03548e-15	14.9849	1.93392e-14	TRUE
PRKAR2B	-0.274	-0.342	-0.207	3515	-8.008	1.1691e-15	14.9321	2.16226e-14	TRUE
ELOVL6	0.274	0.206	0.341	3515	7.943	1.9676e-15	14.7061	3.60411e-14	TRUE
ATP13A3-DT	0.205	0.154	0.256	3515	7.909	2.59026e-15	14.5867	4.69947e-14	TRUE
ZNF670	0.206	0.155	0.258	3515	7.878	3.32626e-15	14.478	5.97785e-14	TRUE
KIAA0513	0.223	0.167	0.278	3515	7.874	3.42393e-15	14.4655	6.09588e-14	TRUE
SLC16A1	-0.225	-0.282	-0.169	3515	-7.868	3.59421e-15	14.4444	6.3398e-14	TRUE
FAM89A	0.216	0.162	0.27	3515	7.855	4.00171e-15	14.3978	6.93024e-14	TRUE
ENSG00000286033	0.263	0.197	0.328	3515	7.856	3.9667e-15	14.4016	6.93024e-14	TRUE
ENSG00000285838	0.282	0.211	0.353	3515	7.831	4.83214e-15	14.3159	8.29299e-14	TRUE
KRT8	0.207	0.155	0.259	3515	7.809	5.77977e-15	14.2381	9.83078e-14	TRUE
EGFL7	0.313	0.234	0.392	3515	7.795	6.42243e-15	14.1923	1.08272e-13	TRUE
NEB	-0.357	-0.447	-0.267	3515	-7.767	8.01468e-15	14.0961	1.3393e-13	TRUE
TSPYL2	0.217	0.162	0.273	3515	7.71	1.25809e-14	13.9003	2.08405e-13	TRUE
DSCAM	-0.695	-0.874	-0.517	3515	-7.639	2.18803e-14	13.6599	3.59328e-13	TRUE
JARID2	-0.25	-0.315	-0.186	3515	-7.624	2.45349e-14	13.6102	3.99478e-13	TRUE
ANKRD20A21P	0.273	0.203	0.343	3515	7.621	2.52233e-14	13.5982	4.07207e-13	TRUE
EGR1	-0.351	-0.442	-0.261	3515	-7.582	3.40314e-14	13.4681	5.44788e-13	TRUE
UPRT	0.265	0.197	0.334	3515	7.58	3.45856e-14	13.4611	5.49047e-13	TRUE
ZBTB20	-0.31	-0.39	-0.23	3515	-7.571	3.71204e-14	13.4304	5.84416e-13	TRUE
CLIP2	0.297	0.22	0.374	3515	7.534	4.92045e-14	13.308	7.68317e-13	TRUE
PRICKLE2	0.328	0.243	0.414	3515	7.53	5.08284e-14	13.2939	7.8722e-13	TRUE
ESR2	-0.497	-0.626	-0.368	3515	-7.528	5.16156e-14	13.2872	7.92966e-13	TRUE
ZNF850	-0.284	-0.358	-0.21	3515	-7.496	6.57672e-14	13.182	1.00229e-12	TRUE
ENSG00000265643	-0.608	-0.768	-0.448	3515	-7.443	9.82375e-14	13.0077	1.48526e-12	TRUE
ENSG00000225339	0.278	0.204	0.351	3515	7.401	1.35584e-13	12.8678	2.01787e-12	TRUE
ARHGEF10	0.249	0.183	0.315	3515	7.401	1.35136e-13	12.8692	2.01787e-12	TRUE
TP73	0.212	0.155	0.269	3515	7.328	2.33927e-13	12.6309	3.4545e-12	TRUE
STAT5A	0.229	0.168	0.291	3515	7.306	2.74665e-13	12.5612	4.02489e-12	TRUE
ADAMTS14	0.307	0.224	0.39	3515	7.261	3.8495e-13	12.4146	5.59794e-12	TRUE
TTC28	0.254	0.186	0.323	3515	7.255	4.01804e-13	12.396	5.79876e-12	TRUE
TRAF5	0.227	0.166	0.289	3515	7.253	4.0812e-13	12.3892	5.84562e-12	TRUE
NMU	0.424	0.309	0.538	3515	7.234	4.68887e-13	12.3289	6.66589e-12	TRUE
PCAT1	0.361	0.263	0.459	3515	7.228	4.88954e-13	12.3107	6.89969e-12	TRUE
SCN9A	0.391	0.285	0.498	3515	7.222	5.10635e-13	12.2919	7.15265e-12	TRUE
DBN1	0.209	0.152	0.266	3515	7.18	6.99028e-13	12.1555	9.66902e-12	TRUE
FNBP1	0.194	0.141	0.247	3515	7.179	7.00433e-13	12.1546	9.66902e-12	TRUE
EMC1-AS1	0.206	0.15	0.263	3515	7.152	8.52682e-13	12.0692	1.1686e-11	TRUE
ARHGAP22	0.251	0.182	0.32	3515	7.125	1.03953e-12	11.9832	1.4145e-11	TRUE
CBX5	0.202	0.146	0.258	3515	7.123	1.05753e-12	11.9757	1.42879e-11	TRUE
NTRK1	0.32	0.232	0.408	3515	7.118	1.0951e-12	11.9605	1.4636e-11	TRUE
NEK6	0.188	0.136	0.24	3515	7.118	1.09866e-12	11.9591	1.4636e-11	TRUE
EPB41L2	0.218	0.158	0.278	3515	7.113	1.13181e-12	11.9462	1.49729e-11	TRUE
LINC00879	-0.434	-0.554	-0.314	3515	-7.107	1.18328e-12	11.9269	1.55188e-11	TRUE
ERMAP	-0.244	-0.311	-0.177	3515	-7.107	1.18937e-12	11.9247	1.55188e-11	TRUE
PACSIN3	0.131	0.095	0.168	3515	7.089	1.34642e-12	11.8708	1.74485e-11	TRUE
H2AC8	0.182	0.131	0.232	3515	7.083	1.41443e-12	11.8494	1.8206e-11	TRUE
KALRN	0.247	0.178	0.315	3515	7.072	1.53201e-12	11.8147	1.95871e-11	TRUE
CNTLN	0.266	0.192	0.34	3515	7.046	1.84329e-12	11.7344	2.34098e-11	TRUE
TSBP1-AS1	0.239	0.172	0.305	3515	7.043	1.88064e-12	11.7257	2.37259e-11	TRUE
SLC2A3	0.289	0.209	0.37	3515	7.023	2.17615e-12	11.6623	2.72735e-11	TRUE
ADAMTS3	-0.239	-0.306	-0.173	3515	-7.021	2.20828e-12	11.6559	2.74953e-11	TRUE
GBX2-AS1	0.264	0.19	0.338	3515	7.017	2.26119e-12	11.6457	2.79712e-11	TRUE
KIF23	-0.274	-0.35	-0.197	3515	-7.004	2.48779e-12	11.6042	3.05758e-11	TRUE
EXOC3L2	0.22	0.159	0.282	3515	6.994	2.66704e-12	11.574	3.25687e-11	TRUE
ITPR1	0.242	0.174	0.31	3515	6.984	2.87721e-12	11.541	3.49114e-11	TRUE
RFX2	0.284	0.204	0.364	3515	6.982	2.90214e-12	11.5373	3.4991e-11	TRUE
PDLIM5	-0.245	-0.313	-0.176	3515	-6.967	3.23225e-12	11.4905	3.8726e-11	TRUE
LEF1	0.207	0.149	0.266	3515	6.95	3.66167e-12	11.4363	4.35968e-11	TRUE
ABTB2	0.307	0.22	0.394	3515	6.943	3.83811e-12	11.4159	4.54137e-11	TRUE
BCL2	0.239	0.171	0.306	3515	6.931	4.19225e-12	11.3776	4.92978e-11	TRUE
EXO1	0.201	0.144	0.258	3515	6.919	4.56041e-12	11.341	5.3298e-11	TRUE
CCND3	0.208	0.149	0.267	3515	6.918	4.59618e-12	11.3376	5.33885e-11	TRUE
HBE1	-0.331	-0.425	-0.237	3515	-6.911	4.81301e-12	11.3176	5.55683e-11	TRUE
COTL1	0.227	0.162	0.291	3515	6.896	5.33563e-12	11.2728	6.12312e-11	TRUE
TACC3	0.219	0.156	0.282	3515	6.835	8.18871e-12	11.0868	9.34101e-11	TRUE
MYO18B	-0.264	-0.34	-0.188	3515	-6.833	8.30887e-12	11.0805	9.42167e-11	TRUE
LINC02377	0.314	0.223	0.404	3515	6.806	1.00348e-11	10.9985	1.13114e-10	TRUE
EPPK1	0.188	0.134	0.242	3515	6.799	1.05442e-11	10.977	1.18158e-10	TRUE
NUFIP2	0.182	0.13	0.235	3515	6.779	1.21212e-11	10.9165	1.35035e-10	TRUE
ALDOA	0.173	0.123	0.222	3515	6.765	1.33082e-11	10.8759	1.47396e-10	TRUE
APOC1	0.168	0.119	0.217	3515	6.759	1.38901e-11	10.8573	1.52952e-10	TRUE
RAD21	-0.186	-0.24	-0.132	3515	-6.739	1.59378e-11	10.7976	1.74492e-10	TRUE
KCNMB3	0.213	0.151	0.275	3515	6.733	1.6667e-11	10.7781	1.81432e-10	TRUE
POLR3K	0.166	0.118	0.214	3515	6.722	1.79158e-11	10.7468	1.93919e-10	TRUE
CD55	-0.2	-0.258	-0.142	3515	-6.718	1.84364e-11	10.7343	1.98426e-10	TRUE
WWOX	0.359	0.254	0.463	3515	6.714	1.88986e-11	10.7236	2.02257e-10	TRUE
WNK2	0.215	0.152	0.278	3515	6.712	1.91415e-11	10.718	2.03712e-10	TRUE
RAP1GAP	0.195	0.138	0.252	3515	6.71	1.94565e-11	10.7109	2.05915e-10	TRUE
LINC00520	-0.314	-0.406	-0.222	3515	-6.678	2.42002e-11	10.6162	2.54704e-10	TRUE
RPLP1	-0.18	-0.233	-0.127	3515	-6.673	2.50934e-11	10.6004	2.62653e-10	TRUE
MIR3681HG	-0.322	-0.418	-0.227	3515	-6.648	2.97457e-11	10.5266	3.09648e-10	TRUE
CPQ	-0.265	-0.344	-0.187	3515	-6.606	3.94438e-11	10.404	4.08372e-10	TRUE
ENSG00000290376	-0.42	-0.545	-0.295	3515	-6.604	4.01368e-11	10.3965	4.13301e-10	TRUE
SLC44A5	0.225	0.158	0.292	3515	6.59	4.39275e-11	10.3573	4.49903e-10	TRUE
SCAND3	0.21	0.147	0.272	3515	6.589	4.42607e-11	10.354	4.50891e-10	TRUE
BRIX1	-0.164	-0.213	-0.115	3515	-6.582	4.63938e-11	10.3335	4.70107e-10	TRUE
TMED9	0.179	0.125	0.232	3515	6.557	5.49563e-11	10.26	5.53925e-10	TRUE
GADD45GIP1	0.169	0.118	0.22	3515	6.541	6.09889e-11	10.2147	6.11494e-10	TRUE
TMEM117	-0.231	-0.301	-0.162	3515	-6.517	7.18167e-11	10.1438	7.16287e-10	TRUE
LINC02566	0.275	0.192	0.359	3515	6.471	9.70701e-11	10.0129	9.63117e-10	TRUE
NUB1	0.164	0.114	0.213	3515	6.457	1.06984e-10	9.97068	1.05598e-09	TRUE
LINC00200	0.256	0.178	0.334	3515	6.447	1.13738e-10	9.94409	1.11142e-09	TRUE
RPL35	0.172	0.12	0.224	3515	6.447	1.13767e-10	9.94398	1.11142e-09	TRUE
NEBL	-0.411	-0.536	-0.286	3515	-6.446	1.15145e-10	9.93875	1.11914e-09	TRUE
NOL4L	0.228	0.159	0.298	3515	6.444	1.16216e-10	9.93473	1.12382e-09	TRUE
MCPH1-AS1	0.199	0.138	0.26	3515	6.397	1.5838e-10	9.8003	1.5238e-09	TRUE
RALGPS2	0.207	0.143	0.271	3515	6.374	1.84628e-10	9.7337	1.76741e-09	TRUE
ENSG00000289349	0.35	0.242	0.458	3515	6.373	1.85745e-10	9.73108	1.76922e-09	TRUE
BICD1	0.24	0.166	0.313	3515	6.361	2.00728e-10	9.69739	1.90242e-09	TRUE
ENSG00000251095	-0.499	-0.653	-0.345	3515	-6.355	2.08318e-10	9.68127	1.96459e-09	TRUE
IGFBP4	0.196	0.135	0.256	3515	6.348	2.18782e-10	9.65999	2.0531e-09	TRUE
GTDC1	-0.241	-0.316	-0.167	3515	-6.321	2.59501e-10	9.58586	2.42328e-09	TRUE
LASP1	0.169	0.117	0.222	3515	6.317	2.66404e-10	9.57446	2.47561e-09	TRUE
LRP12	-0.324	-0.424	-0.223	3515	-6.297	3.04228e-10	9.5168	2.81337e-09	TRUE
LHFPL2	0.242	0.167	0.318	3515	6.271	3.58827e-10	9.44511	3.30225e-09	TRUE
SLC39A8	-0.262	-0.345	-0.18	3515	-6.27	3.62172e-10	9.44109	3.31701e-09	TRUE
FBXO38-DT	0.205	0.141	0.269	3515	6.252	4.06107e-10	9.39136	3.7016e-09	TRUE
RPS19	0.161	0.111	0.212	3515	6.248	4.16661e-10	9.38022	3.77971e-09	TRUE
RPS27A	0.161	0.111	0.212	3515	6.237	4.45446e-10	9.3512	4.02168e-09	TRUE
PPP1R26	0.174	0.119	0.229	3515	6.235	4.51763e-10	9.34509	4.05948e-09	TRUE
ADD2	0.208	0.142	0.273	3515	6.223	4.87618e-10	9.31192	4.36109e-09	TRUE
VIM	0.251	0.172	0.33	3515	6.205	5.48696e-10	9.26067	4.88442e-09	TRUE
ZC3H12B	0.25	0.171	0.329	3515	6.188	6.09489e-10	9.21503	5.40035e-09	TRUE
TRERF1	0.265	0.181	0.349	3515	6.179	6.45303e-10	9.19024	5.69121e-09	TRUE
SCG3	0.333	0.227	0.439	3515	6.163	7.14202e-10	9.14618	6.26984e-09	TRUE
WIPF3	0.213	0.145	0.281	3515	6.16	7.26115e-10	9.13899	6.34518e-09	TRUE
MOB1B	-0.199	-0.262	-0.135	3515	-6.135	8.50837e-10	9.07015	7.40112e-09	TRUE
ENSG00000286403	0.193	0.131	0.255	3515	6.132	8.6952e-10	9.06072	7.52925e-09	TRUE
ENSG00000287409	0.475	0.323	0.627	3515	6.114	9.71232e-10	9.01268	8.37193e-09	TRUE
LINC01885	0.223	0.151	0.294	3515	6.109	1.00141e-09	8.99939	8.59319e-09	TRUE
GTF2IRD1	0.16	0.108	0.212	3515	6.055	1.40846e-09	8.85125	1.20319e-08	TRUE
BMAL2	0.192	0.13	0.255	3515	6.042	1.5267e-09	8.81625	1.29838e-08	TRUE
PPFIBP1	0.217	0.147	0.288	3515	6.04	1.53965e-09	8.81258	1.30357e-08	TRUE
ATF5	-0.245	-0.324	-0.165	3515	-6.037	1.57269e-09	8.80336	1.32565e-08	TRUE
CKLF	0.154	0.104	0.205	3515	6.019	1.75358e-09	8.75607	1.47162e-08	TRUE
ABCA7	0.17	0.115	0.225	3515	6.014	1.80616e-09	8.74324	1.5091e-08	TRUE
DYNC1I1	0.246	0.166	0.327	3515	6.005	1.91682e-09	8.71742	1.59456e-08	TRUE
HSP90AB1	-0.2	-0.266	-0.135	3515	-6	1.97778e-09	8.70382	1.63812e-08	TRUE
ENSG00000260877	0.22	0.148	0.292	3515	5.99	2.09213e-09	8.67941	1.72532e-08	TRUE
FSIP2-AS1	-0.212	-0.282	-0.143	3515	-5.987	2.14063e-09	8.66946	1.75772e-08	TRUE
DIAPH3	-0.21	-0.279	-0.141	3515	-5.969	2.38511e-09	8.62249	1.95006e-08	TRUE
HLCS	-0.168	-0.223	-0.112	3515	-5.945	2.75815e-09	8.55938	2.24542e-08	TRUE
CALM2	0.153	0.103	0.204	3515	5.942	2.81082e-09	8.55117	2.27856e-08	TRUE
RESF1	0.168	0.112	0.223	3515	5.919	3.23774e-09	8.48976	2.61351e-08	TRUE
RHOH	0.216	0.144	0.288	3515	5.898	3.68586e-09	8.43346	2.96268e-08	TRUE
CRKL	0.175	0.116	0.233	3515	5.891	3.84235e-09	8.4154	3.07549e-08	TRUE
MUC4	0.3	0.2	0.4	3515	5.879	4.1294e-09	8.38411	3.29142e-08	TRUE
POU6F2	0.198	0.132	0.264	3515	5.862	4.5702e-09	8.34006	3.6276e-08	TRUE
ENSG00000230423	-0.211	-0.282	-0.141	3515	-5.86	4.62285e-09	8.33509	3.65416e-08	TRUE
MEGF6	-0.501	-0.669	-0.334	3515	-5.856	4.74767e-09	8.32352	3.73732e-08	TRUE
ENSG00000250954	-0.631	-0.843	-0.42	3515	-5.853	4.82643e-09	8.31637	3.78369e-08	TRUE
P2RX1	0.21	0.139	0.28	3515	5.852	4.84831e-09	8.31441	3.78526e-08	TRUE
HTATSF1	-0.161	-0.215	-0.107	3515	-5.835	5.37244e-09	8.26983	4.16046e-08	TRUE
LINC02193	-0.204	-0.272	-0.135	3515	-5.835	5.37256e-09	8.26982	4.16046e-08	TRUE
RPL19	0.15	0.1	0.201	3515	5.829	5.57918e-09	8.25343	4.30297e-08	TRUE
RPL31	0.141	0.094	0.189	3515	5.826	5.6638e-09	8.24689	4.35062e-08	TRUE
MRFAP1	0.175	0.116	0.234	3515	5.819	5.90838e-09	8.22853	4.52027e-08	TRUE
SH2D2A	0.179	0.119	0.24	3515	5.816	6.01726e-09	8.2206	4.58515e-08	TRUE
FAM178B	0.236	0.156	0.315	3515	5.803	6.53257e-09	8.18492	4.95798e-08	TRUE
FGF2	0.181	0.12	0.243	3515	5.802	6.56129e-09	8.18301	4.96002e-08	TRUE
PER1	0.15	0.1	0.201	3515	5.792	6.94064e-09	8.1586	5.21621e-08	TRUE
STOM	0.166	0.11	0.222	3515	5.792	6.95494e-09	8.15771	5.21621e-08	TRUE
CFAP298-TCP10L	-0.314	-0.42	-0.208	3515	-5.791	6.99401e-09	8.15527	5.22494e-08	TRUE
SPTB	-0.211	-0.282	-0.139	3515	-5.784	7.29651e-09	8.13688	5.42963e-08	TRUE
EDARADD	0.241	0.159	0.323	3515	5.77	7.91618e-09	8.10148	5.86783e-08	TRUE
NOSTRIN	0.248	0.164	0.333	3515	5.754	8.70664e-09	8.06015	6.42874e-08	TRUE
MARCHF1	-0.425	-0.57	-0.28	3515	-5.752	8.79791e-09	8.05562	6.47105e-08	TRUE
GRM7	0.183	0.121	0.246	3515	5.738	9.58273e-09	8.01851	7.02119e-08	TRUE
UBE2E2	0.238	0.157	0.32	3515	5.726	1.03126e-08	7.98663	7.52699e-08	TRUE
MIR548XHG	-0.219	-0.294	-0.144	3515	-5.71	1.13027e-08	7.94682	8.2182e-08	TRUE
LINC00882	-0.319	-0.429	-0.21	3515	-5.702	1.18744e-08	7.92539	8.60105e-08	TRUE
ZBTB46	0.187	0.123	0.251	3515	5.697	1.22287e-08	7.91262	8.82411e-08	TRUE
PTMA	0.178	0.116	0.239	3515	5.691	1.26655e-08	7.89738	9.1048e-08	TRUE
ODC1	-0.154	-0.207	-0.101	3515	-5.686	1.3029e-08	7.88509	9.3309e-08	TRUE
LINC02505	0.224	0.146	0.301	3515	5.685	1.31127e-08	7.88231	9.35569e-08	TRUE
PDK1	-0.165	-0.221	-0.108	3515	-5.681	1.33785e-08	7.87359	9.50973e-08	TRUE
FIRRE	0.196	0.128	0.264	3515	5.669	1.43285e-08	7.8438	1.01471e-07	TRUE
FBXL20	0.202	0.132	0.272	3515	5.668	1.44611e-08	7.8398	1.02031e-07	TRUE
CBR4	0.175	0.114	0.236	3515	5.662	1.49845e-08	7.82436	1.05334e-07	TRUE
RANBP3-DT	0.138	0.09	0.185	3515	5.654	1.56909e-08	7.80435	1.09894e-07	TRUE
TMEM164	-0.229	-0.308	-0.149	3515	-5.634	1.76003e-08	7.75448	1.22815e-07	TRUE
FHIT	0.251	0.163	0.338	3515	5.627	1.83562e-08	7.73622	1.27623e-07	TRUE
UBC	0.151	0.099	0.204	3515	5.624	1.86235e-08	7.72994	1.2901e-07	TRUE
NOL7	0.14	0.091	0.189	3515	5.622	1.88722e-08	7.72418	1.30259e-07	TRUE
PRKCE	0.254	0.165	0.342	3515	5.618	1.93676e-08	7.71293	1.33196e-07	TRUE
EPB41L1	0.173	0.113	0.234	3515	5.611	2.01063e-08	7.69667	1.37779e-07	TRUE
ZFPM2-AS1	-0.242	-0.327	-0.157	3515	-5.597	2.18133e-08	7.66128	1.4894e-07	TRUE
ZMIZ1	0.158	0.103	0.214	3515	5.588	2.30299e-08	7.63771	1.56686e-07	TRUE
CCDC26	0.531	0.345	0.718	3515	5.585	2.33907e-08	7.63096	1.58574e-07	TRUE
BCL2L11	-0.182	-0.246	-0.118	3515	-5.58	2.41152e-08	7.61771	1.62906e-07	TRUE
RPS12	-0.147	-0.199	-0.095	3515	-5.559	2.70981e-08	7.56706	1.81848e-07	TRUE
LRRTM4	0.312	0.202	0.422	3515	5.559	2.71102e-08	7.56687	1.81848e-07	TRUE
PTGS1	0.206	0.134	0.279	3515	5.551	2.83554e-08	7.54736	1.89534e-07	TRUE
TSPAN32	-0.209	-0.283	-0.135	3515	-5.543	2.98056e-08	7.5257	1.9853e-07	TRUE
C21orf58	0.171	0.11	0.231	3515	5.524	3.31482e-08	7.47954	2.20026e-07	TRUE
SUPT6H	-0.184	-0.249	-0.118	3515	-5.523	3.33068e-08	7.47747	2.20311e-07	TRUE
METTL25	-0.166	-0.225	-0.107	3515	-5.513	3.52445e-08	7.45291	2.3152e-07	TRUE
AHNAK	0.305	0.196	0.413	3515	5.514	3.51245e-08	7.45439	2.3152e-07	TRUE
DAAM1	-0.171	-0.232	-0.11	3515	-5.51	3.58218e-08	7.44585	2.33701e-07	TRUE
PLEKHH2	0.182	0.118	0.247	3515	5.51	3.58216e-08	7.44586	2.33701e-07	TRUE
MAP4K3-DT	0.18	0.116	0.244	3515	5.506	3.6608e-08	7.43642	2.38014e-07	TRUE
HMGN2	-0.16	-0.217	-0.103	3515	-5.503	3.73917e-08	7.42722	2.42283e-07	TRUE
ENSG00000289474	0.391	0.252	0.531	3515	5.501	3.76951e-08	7.42372	2.43421e-07	TRUE
RPL7	0.137	0.088	0.186	3515	5.491	3.99698e-08	7.39827	2.57238e-07	TRUE
H2AC17	0.118	0.076	0.16	3515	5.485	4.14205e-08	7.38278	2.65677e-07	TRUE
MIR223HG	0.166	0.106	0.225	3515	5.467	4.57695e-08	7.33942	2.92587e-07	TRUE
FLT1	0.134	0.086	0.183	3515	5.452	4.96745e-08	7.30387	3.16488e-07	TRUE
MALAT1	-0.115	-0.156	-0.073	3515	-5.448	5.08726e-08	7.29352	3.23041e-07	TRUE
TBC1D4	-0.206	-0.28	-0.132	3515	-5.447	5.12146e-08	7.29061	3.24132e-07	TRUE
TNFRSF10B	0.179	0.115	0.244	3515	5.442	5.2659e-08	7.27853	3.3217e-07	TRUE
TPM3	0.139	0.089	0.189	3515	5.434	5.52379e-08	7.25776	3.47288e-07	TRUE
JRKL-AS1	0.219	0.14	0.298	3515	5.427	5.74303e-08	7.24086	3.59884e-07	TRUE
PLCH1	0.168	0.108	0.229	3515	5.423	5.85632e-08	7.23238	3.6578e-07	TRUE
MAP7	0.222	0.141	0.302	3515	5.369	7.90766e-08	7.10195	4.92291e-07	TRUE
YRDC	-0.15	-0.205	-0.095	3515	-5.354	8.59024e-08	7.06599	5.33043e-07	TRUE
LEPR	-0.19	-0.259	-0.12	3515	-5.331	9.75319e-08	7.01085	6.03014e-07	TRUE
RPL8	0.134	0.085	0.184	3515	5.331	9.78118e-08	7.00961	6.03014e-07	TRUE
TSPAN18	0.226	0.143	0.309	3515	5.328	9.9239e-08	7.00332	6.0984e-07	TRUE
ARF1	0.128	0.081	0.176	3515	5.319	1.04113e-07	6.9825	6.36921e-07	TRUE
SMIM2-AS1	0.19	0.12	0.26	3515	5.319	1.04315e-07	6.98165	6.36921e-07	TRUE
ENSG00000124593	0.127	0.08	0.174	3515	5.315	1.06931e-07	6.9709	6.50808e-07	TRUE
GPC5	-0.391	-0.536	-0.247	3515	-5.301	1.15323e-07	6.93808	6.99652e-07	TRUE
SRGAP3	0.165	0.104	0.226	3515	5.292	1.20998e-07	6.91722	7.30964e-07	TRUE
ENSG00000248596	0.29	0.182	0.397	3515	5.292	1.21252e-07	6.91631	7.30964e-07	TRUE
HMGA1	0.136	0.085	0.186	3515	5.279	1.29555e-07	6.88755	7.78556e-07	TRUE
H4C5	0.151	0.095	0.207	3515	5.273	1.33996e-07	6.87291	8.02713e-07	TRUE
SCN2A	-0.269	-0.369	-0.169	3515	-5.266	1.39553e-07	6.85526	8.30777e-07	TRUE
ENSG00000236283	-0.291	-0.399	-0.182	3515	-5.266	1.39439e-07	6.85562	8.30777e-07	TRUE
PPP3CA	-0.227	-0.312	-0.143	3515	-5.255	1.48181e-07	6.82921	8.79389e-07	TRUE
PTP4A3	0.185	0.116	0.253	3515	5.248	1.54141e-07	6.81208	9.11924e-07	TRUE
DOCK2	-0.319	-0.438	-0.2	3515	-5.245	1.56079e-07	6.80665	9.20529e-07	TRUE
ENSG00000287756	0.168	0.105	0.231	3515	5.243	1.58363e-07	6.80035	9.31117e-07	TRUE
TSGA10	0.152	0.095	0.209	3515	5.241	1.59329e-07	6.79771	9.33913e-07	TRUE
ENSG00000250137	0.309	0.193	0.424	3515	5.239	1.61204e-07	6.79262	9.42004e-07	TRUE
SLIT2	-0.229	-0.314	-0.143	3515	-5.23	1.69714e-07	6.77028	9.887e-07	TRUE
ARHGAP26	0.18	0.112	0.248	3515	5.224	1.74643e-07	6.75785	1.01432e-06	TRUE
AMPD3	0.155	0.097	0.213	3515	5.206	1.92587e-07	6.71537	1.11513e-06	TRUE
ENSG00000291174	0.164	0.102	0.225	3515	5.204	1.94531e-07	6.71101	1.12297e-06	TRUE
PLEC	0.179	0.112	0.247	3515	5.202	1.9705e-07	6.70542	1.13408e-06	TRUE
SPTAN1	0.144	0.09	0.198	3515	5.191	2.08652e-07	6.68058	1.19723e-06	TRUE
ENSG00000290113	0.168	0.105	0.232	3515	5.18	2.21397e-07	6.65483	1.26655e-06	TRUE
LINC01606	0.207	0.128	0.285	3515	5.171	2.32561e-07	6.63346	1.32644e-06	TRUE
SERPINI1	0.149	0.092	0.205	3515	5.164	2.41306e-07	6.61743	1.3722e-06	TRUE
ENOX2	-0.17	-0.235	-0.106	3515	-5.156	2.52548e-07	6.59766	1.43186e-06	TRUE
CCDC192	0.184	0.114	0.255	3515	5.129	2.91918e-07	6.53474	1.65016e-06	TRUE
PRKCH	0.171	0.105	0.236	3515	5.123	3.00758e-07	6.52178	1.6951e-06	TRUE
RTN4	-0.219	-0.303	-0.135	3515	-5.114	3.16031e-07	6.50027	1.77593e-06	TRUE
SLC25A37	-0.326	-0.451	-0.201	3515	-5.107	3.27976e-07	6.48416	1.83763e-06	TRUE
ENSG00000248837	-0.434	-0.6	-0.267	3515	-5.099	3.41719e-07	6.46633	1.89789e-06	TRUE
MIR4713HG	0.161	0.099	0.223	3515	5.1	3.40418e-07	6.46799	1.89789e-06	TRUE
HIVEP2	0.234	0.144	0.325	3515	5.099	3.41184e-07	6.46701	1.89789e-06	TRUE
TPX2	-0.169	-0.234	-0.104	3515	-5.093	3.52131e-07	6.4533	1.95003e-06	TRUE
TANC2	0.153	0.094	0.212	3515	5.084	3.68943e-07	6.43304	2.03721e-06	TRUE
KLHDC10	0.14	0.086	0.194	3515	5.05	4.4071e-07	6.35585	2.42645e-06	TRUE
ENSG00000202198	0.194	0.118	0.269	3515	5.044	4.55773e-07	6.34125	2.50216e-06	TRUE
TMSB10	0.135	0.082	0.187	3515	5.04	4.65921e-07	6.33169	2.55052e-06	TRUE
ENSG00000286099	0.159	0.097	0.221	3515	5.036	4.74655e-07	6.32362	2.59088e-06	TRUE
DANT2	0.24	0.146	0.333	3515	5.02	5.15868e-07	6.28746	2.80779e-06	TRUE
RPS11	0.134	0.081	0.186	3515	5.019	5.20055e-07	6.28395	2.82252e-06	TRUE
PNO1	-0.143	-0.199	-0.087	3515	-5.005	5.58381e-07	6.25307	3.02192e-06	TRUE
ENSG00000287042	0.155	0.094	0.215	3515	4.999	5.76028e-07	6.23956	3.10859e-06	TRUE
ENSG00000289956	-0.196	-0.273	-0.119	3515	-4.995	5.8806e-07	6.23058	3.16456e-06	TRUE
LY86-AS1	-0.435	-0.606	-0.264	3515	-4.983	6.26812e-07	6.20286	3.3636e-06	TRUE
CFL1	0.129	0.078	0.179	3515	4.976	6.48759e-07	6.18792	3.47159e-06	TRUE
CALM3	0.133	0.08	0.186	3515	4.938	7.91283e-07	6.10167	4.22239e-06	TRUE
PDGFC	0.172	0.104	0.241	3515	4.936	7.96943e-07	6.09857	4.23733e-06	TRUE
CRPPA	-0.219	-0.307	-0.132	3515	-4.936	7.98531e-07	6.09771	4.23733e-06	TRUE
PKM	0.148	0.089	0.207	3515	4.924	8.46265e-07	6.07249	4.47815e-06	TRUE
TBC1D8	0.161	0.097	0.225	3515	4.92	8.64378e-07	6.0633	4.56133e-06	TRUE
WWC2	-0.161	-0.225	-0.097	3515	-4.919	8.69629e-07	6.06067	4.57636e-06	TRUE
CAVIN1	0.155	0.093	0.217	3515	4.913	8.97853e-07	6.04679	4.71187e-06	TRUE
RIPOR3	0.155	0.093	0.218	3515	4.887	1.02164e-06	5.9907	5.34677e-06	TRUE
APBB2	0.182	0.109	0.255	3515	4.879	1.06376e-06	5.97316	5.55194e-06	TRUE
PPM1E	0.244	0.146	0.341	3515	4.875	1.08847e-06	5.96318	5.66541e-06	TRUE
ACTB	-0.149	-0.209	-0.089	3515	-4.871	1.10872e-06	5.95518	5.75506e-06	TRUE
ZNF311	0.131	0.078	0.184	3515	4.861	1.16872e-06	5.93229	6.05004e-06	TRUE
LINC02770	-0.433	-0.608	-0.259	3515	-4.86	1.17437e-06	5.9302	6.06278e-06	TRUE
TFPI	-0.203	-0.285	-0.121	3515	-4.857	1.19007e-06	5.92443	6.12725e-06	TRUE
VAV1	0.153	0.091	0.214	3515	4.856	1.19821e-06	5.92147	6.15254e-06	TRUE
UBB	0.129	0.077	0.181	3515	4.851	1.22761e-06	5.91094	6.28657e-06	TRUE
BCL6	0.152	0.09	0.213	3515	4.85	1.23559e-06	5.90813	6.31043e-06	TRUE
WDR3	-0.141	-0.198	-0.084	3515	-4.842	1.2861e-06	5.89072	6.55087e-06	TRUE
DGKB	-0.341	-0.48	-0.203	3515	-4.837	1.3197e-06	5.87953	6.70406e-06	TRUE
BMT2	-0.156	-0.219	-0.093	3515	-4.836	1.32545e-06	5.87764	6.71535e-06	TRUE
PTPRF	0.189	0.112	0.266	3515	4.83	1.36803e-06	5.8639	6.91272e-06	TRUE
TAF7	0.131	0.078	0.184	3515	4.821	1.4274e-06	5.84545	7.19365e-06	TRUE
LINC00540	0.277	0.164	0.389	3515	4.808	1.52671e-06	5.81624	7.67381e-06	TRUE
RAB27A	-0.156	-0.22	-0.092	3515	-4.792	1.64885e-06	5.78282	8.26594e-06	TRUE
ENSG00000241962	0.15	0.089	0.212	3515	4.785	1.71237e-06	5.7664	8.56185e-06	TRUE
FYN	-0.166	-0.234	-0.098	3515	-4.783	1.72913e-06	5.76217	8.623e-06	TRUE
PCED1B	0.174	0.102	0.245	3515	4.782	1.73602e-06	5.76044	8.63478e-06	TRUE
GPR155	0.129	0.076	0.182	3515	4.766	1.87978e-06	5.72589	9.32548e-06	TRUE
TUBA1C	-0.153	-0.217	-0.09	3515	-4.759	1.94614e-06	5.71083	9.62958e-06	TRUE
LINC02444	-0.227	-0.321	-0.134	3515	-4.754	1.99465e-06	5.70013	9.84407e-06	TRUE
NQO1	0.116	0.068	0.164	3515	4.749	2.04433e-06	5.68945	1.00632e-05	TRUE
HTR1F	-0.247	-0.349	-0.145	3515	-4.747	2.06235e-06	5.68564	1.01257e-05	TRUE
DOCK11	0.177	0.104	0.25	3515	4.744	2.09283e-06	5.67927	1.02489e-05	TRUE
KLRK1-AS1	-0.183	-0.258	-0.107	3515	-4.738	2.15977e-06	5.66559	1.05496e-05	TRUE
TRANK1	0.146	0.085	0.206	3515	4.736	2.17471e-06	5.6626	1.05955e-05	TRUE
ENSG00000255367	0.202	0.119	0.286	3515	4.728	2.27031e-06	5.64392	1.1033e-05	TRUE
MRPS28	-0.134	-0.19	-0.078	3515	-4.716	2.40203e-06	5.61942	1.16434e-05	TRUE
LINC02964	0.569	0.332	0.805	3515	4.708	2.50227e-06	5.60167	1.20985e-05	TRUE
OAS3	0.064	0.037	0.09	3515	4.707	2.5165e-06	5.5992	1.21365e-05	TRUE
FGD4	0.153	0.089	0.216	3515	4.703	2.56847e-06	5.59033	1.23559e-05	TRUE
SLC2A1	-0.202	-0.286	-0.118	3515	-4.701	2.58749e-06	5.58712	1.24078e-05	TRUE
ZBTB38	0.165	0.096	0.234	3515	4.701	2.59229e-06	5.58632	1.24078e-05	TRUE
CALCRL-AS1	-0.177	-0.251	-0.103	3515	-4.697	2.64549e-06	5.57749	1.26307e-05	TRUE
C12orf60	0.131	0.076	0.185	3515	4.696	2.65728e-06	5.57556	1.26553e-05	TRUE
KCNK5	0.123	0.072	0.174	3515	4.694	2.68313e-06	5.57136	1.27465e-05	TRUE
GPCPD1	-0.157	-0.223	-0.091	3515	-4.682	2.84182e-06	5.5464	1.34668e-05	TRUE
LIPE-AS1	0.157	0.091	0.223	3515	4.672	2.9892e-06	5.52444	1.41301e-05	TRUE
ACTG1	0.135	0.078	0.191	3515	4.67	3.01795e-06	5.52029	1.42307e-05	TRUE
USP2-AS1	0.152	0.088	0.216	3515	4.652	3.28478e-06	5.48349	1.54126e-05	TRUE
ENSG00000215559	0.165	0.096	0.235	3515	4.653	3.27868e-06	5.4843	1.54126e-05	TRUE
ENSG00000258086	0.113	0.065	0.161	3515	4.624	3.76018e-06	5.42479	1.75567e-05	TRUE
FADS1	0.215	0.124	0.306	3515	4.624	3.75948e-06	5.42487	1.75567e-05	TRUE
RDH10	0.208	0.12	0.297	3515	4.607	4.08736e-06	5.38856	1.90377e-05	TRUE
SOX6	-0.299	-0.426	-0.172	3515	-4.606	4.10206e-06	5.387	1.90596e-05	TRUE
TJP2	-0.148	-0.211	-0.085	3515	-4.601	4.20901e-06	5.37582	1.95089e-05	TRUE
PLA2G6	0.178	0.102	0.254	3515	4.594	4.34878e-06	5.36163	2.01078e-05	TRUE
TNFRSF21	-0.161	-0.23	-0.092	3515	-4.593	4.36404e-06	5.36011	2.01296e-05	TRUE
NIFK-AS1	0.14	0.08	0.199	3515	4.585	4.53144e-06	5.34376	2.08512e-05	TRUE
BHLHE40	0.15	0.086	0.214	3515	4.581	4.62472e-06	5.33491	2.12292e-05	TRUE
APTR	0.12	0.069	0.171	3515	4.572	4.83918e-06	5.31523	2.21602e-05	TRUE
KRT18	0.129	0.074	0.185	3515	4.549	5.39002e-06	5.26841	2.46235e-05	TRUE
ENSG00000283128	0.125	0.071	0.179	3515	4.544	5.51496e-06	5.25846	2.5134e-05	TRUE
GYPA	-0.208	-0.297	-0.118	3515	-4.531	5.85935e-06	5.23215	2.66398e-05	TRUE
MYH9	0.134	0.076	0.192	3515	4.523	6.10609e-06	5.21424	2.76955e-05	TRUE
GULP1	-0.148	-0.213	-0.084	3515	-4.518	6.2566e-06	5.20366	2.83108e-05	TRUE
RPS27L	0.107	0.061	0.153	3515	4.517	6.28262e-06	5.20186	2.83611e-05	TRUE
TMSB4X	0.117	0.066	0.168	3515	4.514	6.36349e-06	5.1963	2.86583e-05	TRUE
BRD2	0.116	0.066	0.167	3515	4.505	6.64351e-06	5.1776	2.98488e-05	TRUE
LINC02245	0.146	0.082	0.209	3515	4.503	6.68812e-06	5.1747	2.99785e-05	TRUE
ATP6V1E2	0.122	0.069	0.175	3515	4.498	6.87402e-06	5.16279	3.07395e-05	TRUE
NUDC	0.118	0.067	0.17	3515	4.49	7.11729e-06	5.14769	3.17528e-05	TRUE
CDKL3	0.125	0.07	0.179	3515	4.488	7.19146e-06	5.14318	3.20087e-05	TRUE
CNN1	0.091	0.051	0.13	3515	4.482	7.38771e-06	5.13149	3.28055e-05	TRUE
TMC8	0.126	0.071	0.181	3515	4.48	7.46533e-06	5.12695	3.30731e-05	TRUE
TUBB	0.118	0.066	0.169	3515	4.478	7.52465e-06	5.12351	3.32586e-05	TRUE
UBA6-DT	0.137	0.077	0.197	3515	4.476	7.62055e-06	5.11801	3.36045e-05	TRUE
SORD	0.137	0.077	0.197	3515	4.47	7.83907e-06	5.10574	3.44883e-05	TRUE
BRINP3	-0.305	-0.439	-0.171	3515	-4.468	7.9106e-06	5.10179	3.47228e-05	TRUE
DISC1	0.149	0.084	0.215	3515	4.466	7.95371e-06	5.09943	3.48318e-05	TRUE
VCL	-0.147	-0.212	-0.082	3515	-4.461	8.15392e-06	5.08863	3.56267e-05	TRUE
ENSG00000266602	-0.146	-0.21	-0.082	3515	-4.455	8.40643e-06	5.07539	3.66459e-05	TRUE
ENSG00000246596	0.137	0.077	0.198	3515	4.435	9.19654e-06	5.03638	3.99986e-05	TRUE
C12orf40	-0.176	-0.254	-0.098	3515	-4.431	9.3863e-06	5.02751	4.0731e-05	TRUE
WDPCP	-0.15	-0.216	-0.084	3515	-4.43	9.4119e-06	5.02632	4.07493e-05	TRUE
MAML2	-0.22	-0.317	-0.122	3515	-4.429	9.47741e-06	5.02331	4.09398e-05	TRUE
LINC00662	0.149	0.083	0.215	3515	4.42	9.88424e-06	5.00506	4.26006e-05	TRUE
DENND2B	0.144	0.08	0.208	3515	4.414	1.01656e-05	4.99287	4.37146e-05	TRUE
UBE2Q1	0.115	0.064	0.165	3515	4.407	1.04728e-05	4.97994	4.4833e-05	TRUE
GTF2F1	0.118	0.065	0.17	3515	4.408	1.04567e-05	4.98061	4.4833e-05	TRUE
ZNF620	0.11	0.061	0.159	3515	4.396	1.10056e-05	4.95839	4.7008e-05	TRUE
ZNF804B	-0.467	-0.675	-0.258	3515	-4.388	1.14347e-05	4.94178	4.87316e-05	TRUE
GPC6	-0.256	-0.37	-0.142	3515	-4.385	1.1575e-05	4.93648	4.92196e-05	TRUE
DTL	0.173	0.096	0.251	3515	4.382	1.17415e-05	4.93028	4.98163e-05	TRUE
NQO1-DT	0.09	0.05	0.131	3515	4.38	1.18799e-05	4.92519	5.02914e-05	TRUE
OSBPL6	0.198	0.109	0.287	3515	4.371	1.23858e-05	4.90708	5.23169e-05	TRUE
CBLB	-0.182	-0.264	-0.1	3515	-4.357	1.31851e-05	4.87992	5.55699e-05	TRUE
CLIC4	-0.156	-0.225	-0.086	3515	-4.356	1.322e-05	4.87877	5.5594e-05	TRUE
ALAS2	-0.251	-0.364	-0.138	3515	-4.355	1.32858e-05	4.87661	5.57476e-05	TRUE
ENSG00000250349	-0.131	-0.191	-0.072	3515	-4.351	1.35779e-05	4.86717	5.68483e-05	TRUE
MTHFD1L	0.142	0.078	0.206	3515	4.336	1.45063e-05	4.83844	6.0602e-05	TRUE
HSP90AA1	-0.175	-0.255	-0.096	3515	-4.335	1.45604e-05	4.83683	6.06949e-05	TRUE
CBLL1	-0.135	-0.197	-0.074	3515	-4.328	1.5016e-05	4.82345	6.23211e-05	TRUE
GALNT10	-0.128	-0.186	-0.07	3515	-4.329	1.49968e-05	4.824	6.23211e-05	TRUE
PIK3CD	0.115	0.063	0.168	3515	4.326	1.52001e-05	4.81815	6.29483e-05	TRUE
LINC01608	0.183	0.1	0.266	3515	4.322	1.54362e-05	4.81146	6.37874e-05	TRUE
NFKBIA	0.106	0.058	0.153	3515	4.319	1.56647e-05	4.80508	6.45914e-05	TRUE
DNMT3B	0.124	0.068	0.18	3515	4.315	1.59721e-05	4.79664	6.57166e-05	TRUE
GABPB1-AS1	0.13	0.071	0.189	3515	4.308	1.64618e-05	4.78352	6.75197e-05	TRUE
ITGA5	0.139	0.076	0.202	3515	4.308	1.64812e-05	4.78301	6.75197e-05	TRUE
MCOLN1	0.102	0.055	0.148	3515	4.296	1.73692e-05	4.76022	7.10052e-05	TRUE
TMC6	0.122	0.066	0.178	3515	4.293	1.76169e-05	4.75407	7.18633e-05	TRUE
MBOAT2	-0.162	-0.236	-0.088	3515	-4.289	1.79144e-05	4.7468	7.29207e-05	TRUE
PPAT	-0.114	-0.166	-0.062	3515	-4.288	1.80255e-05	4.74411	7.32167e-05	TRUE
ENSG00000259692	0.125	0.068	0.183	3515	4.285	1.82528e-05	4.73867	7.39823e-05	TRUE
SLC30A10	-0.161	-0.234	-0.087	3515	-4.284	1.83953e-05	4.73529	7.44013e-05	TRUE
PPP1R3A	-0.315	-0.46	-0.171	3515	-4.28	1.86783e-05	4.72866	7.52618e-05	TRUE
ENSG00000250604	-0.183	-0.267	-0.099	3515	-4.28	1.86871e-05	4.72846	7.52618e-05	TRUE
METTL14-DT	-0.077	-0.112	-0.042	3515	-4.279	1.87833e-05	4.72623	7.549e-05	TRUE
GABRE	0.2	0.109	0.292	3515	4.276	1.90514e-05	4.72007	7.64061e-05	TRUE
LINC01619	-0.174	-0.254	-0.094	3515	-4.271	1.94628e-05	4.71079	7.78922e-05	TRUE
PTPRJ	0.176	0.095	0.257	3515	4.265	2.00328e-05	4.69826	8.00054e-05	TRUE
DLC1	-0.125	-0.183	-0.068	3515	-4.261	2.03548e-05	4.69133	8.11211e-05	TRUE
KCNJ14	-0.119	-0.173	-0.064	3515	-4.259	2.05202e-05	4.68782	8.16094e-05	TRUE
ENSG00000237356	-0.182	-0.265	-0.098	3515	-4.256	2.08392e-05	4.68112	8.27057e-05	TRUE
ARHGAP25	0.162	0.088	0.237	3515	4.254	2.10207e-05	4.67735	8.32523e-05	TRUE
EPM2A	-0.148	-0.216	-0.08	3515	-4.253	2.11137e-05	4.67544	8.34472e-05	TRUE
STX18-AS1	0.138	0.074	0.201	3515	4.248	2.15607e-05	4.66634	8.50377e-05	TRUE
WSCD2	-0.168	-0.246	-0.091	3515	-4.24	2.23539e-05	4.65065	8.79838e-05	TRUE
ENSG00000287144	-0.349	-0.511	-0.187	3515	-4.228	2.36149e-05	4.62681	9.27556e-05	TRUE
RELN	-0.337	-0.494	-0.181	3515	-4.224	2.40123e-05	4.61957	9.41223e-05	TRUE
FMNL2	0.226	0.121	0.332	3515	4.222	2.42082e-05	4.61604	9.46954e-05	TRUE
HLA-E	0.097	0.052	0.142	3515	4.216	2.49014e-05	4.60378	9.72073e-05	TRUE
LINC01117	-0.308	-0.451	-0.164	3515	-4.204	2.62548e-05	4.58079	0.000102281	TRUE
LINC02625	0.2	0.107	0.293	3515	4.202	2.64361e-05	4.5778	0.000102777	TRUE
DAZAP2	0.117	0.062	0.171	3515	4.201	2.66026e-05	4.57508	0.000103178	TRUE
SAMD5	0.153	0.082	0.225	3515	4.2	2.66476e-05	4.57434	0.000103178	TRUE
CA1	-0.281	-0.413	-0.15	3515	-4.199	2.68545e-05	4.57098	0.000103769	TRUE
INPP4B	-0.213	-0.312	-0.113	3515	-4.195	2.73435e-05	4.56315	0.000105444	TRUE
CD96	0.19	0.101	0.279	3515	4.189	2.79947e-05	4.55292	0.000107737	TRUE
EPHX1	0.111	0.059	0.163	3515	4.18	2.91539e-05	4.5353	0.000111829	TRUE
EIF3A	-0.102	-0.15	-0.054	3515	-4.18	2.91753e-05	4.53499	0.000111829	TRUE
MAGI1	0.291	0.154	0.428	3515	4.177	2.95269e-05	4.52978	0.000112949	TRUE
EEF1A1	-0.107	-0.157	-0.057	3515	-4.174	2.99522e-05	4.52357	0.000114347	TRUE
ERO1B	0.12	0.064	0.177	3515	4.171	3.03163e-05	4.51832	0.000115505	TRUE
CFH	0.221	0.117	0.326	3515	4.168	3.07814e-05	4.51171	0.000117043	TRUE
ZFP36L1	0.118	0.063	0.174	3515	4.166	3.10668e-05	4.5077	0.000117893	TRUE
GMDS-DT	0.162	0.086	0.238	3515	4.159	3.19336e-05	4.49575	0.000120941	TRUE
KCNT2	-0.201	-0.295	-0.106	3515	-4.157	3.23116e-05	4.49064	0.00012213	TRUE
RPL28	0.112	0.059	0.165	3515	4.156	3.24381e-05	4.48894	0.000122366	TRUE
MED26	0.112	0.059	0.164	3515	4.152	3.30149e-05	4.48129	0.000124295	TRUE
PRTFDC1	0.14	0.074	0.206	3515	4.151	3.31617e-05	4.47936	0.000124602	TRUE
TLE2	0.093	0.049	0.136	3515	4.15	3.32844e-05	4.47776	0.000124816	TRUE
ZNF117	0.143	0.075	0.21	3515	4.14	3.47703e-05	4.45879	0.000130132	TRUE
CHMP4B	0.125	0.066	0.185	3515	4.127	3.68256e-05	4.43385	0.000137285	TRUE
LINC02511	0.286	0.15	0.422	3515	4.127	3.67902e-05	4.43427	0.000137285	TRUE
SLC4A1	-0.258	-0.381	-0.136	3515	-4.12	3.7903e-05	4.42133	0.000141026	TRUE
JAZF1	0.209	0.109	0.308	3515	4.119	3.81213e-05	4.41883	0.000141561	TRUE
UBE2M	0.098	0.052	0.145	3515	4.114	3.89563e-05	4.40942	0.000144381	TRUE
HJURP	-0.14	-0.206	-0.073	3515	-4.112	3.92486e-05	4.40618	0.000145182	TRUE
AMD1	0.115	0.06	0.17	3515	4.104	4.06945e-05	4.39046	0.000150238	TRUE
LINC01376	0.145	0.076	0.215	3515	4.101	4.1191e-05	4.3852	0.000151777	TRUE
HSPA8	0.143	0.074	0.211	3515	4.089	4.32742e-05	4.36377	0.000159146	TRUE
H3C12	0.11	0.057	0.163	3515	4.08	4.50477e-05	4.34633	0.000165098	TRUE
LRRC7	-0.153	-0.227	-0.08	3515	-4.08	4.50661e-05	4.34615	0.000165098	TRUE
CRIM1	0.137	0.071	0.203	3515	4.074	4.63015e-05	4.3344	0.000169298	TRUE
SRP14	0.115	0.06	0.17	3515	4.068	4.73795e-05	4.32441	0.000172908	TRUE
SHFL	0.104	0.054	0.155	3515	4.066	4.78501e-05	4.32012	0.000174292	TRUE
ALDH1L2	0.157	0.081	0.233	3515	4.058	4.95201e-05	4.30522	0.00018003	TRUE
SLC13A3	0.147	0.076	0.219	3515	4.052	5.07431e-05	4.29462	0.000184125	TRUE
ENSG00000266976	-0.161	-0.239	-0.083	3515	-4.049	5.15006e-05	4.28819	0.000186518	TRUE
SASH1	0.186	0.095	0.276	3515	4.033	5.51568e-05	4.2584	0.000199381	TRUE
RPL23A	0.129	0.066	0.191	3515	4.028	5.63562e-05	4.24906	0.000203331	TRUE
SSB	0.106	0.055	0.158	3515	4.025	5.70427e-05	4.2438	0.000205418	TRUE
FTH1	0.111	0.057	0.165	3515	4.024	5.71668e-05	4.24286	0.000205477	TRUE
TTC7B	0.156	0.08	0.232	3515	4.023	5.74984e-05	4.24034	0.00020628	TRUE
LINC01524	0.111	0.057	0.165	3515	4.02	5.81305e-05	4.2356	0.000208155	TRUE
TESK2	0.111	0.057	0.165	3515	4.016	5.91307e-05	4.22819	0.000211339	TRUE
ENSG00000236829	0.078	0.04	0.116	3515	4.013	5.99598e-05	4.22214	0.000213902	TRUE
CCDC136	0.138	0.071	0.206	3515	4.004	6.2234e-05	4.20597	0.000221599	TRUE
RNF130	-0.134	-0.2	-0.068	3515	-3.993	6.52276e-05	4.18557	0.000231826	TRUE
ENPP3	-0.244	-0.363	-0.124	3515	-3.991	6.58671e-05	4.18133	0.000233662	TRUE
MGAT5	0.145	0.074	0.217	3515	3.975	7.0386e-05	4.15251	0.000249229	TRUE
MSR1	-0.139	-0.207	-0.07	3515	-3.967	7.26402e-05	4.13882	0.000256734	TRUE
DLG2	0.181	0.092	0.271	3515	3.954	7.69953e-05	4.11354	0.000271622	TRUE
ENSG00000259929	0.134	0.067	0.201	3515	3.938	8.21028e-05	4.08564	0.000289105	TRUE
ESPN	-0.257	-0.385	-0.129	3515	-3.93	8.50075e-05	4.07054	0.000298781	TRUE
MKNK2	0.116	0.058	0.174	3515	3.929	8.52482e-05	4.06931	0.000299075	TRUE
CARS1	0.124	0.062	0.186	3515	3.927	8.60748e-05	4.06512	0.00030142	TRUE
TANC1	0.171	0.086	0.257	3515	3.922	8.7917e-05	4.05593	0.000307306	TRUE
NPL	-0.143	-0.214	-0.071	3515	-3.921	8.81636e-05	4.05471	0.000307604	TRUE
TCP10L	-0.215	-0.324	-0.107	3515	-3.904	9.44441e-05	4.02483	0.000328914	TRUE
H3-3B	-0.101	-0.152	-0.05	3515	-3.902	9.52605e-05	4.02109	0.000331152	TRUE
ENSG00000287860	-0.232	-0.348	-0.115	3515	-3.897	9.75093e-05	4.01095	0.000338352	TRUE
ZNF385D	-0.122	-0.184	-0.061	3515	-3.893	9.88921e-05	4.00484	0.000342526	TRUE
FLJ46284	-0.176	-0.264	-0.087	3515	-3.891	9.98697e-05	4.00057	0.00034502	TRUE
GAD1	0.146	0.073	0.22	3515	3.891	9.99744e-05	4.00011	0.00034502	TRUE
C12orf75	0.112	0.055	0.168	3515	3.883	0.000103093	3.98677	0.00035514	TRUE
TP63	-0.349	-0.525	-0.173	3515	-3.881	0.000104184	3.9822	0.000358249	TRUE
IL16	0.207	0.102	0.312	3515	3.875	0.000106768	3.97156	0.000366474	TRUE
MRPL18	0.101	0.05	0.152	3515	3.874	0.000106963	3.97077	0.000366484	TRUE
ENSG00000232611	0.099	0.049	0.15	3515	3.872	0.000108017	3.96651	0.000368767	TRUE
LINC01414	-0.162	-0.245	-0.08	3515	-3.872	0.000108006	3.96655	0.000368767	TRUE
LAMB1	0.132	0.065	0.2	3515	3.866	0.000110769	3.95558	0.000377488	TRUE
ENSG00000235609	0.132	0.065	0.2	3515	3.855	0.000115654	3.93684	0.000393431	TRUE
ENSG00000251555	0.135	0.066	0.204	3515	3.84	0.000123041	3.90995	0.000417814	TRUE
ENSG00000268119	0.146	0.071	0.221	3515	3.827	0.000129615	3.88735	0.000439352	TRUE
SLC27A2	0.107	0.052	0.161	3515	3.819	0.000133768	3.87365	0.000452626	TRUE
EFCAB11	0.116	0.057	0.176	3515	3.817	0.000135198	3.86903	0.000456652	TRUE
GABBR2	0.137	0.066	0.207	3515	3.816	0.000135697	3.86743	0.000456718	TRUE
KCNK15-AS1	0.061	0.03	0.092	3515	3.816	0.000135549	3.8679	0.000456718	TRUE
PPP1R16B	0.153	0.074	0.231	3515	3.814	0.000136639	3.86443	0.000459077	TRUE
ENSG00000287694	-0.141	-0.214	-0.069	3515	-3.811	0.000138417	3.85881	0.000464232	TRUE
TLN1	0.119	0.057	0.18	3515	3.806	0.000141217	3.85011	0.000472793	TRUE
BBOX1-AS1	0.123	0.06	0.187	3515	3.803	0.000142667	3.84568	0.000476807	TRUE
ENSG00000232855	-0.139	-0.21	-0.067	3515	-3.802	0.000143399	3.84345	0.000478415	TRUE
MITF	-0.137	-0.207	-0.066	3515	-3.785	0.00015356	3.81372	0.000511419	TRUE
ANKH	0.121	0.059	0.184	3515	3.782	0.000155385	3.80859	0.000516594	TRUE
LRRC59	-0.104	-0.157	-0.05	3515	-3.781	0.000156125	3.80653	0.000518151	TRUE
PRH1	-0.115	-0.175	-0.055	3515	-3.773	0.000161453	3.79195	0.0005349	TRUE
PIK3C3	-0.107	-0.162	-0.051	3515	-3.77	0.000163131	3.78746	0.000539522	TRUE
EBNA1BP2	0.099	0.048	0.151	3515	3.768	0.000164784	3.78308	0.000544045	TRUE
TMEM217	0.115	0.055	0.175	3515	3.752	0.00017563	3.7554	0.00057885	TRUE
FBXO25	0.103	0.049	0.158	3515	3.747	0.000178914	3.74736	0.000588654	TRUE
NBEAL2	0.097	0.046	0.148	3515	3.746	0.00017968	3.7455	0.000590157	TRUE
RNF43	0.12	0.057	0.183	3515	3.745	0.000180166	3.74433	0.000590733	TRUE
PCOLCE2	0.129	0.061	0.196	3515	3.744	0.000181429	3.74129	0.000593852	TRUE
ITSN1	0.119	0.057	0.181	3515	3.74	0.000184372	3.7343	0.000602451	TRUE
DHRS3	0.136	0.065	0.208	3515	3.738	0.000185787	3.73099	0.000606034	TRUE
PRKCA	-0.153	-0.233	-0.073	3515	-3.737	0.000186146	3.73015	0.000606168	TRUE
PPM1H	0.157	0.075	0.239	3515	3.732	0.000189683	3.72197	0.000616633	TRUE
LRRC4B	0.165	0.078	0.252	3515	3.732	0.000190183	3.72083	0.000617205	TRUE
PPM1D	0.095	0.045	0.145	3515	3.719	0.00020008	3.6988	0.000648217	TRUE
LINC02780	-0.211	-0.323	-0.1	3515	-3.718	0.000201192	3.69639	0.000650715	TRUE
ENSG00000254180	-0.116	-0.177	-0.055	3515	-3.716	0.000202201	3.69422	0.000652869	TRUE
ENSG00000286163	-0.176	-0.269	-0.083	3515	-3.71	0.000206862	3.68432	0.00066679	TRUE
ARHGEF3	0.12	0.056	0.183	3515	3.693	0.000221513	3.6546	0.000712808	TRUE
PIK3C2B	0.122	0.057	0.187	3515	3.69	0.000224613	3.64856	0.000721566	TRUE
TRIM5	0.121	0.057	0.185	3515	3.689	0.000225262	3.64731	0.000722432	TRUE
ETV6	0.151	0.071	0.231	3515	3.687	0.000226757	3.64444	0.000726004	TRUE
DAB2	0.154	0.072	0.236	3515	3.686	0.000227745	3.64255	0.000726725	TRUE
ENSG00000259560	-0.293	-0.448	-0.137	3515	-3.686	0.000227537	3.64295	0.000726725	TRUE
ENSG00000286680	0.106	0.049	0.162	3515	3.686	0.000228141	3.6418	0.000726771	TRUE
EEF1AKMT1	0.104	0.049	0.16	3515	3.685	0.000228778	3.64059	0.000727581	TRUE
GBE1	-0.125	-0.193	-0.058	3515	-3.67	0.000242238	3.61576	0.000769107	TRUE
ANK3	-0.247	-0.379	-0.115	3515	-3.667	0.000245482	3.60998	0.000778108	TRUE
GLCCI1	-0.115	-0.176	-0.053	3515	-3.661	0.000251177	3.60002	0.000794836	TRUE
MORC1	-0.128	-0.196	-0.059	3515	-3.659	0.000253219	3.5965	0.000798645	TRUE
NR2F2-AS1	0.132	0.061	0.203	3515	3.659	0.000253125	3.59667	0.000798645	TRUE
LINC02315	0.172	0.08	0.265	3515	3.653	0.000259537	3.5858	0.000817219	TRUE
FAM114A1	0.116	0.054	0.178	3515	3.65	0.000262582	3.58074	0.000825443	TRUE
RNF216P1	0.085	0.039	0.131	3515	3.643	0.000269642	3.56921	0.000846241	TRUE
MYO6	0.113	0.052	0.173	3515	3.64	0.00027309	3.56369	0.000855652	TRUE
GMPR	0.13	0.06	0.201	3515	3.623	0.000291569	3.53526	0.000912051	TRUE
ELAPOR2	0.107	0.049	0.165	3515	3.622	0.000292574	3.53376	0.000913694	TRUE
TMEM51	0.112	0.051	0.173	3515	3.613	0.000302708	3.51898	0.000943795	TRUE
ATP1A1	0.106	0.048	0.163	3515	3.612	0.000303266	3.51818	0.00094399	TRUE
ENSG00000269026	0.122	0.056	0.188	3515	3.612	0.00030426	3.51675	0.000945539	TRUE
EPS15-AS1	0.151	0.069	0.232	3515	3.611	0.000305048	3.51563	0.000946445	TRUE
PARP14	0.1	0.046	0.154	3515	3.61	0.000305987	3.5143	0.000947814	TRUE
CREB3L2	0.121	0.055	0.187	3515	3.603	0.000315108	3.50154	0.000974482	TRUE
RPS15	0.097	0.044	0.149	3515	3.597	0.000321332	3.49305	0.000992118	TRUE
TOB2	0.094	0.043	0.145	3515	3.596	0.000323092	3.49067	0.000994329	TRUE
ELMO1	-0.194	-0.3	-0.088	3515	-3.596	0.000323084	3.49068	0.000994329	TRUE
FLVCR1-DT	0.067	0.03	0.104	3515	3.592	0.000328735	3.48315	0.00100844	TRUE
HYOU1	0.116	0.053	0.179	3515	3.592	0.000328314	3.48371	0.00100844	TRUE
ATP6V1D	-0.113	-0.175	-0.051	3515	-3.587	0.000334311	3.47585	0.00102389	TRUE
DYNC2H1	-0.124	-0.192	-0.056	3515	-3.586	0.000335528	3.47427	0.00102597	TRUE
ZNF57	0.098	0.044	0.152	3515	3.575	0.000349583	3.45645	0.00106724	TRUE
USP38-DT	-0.123	-0.191	-0.056	3515	-3.574	0.00035171	3.45382	0.00107201	TRUE
KCNC3	0.097	0.044	0.15	3515	3.571	0.000355332	3.44937	0.00108132	TRUE
ENSG00000291054	0.099	0.044	0.153	3515	3.569	0.000359018	3.44488	0.0010908	TRUE
CNNM2	0.109	0.049	0.17	3515	3.568	0.000359917	3.4438	0.00109153	TRUE
COLGALT2	0.165	0.075	0.256	3515	3.567	0.000360404	3.44321	0.00109153	TRUE
FBXL17	-0.115	-0.178	-0.052	3515	-3.563	0.000366861	3.4355	0.00110932	TRUE
ENSG00000248498	-0.151	-0.235	-0.068	3515	-3.562	0.00036805	3.43409	0.00111115	TRUE
TUBA1B	0.092	0.041	0.143	3515	3.558	0.000373228	3.42803	0.001125	TRUE
STX3	0.114	0.051	0.177	3515	3.551	0.000384159	3.41549	0.00115612	TRUE
EFCAB10	-0.135	-0.209	-0.06	3515	-3.549	0.00038635	3.41302	0.00115905	TRUE
MTATP6P1	-0.145	-0.225	-0.065	3515	-3.549	0.000386117	3.41328	0.00115905	TRUE
ENSG00000242593	-0.221	-0.343	-0.099	3515	-3.541	0.000399096	3.39892	0.0011954	TRUE
RPL13A	-0.088	-0.136	-0.039	3515	-3.538	0.000402496	3.39524	0.0012037	TRUE
TRIO	0.118	0.052	0.183	3515	3.538	0.000403702	3.39394	0.00120541	TRUE
TCF4	-0.123	-0.191	-0.055	3515	-3.532	0.000413128	3.38392	0.00123162	TRUE
SLCO6A1	-0.145	-0.226	-0.065	3515	-3.529	0.000417622	3.37922	0.00124308	TRUE
LINC00571	-0.134	-0.209	-0.059	3515	-3.518	0.000434303	3.36221	0.00129071	TRUE
PRICKLE1	0.145	0.064	0.226	3515	3.516	0.00043803	3.3585	0.00129976	TRUE
CA8	-0.159	-0.248	-0.07	3515	-3.512	0.00044416	3.35246	0.0013159	TRUE
LYSMD3	0.096	0.042	0.149	3515	3.512	0.0004452	3.35145	0.00131693	TRUE
ENSG00000264808	0.108	0.048	0.168	3515	3.506	0.000454779	3.3422	0.00134218	TRUE
LINC00534	-0.293	-0.457	-0.129	3515	-3.506	0.000455142	3.34185	0.00134218	TRUE
PPP1R14C	0.125	0.055	0.195	3515	3.504	0.000457545	3.33957	0.00134718	TRUE
MRPL33	-0.102	-0.16	-0.045	3515	-3.499	0.000466392	3.33125	0.00137111	TRUE
RBFOX1	0.086	0.038	0.135	3515	3.494	0.000475817	3.32256	0.00139666	TRUE
ENSG00000285184	0.079	0.034	0.123	3515	3.493	0.000477263	3.32124	0.00139875	TRUE
GLUL	0.122	0.053	0.19	3515	3.492	0.00047936	3.31934	0.00140273	TRUE
PIGC	0.099	0.044	0.155	3515	3.487	0.000488198	3.3114	0.00142641	TRUE
SPINK5	0.1	0.044	0.157	3515	3.483	0.00049525	3.30518	0.0014448	TRUE
KIF5A	0.111	0.048	0.173	3515	3.481	0.000498973	3.30192	0.00145343	TRUE
PITX1-AS1	-0.224	-0.351	-0.098	3515	-3.472	0.000517036	3.28648	0.00150375	TRUE
LNP1	0.09	0.039	0.141	3515	3.467	0.000525917	3.27908	0.00152724	TRUE
ASPH	0.153	0.066	0.24	3515	3.459	0.000541923	3.26606	0.00157133	TRUE
CACNB3	0.063	0.027	0.098	3515	3.448	0.000564492	3.24834	0.00163428	TRUE
SPRY4-AS1	0.126	0.054	0.198	3515	3.445	0.00057036	3.24385	0.00164876	TRUE
RB1CC1	-0.112	-0.175	-0.048	3515	-3.44	0.000581991	3.23508	0.00167984	TRUE
GAB3	-0.121	-0.189	-0.052	3515	-3.436	0.000589873	3.22924	0.00170001	TRUE
MFAP1	0.092	0.039	0.144	3515	3.428	0.000608343	3.21585	0.00175059	TRUE
PIK3R3	-0.107	-0.168	-0.046	3515	-3.424	0.000616391	3.21014	0.00177108	TRUE
ENSG00000290808	-0.279	-0.439	-0.119	3515	-3.422	0.000622368	3.20595	0.00178556	TRUE
CAMK2D	0.151	0.064	0.237	3515	3.421	0.000623674	3.20504	0.00178662	TRUE
RAB27B	-0.258	-0.406	-0.11	3515	-3.417	0.000633673	3.19813	0.00181253	TRUE
LINC02240	0.12	0.051	0.188	3515	3.414	0.000641146	3.19304	0.00183116	TRUE
FASN	0.117	0.05	0.185	3515	3.411	0.000647751	3.18859	0.00184725	TRUE
FAAH2	0.122	0.052	0.191	3515	3.41	0.000649923	3.18714	0.00185068	TRUE
PPP1R15A	0.106	0.045	0.167	3515	3.408	0.000654021	3.18441	0.00185957	TRUE
RAP1B	0.101	0.043	0.159	3515	3.408	0.000655288	3.18357	0.00186039	TRUE
JUN	-0.114	-0.18	-0.048	3515	-3.403	0.000665536	3.17683	0.00188668	TRUE
ABHD5	-0.121	-0.19	-0.051	3515	-3.403	0.000666817	3.17599	0.0018875	TRUE
YWHAE	-0.091	-0.144	-0.039	3515	-3.402	0.000668181	3.17511	0.00188855	TRUE
ZNF91	0.112	0.048	0.177	3515	3.399	0.000676599	3.16967	0.00190951	TRUE
RAP2C-AS1	-0.149	-0.234	-0.063	3515	-3.396	0.000683812	3.16506	0.00192701	TRUE
RNLS	-0.145	-0.229	-0.061	3515	-3.394	0.000689591	3.16141	0.00194043	TRUE
SKAP2	-0.119	-0.188	-0.05	3515	-3.389	0.000700808	3.1544	0.00196908	TRUE
KLHL24	0.094	0.04	0.148	3515	3.387	0.000706037	3.15117	0.00197946	TRUE
ZNF622	-0.095	-0.15	-0.04	3515	-3.387	0.000706579	3.15084	0.00197946	TRUE
ITGBL1	0.141	0.059	0.222	3515	3.382	0.000718599	3.14351	0.00201018	TRUE
ANLN	-0.11	-0.174	-0.046	3515	-3.378	0.000730389	3.13645	0.00204016	TRUE
ING3	0.082	0.034	0.129	3515	3.372	0.000745281	3.12768	0.00207567	TRUE
ZNF618	-0.117	-0.184	-0.049	3515	-3.373	0.000744215	3.1283	0.00207567	TRUE
CALR	-0.107	-0.17	-0.045	3515	-3.372	0.000746958	3.1267	0.00207731	TRUE
STXBP6	-0.148	-0.234	-0.062	3515	-3.37	0.000751943	3.12381	0.00208812	TRUE
ARHGAP21	-0.163	-0.258	-0.068	3515	-3.366	0.000761356	3.11841	0.00211118	TRUE
NEK11	-0.125	-0.198	-0.052	3515	-3.362	0.000772449	3.11213	0.00213883	TRUE
HBZ	-0.128	-0.202	-0.053	3515	-3.356	0.000791385	3.10161	0.00218808	TRUE
PELI2	-0.167	-0.265	-0.07	3515	-3.355	0.000794417	3.09995	0.00219328	TRUE
CDKN2AIP	0.089	0.037	0.14	3515	3.352	0.000803275	3.09514	0.00221453	TRUE
ENSG00000290100	-0.212	-0.337	-0.088	3515	-3.346	0.000820925	3.0857	0.00225992	TRUE
VPS13D	0.101	0.042	0.161	3515	3.341	0.00083567	3.07797	0.00229719	TRUE
NUDT7	0.071	0.029	0.112	3515	3.339	0.000839318	3.07607	0.00230389	TRUE
COL21A1	-0.149	-0.237	-0.062	3515	-3.339	0.000841506	3.07494	0.00230657	TRUE
ENSG00000291074	-0.153	-0.244	-0.063	3515	-3.332	0.000861939	3.06452	0.00235919	TRUE
RFX3-DT	-0.127	-0.202	-0.052	3515	-3.331	0.000864282	3.06334	0.0023622	TRUE
RNF144A	0.112	0.046	0.179	3515	3.33	0.000869494	3.06073	0.00236627	TRUE
LCP2	0.147	0.061	0.234	3515	3.33	0.0008684	3.06128	0.00236627	TRUE
ETV1	0.097	0.04	0.154	3515	3.33	0.000868791	3.06108	0.00236627	TRUE
RPL24	0.082	0.034	0.131	3515	3.322	0.000893736	3.04879	0.00242877	TRUE
LINC01980	0.12	0.049	0.191	3515	3.321	0.000895624	3.04787	0.00243043	TRUE
ENSG00000250501	0.116	0.047	0.184	3515	3.315	0.000916754	3.03775	0.00248423	TRUE
DNAAF3-AS1	0.086	0.035	0.137	3515	3.302	0.000958555	3.01838	0.00259382	TRUE
TRPC1	0.105	0.043	0.168	3515	3.301	0.00096505	3.01545	0.00260769	TRUE
EIF5B	-0.095	-0.152	-0.038	3515	-3.287	0.00101346	2.99419	0.00273463	TRUE
CELF2	0.193	0.078	0.308	3515	3.286	0.00101674	2.99279	0.00273958	TRUE
TUSC3	-0.106	-0.169	-0.043	3515	-3.283	0.00102746	2.98823	0.00276458	TRUE
C1QTNF3-AMACR	0.093	0.037	0.149	3515	3.277	0.00104793	2.97967	0.00281567	TRUE
UBE2S	0.091	0.037	0.146	3515	3.275	0.00105689	2.97597	0.00283574	TRUE
NIHCOLE	-0.111	-0.178	-0.045	3515	-3.274	0.00106012	2.97464	0.00284041	TRUE
ENSG00000287719	-0.14	-0.224	-0.056	3515	-3.266	0.00109011	2.96253	0.00291665	TRUE
ATP5MG	0.08	0.032	0.128	3515	3.265	0.0010956	2.96035	0.00292723	TRUE
ARID4A	0.099	0.04	0.159	3515	3.259	0.0011181	2.95152	0.00298316	TRUE
MSRA	-0.169	-0.271	-0.067	3515	-3.253	0.00114387	2.94162	0.00304766	TRUE
RPL37A	0.092	0.036	0.147	3515	3.251	0.00115053	2.9391	0.00306111	TRUE
HEXIM1	0.093	0.037	0.148	3515	3.248	0.00116075	2.93526	0.00308401	TRUE
SEL1L3	0.129	0.051	0.206	3515	3.248	0.00116408	2.93402	0.00308855	TRUE
ENSG00000285280	-0.123	-0.198	-0.049	3515	-3.24	0.00119384	2.92305	0.0031631	TRUE
CBFA2T3	0.118	0.046	0.189	3515	3.24	0.00119673	2.922	0.00316636	TRUE
GALNTL6	-0.166	-0.267	-0.065	3515	-3.226	0.00125581	2.90108	0.00331806	TRUE
FKBP2	0.086	0.034	0.139	3515	3.224	0.0012657	2.89767	0.00333955	TRUE
ENSG00000285458	-0.1	-0.162	-0.039	3515	-3.22	0.0012813	2.89235	0.00336673	TRUE
CSKMT	0.088	0.034	0.141	3515	3.22	0.00128089	2.89249	0.00336673	TRUE
SLC30A8	-0.229	-0.368	-0.089	3515	-3.22	0.00128117	2.89239	0.00336673	TRUE
SLC44A1	0.126	0.049	0.202	3515	3.213	0.00131486	2.88112	0.00345016	TRUE
KRBA1	0.086	0.033	0.138	3515	3.209	0.00133183	2.87555	0.00348988	TRUE
ENSG00000229983	-0.114	-0.183	-0.044	3515	-3.206	0.00134554	2.8711	0.00352096	TRUE
GABRG1	-0.15	-0.241	-0.058	3515	-3.2	0.00137644	2.86124	0.00359686	TRUE
RPL34-DT	0.099	0.038	0.159	3515	3.198	0.00138293	2.8592	0.00360886	TRUE
SWT1	-0.105	-0.169	-0.041	3515	-3.198	0.00138482	2.85861	0.00360886	TRUE
POTEKP	-0.126	-0.204	-0.049	3515	-3.189	0.00142864	2.84508	0.00371797	TRUE
ENSG00000230615	0.086	0.033	0.139	3515	3.187	0.00143591	2.84287	0.00373181	TRUE
NUDT4	-0.099	-0.16	-0.038	3515	-3.185	0.00144569	2.83992	0.00375211	TRUE
RFC1	0.082	0.031	0.132	3515	3.174	0.00150361	2.82287	0.00389711	TRUE
ENSG00000230773	-0.117	-0.19	-0.045	3515	-3.169	0.00153188	2.81477	0.00396499	TRUE
RAB31	0.112	0.043	0.181	3515	3.167	0.00153832	2.81295	0.00397521	TRUE
OXA1L-DT	-0.136	-0.219	-0.052	3515	-3.167	0.00154	2.81248	0.00397521	TRUE
ENSG00000284634	0.099	0.038	0.161	3515	3.164	0.00155356	2.80867	0.00400478	TRUE
FGGY	-0.128	-0.208	-0.049	3515	-3.162	0.00156496	2.8055	0.00402873	TRUE
AKT1S1	-0.08	-0.129	-0.03	3515	-3.161	0.00157182	2.8036	0.00404092	TRUE
COL25A1	-0.165	-0.267	-0.063	3515	-3.16	0.00157538	2.80262	0.0040446	TRUE
NUCKS1	0.089	0.034	0.144	3515	3.157	0.00159381	2.79756	0.00408641	TRUE
ME1	0.113	0.043	0.183	3515	3.153	0.00161576	2.79162	0.00413713	TRUE
TRG-AS1	0.099	0.037	0.16	3515	3.15	0.00163466	2.78657	0.0041799	TRUE
LINC01611	-0.122	-0.198	-0.046	3515	-3.147	0.00165115	2.78221	0.0042164	TRUE
ENSG00000285976	-0.083	-0.135	-0.031	3515	-3.142	0.00168039	2.77459	0.00427961	TRUE
ENSG00000250420	0.124	0.047	0.202	3515	3.142	0.00167965	2.77478	0.00427961	TRUE
ENSG00000234710	-0.122	-0.198	-0.046	3515	-3.13	0.001746	2.75796	0.00444076	TRUE
SPAG5	0.148	0.055	0.241	3515	3.127	0.00176741	2.75266	0.00448921	TRUE
FYB1	-0.18	-0.293	-0.067	3515	-3.118	0.0018203	2.73986	0.00461155	TRUE
APLF	0.09	0.033	0.146	3515	3.118	0.00182041	2.73983	0.00461155	TRUE
AQP3	0.07	0.026	0.114	3515	3.117	0.00182663	2.73835	0.00462116	TRUE
CADM2	0.121	0.045	0.197	3515	3.116	0.00183044	2.73744	0.00462466	TRUE
WARS1	0.113	0.042	0.184	3515	3.115	0.00183761	2.73575	0.00463662	TRUE
PDE1A	-0.147	-0.241	-0.054	3515	-3.106	0.00189542	2.7223	0.00477615	TRUE
ENSG00000259001	0.088	0.032	0.144	3515	3.093	0.00198357	2.70255	0.00499167	TRUE
TMED3	0.092	0.034	0.15	3515	3.088	0.00201326	2.6961	0.0050597	TRUE
BLTP2	0.096	0.035	0.157	3515	3.086	0.00202816	2.6929	0.00509044	TRUE
KIAA0319	0.061	0.022	0.099	3515	3.086	0.00203177	2.69213	0.00509278	TRUE
ZNF235	0.084	0.031	0.138	3515	3.081	0.00206459	2.68517	0.00516332	TRUE
ENSG00000290183	0.073	0.027	0.119	3515	3.081	0.00206533	2.68501	0.00516332	TRUE
KLF6	-0.12	-0.196	-0.044	3515	-3.08	0.0020704	2.68395	0.00516922	TRUE
RPL15	-0.076	-0.125	-0.028	3515	-3.077	0.00208872	2.68012	0.00520812	TRUE
MDGA2	-0.122	-0.2	-0.044	3515	-3.076	0.00209544	2.67872	0.00521806	TRUE
GPN3	-0.084	-0.138	-0.031	3515	-3.075	0.00210444	2.67686	0.00523178	TRUE
PRR16	-0.224	-0.367	-0.081	3515	-3.075	0.00210644	2.67645	0.00523178	TRUE
GYPB	-0.137	-0.224	-0.049	3515	-3.068	0.00215373	2.66681	0.00534227	TRUE
TXNIP	0.122	0.044	0.2	3515	3.067	0.00216239	2.66507	0.00535676	TRUE
ITPR2	-0.117	-0.191	-0.042	3515	-3.063	0.00219234	2.65909	0.0054239	TRUE
RHAG	-0.093	-0.152	-0.033	3515	-3.058	0.0022261	2.65245	0.0055003	TRUE
COL6A5	0.127	0.046	0.209	3515	3.053	0.00226714	2.64452	0.00559444	TRUE
MRAP2	0.087	0.031	0.143	3515	3.048	0.00230261	2.63778	0.0056746	TRUE
LINC02456	0.092	0.033	0.151	3515	3.046	0.0023204	2.63444	0.00571107	TRUE
LINC01004	0.091	0.033	0.15	3515	3.043	0.00234462	2.62993	0.00576322	TRUE
LBH	-0.107	-0.176	-0.038	3515	-3.034	0.00241016	2.61795	0.0059167	TRUE
KIF4A	-0.111	-0.183	-0.039	3515	-3.031	0.00243883	2.61282	0.00597938	TRUE
ENSG00000242880	-0.213	-0.351	-0.075	3515	-3.027	0.00247363	2.60667	0.00605689	TRUE
ENSG00000256209	-0.147	-0.242	-0.052	3515	-3.025	0.0024881	2.60413	0.00608451	TRUE
ENSG00000228541	0.171	0.06	0.281	3515	3.021	0.00251861	2.59884	0.00615123	TRUE
LINC01618	0.081	0.028	0.134	3515	3.02	0.00252916	2.59702	0.00616907	TRUE
KDM5B	0.092	0.032	0.152	3515	3.017	0.00255387	2.5928	0.00622137	TRUE
ABHD2	-0.114	-0.189	-0.04	3515	-3.011	0.0026001	2.58501	0.00632591	TRUE
IFNGR1	0.086	0.03	0.142	3515	3.01	0.00261531	2.58248	0.00635481	TRUE
ENSG00000259995	-0.119	-0.197	-0.041	3515	-3.004	0.0026654	2.57424	0.00646825	TRUE
ENSG00000287862	0.153	0.053	0.253	3515	3.001	0.00269394	2.56961	0.00652092	TRUE
SLC6A6	0.103	0.036	0.17	3515	3.001	0.00269354	2.56968	0.00652092	TRUE
SAP18	0.082	0.029	0.136	3515	2.998	0.00271803	2.56575	0.00657086	TRUE
SCARB1	0.099	0.034	0.164	3515	2.993	0.00275957	2.55916	0.00666283	TRUE
CYP4A22-AS1	-0.099	-0.164	-0.034	3515	-2.987	0.00281403	2.55067	0.00678573	TRUE
SUPT4H1	0.073	0.025	0.121	3515	2.982	0.0028648	2.54291	0.00689942	TRUE
SLC43A2	0.073	0.025	0.121	3515	2.98	0.00288655	2.53962	0.00694303	TRUE
ABCC4	-0.102	-0.169	-0.035	3515	-2.979	0.00289646	2.53813	0.00694901	TRUE
ENSG00000283380	0.144	0.049	0.24	3515	2.978	0.00289981	2.53763	0.00694901	TRUE
KBTBD3	0.064	0.022	0.106	3515	2.978	0.00289998	2.53761	0.00694901	TRUE
VWDE	-0.11	-0.183	-0.038	3515	-2.976	0.00291955	2.53468	0.00698711	TRUE
ENTPD3-AS1	-0.091	-0.152	-0.031	3515	-2.971	0.00297154	2.52702	0.00709372	TRUE
OR51B5	0.194	0.066	0.322	3515	2.971	0.00297122	2.52707	0.00709372	TRUE
GLIS3	-0.277	-0.459	-0.094	3515	-2.965	0.00302395	2.51943	0.0072098	TRUE
DLGAP1-AS2	0.084	0.028	0.139	3515	2.963	0.00304428	2.51651	0.0072492	TRUE
RPL35A	0.077	0.026	0.127	3515	2.962	0.00305256	2.51534	0.00725983	TRUE
PSMD14-DT	0.079	0.027	0.131	3515	2.961	0.00306403	2.51371	0.00727802	TRUE
TEC	-0.097	-0.162	-0.033	3515	-2.957	0.00310871	2.50742	0.00737497	TRUE
ENSG00000249001	0.142	0.048	0.237	3515	2.952	0.00315997	2.50032	0.00748724	TRUE
DNAJA1	-0.085	-0.142	-0.029	3515	-2.951	0.00317004	2.49894	0.00750177	TRUE
ZNF593	0.067	0.023	0.112	3515	2.943	0.00324956	2.48818	0.0076804	TRUE
ENSG00000264066	-0.137	-0.229	-0.046	3515	-2.938	0.00330099	2.48136	0.00778401	TRUE
RSL1D1	0.076	0.025	0.126	3515	2.938	0.00330156	2.48128	0.00778401	TRUE
RPS13	0.076	0.025	0.127	3515	2.933	0.00336042	2.47361	0.00791298	TRUE
ZEB1	-0.095	-0.158	-0.031	3515	-2.927	0.00341803	2.46622	0.00803871	TRUE
IGSF1	-0.094	-0.158	-0.031	3515	-2.926	0.00343596	2.46395	0.0080709	TRUE
EGFLAM	0.071	0.024	0.119	3515	2.925	0.00344194	2.4632	0.00807499	TRUE
DOCK8	0.097	0.032	0.162	3515	2.921	0.00348794	2.45743	0.00817285	TRUE
LINC02994	0.118	0.039	0.198	3515	2.913	0.00358232	2.44584	0.00838368	TRUE
AREG	0.108	0.035	0.181	3515	2.91	0.00361793	2.44154	0.00845664	TRUE
EPHB6	0.159	0.052	0.267	3515	2.906	0.00365844	2.4367	0.00854085	TRUE
CYBRD1	0.085	0.028	0.142	3515	2.906	0.00366486	2.43594	0.00854536	TRUE
LINC00877	0.132	0.043	0.221	3515	2.903	0.00369537	2.43234	0.00860596	TRUE
ENSG00000253496	-0.111	-0.187	-0.036	3515	-2.894	0.00380429	2.41973	0.0088488	TRUE
ASNS	0.108	0.035	0.182	3515	2.891	0.00384253	2.41538	0.00892685	TRUE
SLC9B1	-0.103	-0.173	-0.033	3515	-2.885	0.00391849	2.40688	0.00909222	TRUE
WIPI2	0.072	0.023	0.121	3515	2.883	0.00393628	2.40491	0.00912179	TRUE
ENSG00000253642	0.189	0.06	0.317	3515	2.883	0.0039408	2.40442	0.00912179	TRUE
ENSG00000285679	-0.111	-0.186	-0.035	3515	-2.882	0.00394992	2.40341	0.0091318	TRUE
EMC4	0.073	0.023	0.122	3515	2.877	0.00401149	2.39669	0.0092629	TRUE
EIF1B-AS1	0.095	0.03	0.16	3515	2.877	0.0040211	2.39566	0.00927384	TRUE
MAGED1	0.103	0.033	0.174	3515	2.876	0.00403074	2.39462	0.00928483	TRUE
ENSG00000287923	-0.123	-0.206	-0.039	3515	-2.874	0.00404863	2.39269	0.00931478	TRUE
CACYBP	0.075	0.024	0.127	3515	2.871	0.00409713	2.38752	0.009415	TRUE
KCNK1	-0.099	-0.166	-0.031	3515	-2.87	0.00410378	2.38682	0.00941892	TRUE
ENSG00000279669	-0.106	-0.179	-0.034	3515	-2.869	0.00411611	2.38551	0.00943584	TRUE
DDAH2	0.077	0.024	0.129	3515	2.862	0.00420976	2.37574	0.00963893	TRUE
TM4SF19	-0.088	-0.149	-0.028	3515	-2.857	0.00427591	2.36897	0.00977863	TRUE
SCIN	-0.165	-0.278	-0.051	3515	-2.852	0.00433995	2.36252	0.0099132	TRUE
HECW2	0.118	0.037	0.199	3515	2.848	0.00439289	2.35725	0.0100221	TRUE
PTGER3	0.115	0.036	0.194	3515	2.846	0.00442414	2.35417	0.0100813	TRUE
SLC25A48	-0.195	-0.33	-0.061	3515	-2.843	0.00446824	2.34986	0.0101696	TRUE
UBE2H	-0.099	-0.167	-0.031	3515	-2.841	0.00449079	2.34768	0.0102041	TRUE
TRPC3	-0.116	-0.197	-0.036	3515	-2.841	0.0044941	2.34736	0.0102041	TRUE
SVBP	0.071	0.022	0.119	3515	2.84	0.0045063	2.34618	0.0102196	TRUE
SLCO4C1	0.087	0.027	0.147	3515	2.838	0.00453497	2.34343	0.0102724	TRUE
ARL4A	0.071	0.022	0.12	3515	2.83	0.00465382	2.33219	0.0105291	TRUE
MTERF1	0.093	0.029	0.158	3515	2.826	0.0047078	2.32718	0.0106386	TRUE
DAPK3	0.079	0.024	0.134	3515	2.824	0.00474178	2.32406	0.0106901	TRUE
HNRNPLL	0.095	0.029	0.161	3515	2.824	0.00473842	2.32437	0.0106901	TRUE
ENSG00000286251	-0.135	-0.228	-0.041	3515	-2.823	0.00475799	2.32258	0.0107139	TRUE
EFHC2	-0.069	-0.116	-0.021	3515	-2.813	0.00491517	2.30846	0.0110548	TRUE
NEAT1	0.149	0.045	0.252	3515	2.808	0.00498525	2.30231	0.0111992	TRUE
DDX60L	-0.101	-0.172	-0.03	3515	-2.802	0.0050806	2.29408	0.0113999	TRUE
CASC9	0.115	0.035	0.196	3515	2.798	0.0051464	2.2885	0.011534	TRUE
CNKSR3	-0.116	-0.198	-0.035	3515	-2.789	0.00528483	2.27697	0.0118303	TRUE
ENSG00000243620	-0.328	-0.559	-0.097	3515	-2.786	0.00534187	2.27231	0.011944	TRUE
KISS1R	0.064	0.019	0.11	3515	2.781	0.00541483	2.26641	0.0120929	TRUE
ENSG00000288771	0.069	0.02	0.118	3515	2.781	0.00542259	2.26579	0.0120961	TRUE
TMEM132D-AS1	0.055	0.016	0.094	3515	2.78	0.00544122	2.2643	0.0121234	TRUE
AGPAT4	0.141	0.042	0.241	3515	2.779	0.00545778	2.26298	0.0121442	TRUE
AGBL4	-0.108	-0.185	-0.032	3515	-2.778	0.00546967	2.26204	0.0121442	TRUE
SPATS2L	-0.111	-0.189	-0.033	3515	-2.778	0.00546445	2.26245	0.0121442	TRUE
OR2AT4	-0.131	-0.224	-0.038	3515	-2.769	0.00561958	2.2503	0.0124625	TRUE
RRAGC	-0.077	-0.131	-0.022	3515	-2.767	0.00565613	2.24748	0.0125144	TRUE
AEBP2	-0.074	-0.126	-0.022	3515	-2.767	0.00564963	2.24798	0.0125144	TRUE
TCP1	-0.068	-0.117	-0.02	3515	-2.762	0.00573777	2.24126	0.0126803	TRUE
ERC2	-0.178	-0.304	-0.051	3515	-2.757	0.00583961	2.23362	0.0128905	TRUE
LINC02269	0.11	0.032	0.188	3515	2.753	0.00590986	2.22842	0.0130304	TRUE
ENSG00000232884	0.119	0.034	0.204	3515	2.736	0.00622275	2.20602	0.0137044	TRUE
USP53	0.08	0.023	0.138	3515	2.732	0.00628943	2.20139	0.0138353	TRUE
ENSG00000277526	0.078	0.022	0.134	3515	2.724	0.0064442	2.19083	0.0141594	TRUE
ENSG00000259345	0.184	0.051	0.318	3515	2.714	0.00665146	2.17708	0.0145812	TRUE
SYBU	0.101	0.028	0.174	3515	2.714	0.00665097	2.17712	0.0145812	TRUE
PROS1	0.083	0.023	0.143	3515	2.713	0.00666209	2.17639	0.0145877	TRUE
LINC02267	0.169	0.047	0.292	3515	2.712	0.00669114	2.1745	0.0146177	TRUE
ENSG00000249492	-0.075	-0.129	-0.021	3515	-2.712	0.00668703	2.17477	0.0146177	TRUE
KRT10	0.082	0.023	0.141	3515	2.71	0.00672449	2.17234	0.0146737	TRUE
LINC02663	0.113	0.031	0.194	3515	2.707	0.0067955	2.16778	0.0148117	TRUE
EVA1C	-0.113	-0.195	-0.031	3515	-2.696	0.00701453	2.154	0.0152716	TRUE
TAPT1-AS1	0.09	0.024	0.155	3515	2.696	0.00702798	2.15317	0.0152835	TRUE
ZBTB43	-0.083	-0.143	-0.023	3515	-2.693	0.00708265	2.1498	0.0153848	TRUE
TMEM30A-DT	-0.077	-0.133	-0.021	3515	-2.691	0.00712031	2.1475	0.015449	TRUE
ENSG00000285713	0.072	0.02	0.125	3515	2.69	0.00714349	2.14609	0.015464	TRUE
MAPRE1	0.074	0.02	0.127	3515	2.69	0.00714292	2.14612	0.015464	TRUE
CTIF	0.084	0.023	0.145	3515	2.683	0.00730432	2.13642	0.0157943	TRUE
GRIK1	-0.128	-0.222	-0.034	3515	-2.681	0.00733556	2.13457	0.0158438	TRUE
NEFH	0.095	0.025	0.164	3515	2.679	0.00737827	2.13205	0.015918	TRUE
ANGPT1	-0.089	-0.155	-0.024	3515	-2.675	0.00747184	2.12657	0.0161016	TRUE
JAK2	-0.105	-0.183	-0.028	3515	-2.673	0.00751122	2.12429	0.0161682	TRUE
ENSG00000214719	0.095	0.025	0.164	3515	2.671	0.00756505	2.12119	0.0162657	TRUE
LINC02008	-0.198	-0.344	-0.053	3515	-2.667	0.00764377	2.11669	0.0164164	TRUE
POT1-AS1	-0.109	-0.188	-0.029	3515	-2.666	0.00768653	2.11427	0.0164897	TRUE
PRPF38A	-0.067	-0.116	-0.018	3515	-2.661	0.00778017	2.10901	0.0166718	TRUE
PTPRC	-0.159	-0.276	-0.042	3515	-2.658	0.0078648	2.10431	0.0168342	TRUE
AGMO	-0.15	-0.26	-0.039	3515	-2.655	0.00792936	2.10076	0.0169534	TRUE
ARHGAP28	0.087	0.023	0.152	3515	2.649	0.0080689	2.09319	0.0172323	TRUE
CYP3A5	-0.128	-0.223	-0.033	3515	-2.637	0.00836502	2.07753	0.0178447	TRUE
DPH6	-0.096	-0.168	-0.025	3515	-2.635	0.00842209	2.07458	0.0179464	TRUE
PKIB	-0.092	-0.16	-0.023	3515	-2.633	0.00845644	2.07281	0.0179995	TRUE
VEPH1	-0.245	-0.428	-0.063	3515	-2.632	0.00848192	2.07151	0.0180336	TRUE
ITGA4	-0.131	-0.228	-0.033	3515	-2.627	0.00860893	2.06505	0.0182832	TRUE
DDIT3	0.091	0.023	0.159	3515	2.622	0.00873354	2.05881	0.0185272	TRUE
ENSG00000267327	0.086	0.022	0.15	3515	2.619	0.00881675	2.05469	0.0186829	TRUE
LONRF3	0.086	0.022	0.151	3515	2.616	0.00888559	2.05131	0.0188078	TRUE
ENSG00000251314	-0.1	-0.174	-0.025	3515	-2.612	0.00901421	2.04507	0.0190589	TRUE
MAP3K5	-0.082	-0.144	-0.021	3515	-2.61	0.0090481	2.04344	0.0191093	TRUE
ACVR1	-0.087	-0.152	-0.022	3515	-2.608	0.00912054	2.03998	0.019241	TRUE
LINC02100	0.087	0.022	0.153	3515	2.606	0.00916335	2.03795	0.0192886	TRUE
CRADD	-0.091	-0.16	-0.023	3515	-2.606	0.0091607	2.03807	0.0192886	TRUE
CHD1-DT	0.075	0.019	0.132	3515	2.601	0.00928858	2.03205	0.0195306	TRUE
RBM20	-0.093	-0.163	-0.023	3515	-2.599	0.0093563	2.0289	0.0196513	TRUE
CCDC68	0.089	0.022	0.157	3515	2.59	0.00958799	2.01827	0.0201158	TRUE
EREG	-0.15	-0.263	-0.036	3515	-2.589	0.00962613	2.01655	0.0201736	TRUE
EXOC6B	0.085	0.021	0.15	3515	2.586	0.00971841	2.0124	0.0203446	TRUE
RPL27	0.063	0.015	0.11	3515	2.582	0.00981506	2.00811	0.0205244	TRUE
RPS17	-0.066	-0.117	-0.016	3515	-2.576	0.00999188	2.00035	0.0208712	TRUE
GNGT1	0.084	0.02	0.147	3515	2.575	0.0100102	1.99956	0.0208865	TRUE
SCART1	-0.094	-0.166	-0.022	3515	-2.574	0.0100511	1.99779	0.020949	TRUE
MAD2L1-DT	0.084	0.02	0.149	3515	2.564	0.0103506	1.98504	0.0215368	TRUE
HMCN1	0.09	0.021	0.158	3515	2.564	0.0103557	1.98482	0.0215368	TRUE
DISC1FP1	0.108	0.025	0.191	3515	2.56	0.0104537	1.98073	0.0217167	TRUE
RHOBTB1	-0.091	-0.16	-0.021	3515	-2.559	0.0105121	1.97831	0.0218143	TRUE
PPM1L	-0.101	-0.178	-0.024	3515	-2.557	0.0105459	1.97692	0.0218606	TRUE
ALAD	0.062	0.015	0.11	3515	2.555	0.0106178	1.97396	0.0219858	TRUE
LINC01049	-0.201	-0.356	-0.046	3515	-2.548	0.0108282	1.96545	0.022397	TRUE
NIBAN1	0.143	0.033	0.254	3515	2.541	0.0110449	1.95684	0.0228205	TRUE
ENSG00000287100	0.102	0.023	0.18	3515	2.538	0.0111404	1.9531	0.022993	TRUE
PAM	0.093	0.021	0.165	3515	2.531	0.011377	1.94397	0.0234559	TRUE
CHD2	-0.076	-0.134	-0.017	3515	-2.529	0.0114234	1.9422	0.023526	TRUE
RASA1	-0.064	-0.114	-0.014	3515	-2.529	0.0114475	1.94129	0.0235501	TRUE
ESPL1	-0.077	-0.137	-0.017	3515	-2.528	0.0114707	1.94041	0.0235724	TRUE
ENSG00000259543	0.081	0.018	0.144	3515	2.522	0.0116822	1.93248	0.0239811	TRUE
GDAP1	0.097	0.022	0.172	3515	2.519	0.011768	1.9293	0.0241314	TRUE
COX10-DT	0.065	0.014	0.115	3515	2.517	0.0118212	1.92734	0.0242143	TRUE
MYO3B	0.19	0.042	0.338	3515	2.514	0.0119445	1.92283	0.0244407	TRUE
NEU1	-0.067	-0.12	-0.015	3515	-2.511	0.0120219	1.92003	0.0245728	TRUE
ENSG00000234261	0.124	0.027	0.221	3515	2.508	0.012144	1.91564	0.0247957	TRUE
SUPT5H	0.067	0.015	0.119	3515	2.506	0.0122145	1.91312	0.0249129	TRUE
ENSG00000235450	0.106	0.023	0.189	3515	2.501	0.0123696	1.90765	0.0252021	TRUE
NLGN1	0.22	0.048	0.393	3515	2.5	0.0124023	1.9065	0.0252419	TRUE
DUSP10	0.074	0.016	0.133	3515	2.498	0.0125005	1.90307	0.0254145	TRUE
THRB	0.122	0.026	0.218	3515	2.496	0.0125774	1.90041	0.0255165	TRUE
FAM222B	-0.083	-0.148	-0.018	3515	-2.496	0.0125656	1.90082	0.0255165	TRUE
TNFRSF8	0.083	0.018	0.149	3515	2.495	0.012592	1.8999	0.025519	TRUE
ZNF93	0.079	0.017	0.142	3515	2.495	0.0126072	1.89938	0.0255226	TRUE
CDCA8	-0.095	-0.169	-0.02	3515	-2.492	0.0126926	1.89645	0.0256683	TRUE
ZRANB2-DT	-0.083	-0.148	-0.018	3515	-2.487	0.0128762	1.89021	0.0260117	TRUE
LINC01515	-0.163	-0.292	-0.034	3515	-2.482	0.0130637	1.88394	0.0263626	TRUE
SH3KBP1	-0.106	-0.19	-0.022	3515	-2.481	0.0130938	1.88293	0.0263955	TRUE
TPK1	0.07	0.015	0.125	3515	2.477	0.0132579	1.87753	0.026698	TRUE
ENSG00000285673	0.081	0.017	0.145	3515	2.476	0.0132766	1.87691	0.0267074	TRUE
SRSF3	0.06	0.012	0.107	3515	2.472	0.0134226	1.87216	0.0269727	TRUE
HMBS	0.083	0.017	0.148	3515	2.47	0.0135132	1.86924	0.0270975	TRUE
MLF1	0.084	0.017	0.151	3515	2.47	0.013501	1.86964	0.0270975	TRUE
SYN3	0.124	0.026	0.223	3515	2.466	0.0136648	1.8644	0.0273727	TRUE
SUPT16H	0.063	0.013	0.113	3515	2.465	0.0137091	1.86299	0.0274327	TRUE
ENSG00000248347	0.081	0.017	0.146	3515	2.459	0.0139349	1.8559	0.027851	TRUE
KDM7A	0.072	0.015	0.13	3515	2.459	0.0139474	1.85551	0.027851	TRUE
LINC02615	-0.082	-0.147	-0.016	3515	-2.454	0.0141354	1.84969	0.0281673	TRUE
OAT	-0.079	-0.142	-0.016	3515	-2.454	0.0141226	1.85009	0.0281673	TRUE
HMMR	0.081	0.016	0.145	3515	2.453	0.0141663	1.84874	0.0281993	TRUE
BACH2	0.149	0.03	0.268	3515	2.445	0.014502	1.83857	0.0288374	TRUE
SMAD3	-0.086	-0.156	-0.017	3515	-2.439	0.0147111	1.83235	0.0291924	TRUE
ODAD4	0.038	0.008	0.069	3515	2.439	0.0147107	1.83237	0.0291924	TRUE
LRRC8C	0.088	0.017	0.158	3515	2.433	0.0149938	1.82409	0.0297224	TRUE
C9orf78	0.065	0.012	0.118	3515	2.423	0.015382	1.81299	0.0304603	TRUE
CRYBG3	0.084	0.016	0.152	3515	2.418	0.0156025	1.80681	0.0308648	TRUE
ACBD4	0.057	0.011	0.102	3515	2.417	0.0156331	1.80595	0.0308932	TRUE
SMPD4P1	0.132	0.025	0.239	3515	2.417	0.015655	1.80535	0.0309044	TRUE
ENSG00000243276	-0.176	-0.32	-0.033	3515	-2.412	0.0158493	1.79999	0.0312555	TRUE
RNF168	0.069	0.013	0.126	3515	2.408	0.0160297	1.79507	0.0315787	TRUE
PARD3B	0.196	0.036	0.356	3515	2.402	0.0162853	1.7882	0.0319171	TRUE
FOXN3	0.081	0.015	0.147	3515	2.403	0.0162662	1.78871	0.0319171	TRUE
CECR2	0.121	0.022	0.219	3515	2.403	0.01627	1.78861	0.0319171	TRUE
DNAI4	0.07	0.013	0.127	3515	2.403	0.0162586	1.78892	0.0319171	TRUE
SCHLAP1	-0.189	-0.344	-0.035	3515	-2.403	0.0162779	1.7884	0.0319171	TRUE
RGS20	0.114	0.021	0.207	3515	2.4	0.0163798	1.78569	0.0320693	TRUE
SSX3	-0.083	-0.15	-0.015	3515	-2.396	0.0165962	1.77999	0.0324597	TRUE
TFAM	0.062	0.011	0.113	3515	2.389	0.0168996	1.77212	0.0330192	TRUE
HDGFL3	0.067	0.012	0.122	3515	2.388	0.0169414	1.77105	0.0330671	TRUE
ENSG00000269559	0.033	0.006	0.06	3515	2.385	0.0170707	1.76775	0.0332754	TRUE
SPRED1	-0.067	-0.122	-0.012	3515	-2.385	0.0170831	1.76743	0.0332754	TRUE
ZKSCAN4	0.061	0.011	0.111	3515	2.381	0.0172618	1.76291	0.0335891	TRUE
CASK	0.077	0.014	0.141	3515	2.38	0.0173055	1.76182	0.0336397	TRUE
RPH3AL	0.105	0.018	0.191	3515	2.38	0.0173316	1.76116	0.0336562	TRUE
KCNMB2-AS1	0.084	0.015	0.153	3515	2.375	0.0175297	1.75623	0.0340061	TRUE
ZNF846	0.074	0.013	0.136	3515	2.37	0.0177797	1.75007	0.0344561	TRUE
ENSG00000246090	0.075	0.013	0.137	3515	2.367	0.0179131	1.74683	0.0346794	TRUE
COL23A1	0.204	0.035	0.374	3515	2.367	0.0179519	1.74589	0.0347191	TRUE
KDM3A	-0.07	-0.128	-0.012	3515	-2.365	0.01803	1.744	0.0348348	TRUE
COBL	0.095	0.016	0.174	3515	2.362	0.0181564	1.74097	0.0350436	TRUE
BMP2K	-0.085	-0.156	-0.014	3515	-2.36	0.0182832	1.73795	0.0352525	TRUE
CPEB4	-0.114	-0.21	-0.019	3515	-2.358	0.0183623	1.73607	0.0353693	TRUE
CRTC3-AS1	0.07	0.012	0.129	3515	2.357	0.0184164	1.7348	0.0354375	TRUE
DMGDH	-0.104	-0.191	-0.018	3515	-2.354	0.0185494	1.73167	0.0356576	TRUE
ENSG00000284722	-0.102	-0.188	-0.017	3515	-2.352	0.0186857	1.72849	0.0358833	TRUE
CD276	0.04	0.006	0.073	3515	2.345	0.0190437	1.72025	0.036534	TRUE
CDCP1	0.101	0.016	0.185	3515	2.342	0.0191946	1.71682	0.0367864	TRUE
RAPGEF2	-0.078	-0.142	-0.013	3515	-2.34	0.0192796	1.7149	0.0369122	TRUE
ZNF432	-0.078	-0.144	-0.013	3515	-2.338	0.0193635	1.71302	0.0370355	TRUE
MFSD6	-0.072	-0.132	-0.011	3515	-2.33	0.0197993	1.70335	0.0378311	TRUE
DNTTIP2	-0.062	-0.115	-0.01	3515	-2.328	0.01989	1.70137	0.0379663	TRUE
GRID2	0.15	0.024	0.276	3515	2.328	0.019919	1.70073	0.0379836	TRUE
SH3GL3	0.117	0.018	0.217	3515	2.326	0.0200429	1.69804	0.0381817	TRUE
ELL2	-0.078	-0.144	-0.012	3515	-2.321	0.0203106	1.69228	0.0386531	TRUE
BCAS3	0.098	0.015	0.181	3515	2.319	0.0203871	1.69065	0.0387599	TRUE
SNHG27	0.08	0.012	0.148	3515	2.319	0.0204102	1.69015	0.0387652	TRUE
IL12RB2	-0.114	-0.211	-0.017	3515	-2.312	0.0207753	1.68245	0.0394194	TRUE
TMEM161B-DT	0.07	0.01	0.131	3515	2.302	0.0213333	1.67094	0.0404377	TRUE
ENSG00000287352	0.093	0.014	0.172	3515	2.302	0.0213557	1.67049	0.0404399	TRUE
GYPE	-0.087	-0.16	-0.013	3515	-2.299	0.0214829	1.66791	0.0406404	TRUE
PSAP	-0.064	-0.119	-0.009	3515	-2.297	0.0216277	1.66499	0.0408739	TRUE
ULK4	0.081	0.012	0.15	3515	2.293	0.0218219	1.66111	0.0411999	TRUE
SLC22A4	-0.09	-0.167	-0.013	3515	-2.291	0.021963	1.65831	0.0413941	TRUE
RNF217-AS1	0.077	0.011	0.142	3515	2.291	0.0219682	1.65821	0.0413941	TRUE
ENSG00000258561	-0.093	-0.172	-0.013	3515	-2.28	0.0225917	1.64605	0.0425268	TRUE
CRPPA-AS1	-0.078	-0.145	-0.011	3515	-2.275	0.0229152	1.63988	0.0430508	TRUE
CNTN5	-0.124	-0.231	-0.017	3515	-2.275	0.0228939	1.64028	0.0430508	TRUE
PSAT1	0.082	0.011	0.153	3515	2.274	0.0229617	1.639	0.0430956	TRUE
NRF1	-0.069	-0.128	-0.009	3515	-2.274	0.0229917	1.63843	0.0431094	TRUE
SNCA	-0.108	-0.201	-0.015	3515	-2.272	0.0230811	1.63674	0.0432346	TRUE
OPTN	0.075	0.01	0.139	3515	2.272	0.0231132	1.63614	0.0432521	TRUE
AURKA	0.072	0.01	0.135	3515	2.263	0.0236297	1.62654	0.0441752	TRUE
LCMT1-AS1	-0.063	-0.118	-0.008	3515	-2.256	0.0240595	1.61871	0.0449346	TRUE
BUB1	0.078	0.01	0.145	3515	2.251	0.0243749	1.61306	0.0454791	TRUE
ZMYND11	-0.06	-0.112	-0.007	3515	-2.239	0.0251474	1.59951	0.0468746	TRUE
TRPM3	0.098	0.012	0.184	3515	2.235	0.025404	1.5951	0.0473066	TRUE
INCENP	0.076	0.009	0.143	3515	2.23	0.02575	1.58922	0.047903	TRUE
DLGAP1	0.064	0.008	0.12	3515	2.23	0.0257746	1.58881	0.047903	TRUE
MSH5	0.069	0.008	0.13	3515	2.228	0.0258867	1.58692	0.0480645	TRUE
ADGRV1	-0.127	-0.239	-0.015	3515	-2.226	0.0260166	1.58475	0.0482116	TRUE
SERTAD2	0.063	0.007	0.118	3515	2.226	0.0260081	1.58489	0.0482116	TRUE
FOXA3	0.052	0.006	0.099	3515	2.226	0.026044	1.58429	0.0482155	TRUE
ENSG00000253474	-0.172	-0.324	-0.02	3515	-2.224	0.0261384	1.58272	0.0483434	TRUE
GP6-AS1	0.071	0.008	0.133	3515	2.22	0.0264107	1.57822	0.0487997	TRUE
DDR2	-0.078	-0.146	-0.009	3515	-2.216	0.0266639	1.57408	0.0492196	TRUE
ARHGDIA	0.062	0.007	0.117	3515	2.216	0.0266991	1.5735	0.049237	TRUE
TNFAIP8	-0.093	-0.175	-0.011	3515	-2.214	0.0268289	1.5714	0.0494285	TRUE
GNG12	0.072	0.008	0.135	3515	2.212	0.0269609	1.56927	0.0496237	TRUE
OPHN1	0.075	0.008	0.142	3515	2.204	0.0275341	1.56013	0.0506298	FALSE
HIBCH	0.081	0.009	0.154	3515	2.202	0.0276983	1.55755	0.0508826	FALSE
RPL6	-0.054	-0.101	-0.006	3515	-2.199	0.0278874	1.55459	0.0511807	FALSE
F2R	0.061	0.007	0.115	3515	2.196	0.0280915	1.55143	0.0515056	FALSE
MS4A4A	0.173	0.019	0.327	3515	2.196	0.0281228	1.55094	0.0515133	FALSE
SDF2L1	0.057	0.006	0.108	3515	2.193	0.0282823	1.54848	0.0517062	FALSE
LINC00486	0.051	0.005	0.096	3515	2.193	0.0282737	1.54862	0.0517062	FALSE
COL4A5	0.071	0.008	0.134	3515	2.192	0.0283674	1.54718	0.051812	FALSE
ENSG00000250453	-0.072	-0.136	-0.007	3515	-2.186	0.0287794	1.54092	0.0524903	FALSE
CASTOR2	0.075	0.008	0.142	3515	2.186	0.0287939	1.5407	0.0524903	FALSE
OSMR-DT	0.064	0.007	0.121	3515	2.184	0.0289362	1.53856	0.0526993	FALSE
PCLAF	0.066	0.007	0.125	3515	2.184	0.0289679	1.53808	0.0527067	FALSE
ENSG00000267723	0.088	0.009	0.167	3515	2.182	0.0290775	1.53644	0.0528555	FALSE
PIF1	0.089	0.009	0.17	3515	2.18	0.0292644	1.53366	0.0530434	FALSE
TMF1	0.062	0.006	0.118	3515	2.18	0.0292406	1.53401	0.0530434	FALSE
CDH12	0.233	0.024	0.442	3515	2.18	0.0292596	1.53373	0.0530434	FALSE
LINC01748	0.074	0.007	0.141	3515	2.178	0.0294166	1.53141	0.0532687	FALSE
MYO16	-0.226	-0.429	-0.022	3515	-2.177	0.0295167	1.52993	0.0533991	FALSE
LINC01344	0.182	0.018	0.347	3515	2.172	0.0298896	1.52448	0.0540224	FALSE
SUMF1	-0.087	-0.166	-0.008	3515	-2.17	0.0300215	1.52257	0.0542094	FALSE
ENSG00000254067	0.065	0.006	0.123	3515	2.169	0.0300583	1.52204	0.0542244	FALSE
NTAN1	0.058	0.006	0.111	3515	2.167	0.0302517	1.51925	0.0545218	FALSE
SAMMSON	0.067	0.006	0.127	3515	2.161	0.030672	1.51326	0.055227	FALSE
ARSB	-0.07	-0.133	-0.006	3515	-2.16	0.0307991	1.51146	0.0554035	FALSE
MED17	-0.061	-0.117	-0.006	3515	-2.154	0.0312185	1.50559	0.056105	FALSE
BCL10	0.053	0.005	0.102	3515	2.152	0.0314065	1.50298	0.0562325	FALSE
PBX3	0.083	0.007	0.159	3515	2.152	0.0314075	1.50297	0.0562325	FALSE
TOP2A	0.097	0.009	0.185	3515	2.152	0.0313664	1.50354	0.0562325	FALSE
ST8SIA6	-0.069	-0.132	-0.006	3515	-2.152	0.0314026	1.50303	0.0562325	FALSE
ZNF75D	0.067	0.006	0.128	3515	2.149	0.0316739	1.4993	0.0566562	FALSE
SORCS1	-0.109	-0.209	-0.009	3515	-2.145	0.03196	1.49539	0.0570608	FALSE
ENSG00000266450	-0.076	-0.146	-0.007	3515	-2.145	0.0319418	1.49564	0.0570608	FALSE
MSC-AS1	0.06	0.005	0.115	3515	2.141	0.0322627	1.4913	0.0574934	FALSE
MACROD1	-0.067	-0.128	-0.006	3515	-2.141	0.0322377	1.49164	0.0574934	FALSE
GALNT5	-0.075	-0.143	-0.006	3515	-2.139	0.0324628	1.48861	0.0577959	FALSE
THAP3	-0.06	-0.116	-0.005	3515	-2.129	0.0332641	1.47802	0.0591673	FALSE
MACO1	-0.065	-0.125	-0.005	3515	-2.128	0.0333446	1.47697	0.059255	FALSE
BUB1B	-0.067	-0.129	-0.005	3515	-2.125	0.0335694	1.47406	0.059599	FALSE
ENSG00000273734	-0.071	-0.136	-0.005	3515	-2.124	0.0336799	1.47263	0.0597395	FALSE
PAPPA	-0.109	-0.21	-0.008	3515	-2.121	0.0338827	1.47002	0.0600433	FALSE
IQCH	0.072	0.005	0.139	3515	2.119	0.0340762	1.46755	0.0603301	FALSE
DPH6-DT	-0.083	-0.159	-0.006	3515	-2.116	0.0343251	1.46439	0.0607143	FALSE
NR4A2	0.071	0.005	0.138	3515	2.112	0.0346506	1.46029	0.0612333	FALSE
IQGAP2	-0.075	-0.145	-0.005	3515	-2.105	0.0353093	1.45211	0.0623394	FALSE
RAB11FIP1	0.081	0.005	0.157	3515	2.102	0.0355154	1.44958	0.0626453	FALSE
SAMSN1	0.099	0.007	0.191	3515	2.1	0.0357694	1.44649	0.0629766	FALSE
TENM1	-0.136	-0.264	-0.009	3515	-2.1	0.035748	1.44675	0.0629766	FALSE
UQCC3	0.047	0.003	0.091	3515	2.097	0.0359881	1.44384	0.0633032	FALSE
ENSG00000287263	0.059	0.004	0.114	3515	2.096	0.0360743	1.4428	0.0633963	FALSE
STMN1	0.056	0.003	0.108	3515	2.089	0.036674	1.43564	0.0643908	FALSE
GOLGB1	0.064	0.004	0.123	3515	2.082	0.0373491	1.42772	0.0655156	FALSE
ENSG00000258168	-0.098	-0.19	-0.006	3515	-2.08	0.0375019	1.42595	0.0657231	FALSE
H2BC11	-0.079	-0.153	-0.004	3515	-2.076	0.0379276	1.42104	0.0664082	FALSE
COL26A1	-0.123	-0.239	-0.007	3515	-2.074	0.0380774	1.41933	0.0666093	FALSE
CAVIN2-AS1	0.119	0.006	0.232	3515	2.07	0.0384079	1.41558	0.0671257	FALSE
NAMPT	-0.059	-0.116	-0.003	3515	-2.068	0.0386351	1.41302	0.0674609	FALSE
SYF2	-0.064	-0.125	-0.003	3515	-2.061	0.0393293	1.40528	0.0686101	FALSE
RSKR	0.062	0.003	0.121	3515	2.057	0.0397166	1.40103	0.0692225	FALSE
MIR583HG	-0.082	-0.161	-0.004	3515	-2.054	0.0399609	1.39836	0.0695846	FALSE
LRGUK	-0.074	-0.144	-0.003	3515	-2.054	0.0400221	1.3977	0.0696275	FALSE
H2BC5	0.07	0.003	0.137	3515	2.052	0.040146	1.39636	0.0697794	FALSE
ENSG00000276728	-0.038	-0.074	-0.002	3515	-2.048	0.0405246	1.39228	0.0703732	FALSE
MAGI3	-0.083	-0.163	-0.004	3515	-2.047	0.040638	1.39107	0.0705058	FALSE
ADRM1	0.05	0.002	0.098	3515	2.044	0.0409973	1.38724	0.0710645	FALSE
CFAP418-AS1	0.08	0.003	0.157	3515	2.039	0.0414862	1.3821	0.0718466	FALSE
SLC2A1-DT	0.098	0.004	0.192	3515	2.037	0.0416458	1.38043	0.0720575	FALSE
MEIS1	-0.08	-0.158	-0.003	3515	-2.034	0.0419469	1.3773	0.0725126	FALSE
ENSG00000266893	0.082	0.003	0.161	3515	2.033	0.0420119	1.37663	0.072559	FALSE
ENSG00000232828	-0.072	-0.141	-0.002	3515	-2.03	0.0423685	1.37296	0.0731088	FALSE
LINC02055	-0.123	-0.242	-0.004	3515	-2.026	0.042815	1.3684	0.0738123	FALSE
IQUB	0.057	0.002	0.112	3515	2.023	0.0430443	1.36608	0.0741404	FALSE
TMEM163	0.148	0.004	0.292	3515	2.016	0.0437487	1.35903	0.0752857	FALSE
KLHL15	-0.055	-0.109	-0.002	3515	-2.015	0.0439054	1.35748	0.0754872	FALSE
ENSG00000274322	-0.073	-0.145	-0.002	3515	-2.014	0.0440064	1.35648	0.0755927	FALSE
TDH	0.066	0.002	0.13	3515	2.014	0.0440554	1.356	0.0756085	FALSE
CEMIP2	0.062	0.001	0.123	3515	2.006	0.0448352	1.34838	0.0768086	FALSE
RAB3IP	-0.062	-0.122	-0.001	3515	-2.007	0.0447992	1.34873	0.0768086	FALSE
TXNDC16	-0.065	-0.128	-0.001	3515	-1.998	0.0457208	1.33989	0.0782552	FALSE
NEK8	0.058	0.001	0.115	3515	1.995	0.0459974	1.33727	0.0786581	FALSE
BPGM	-0.054	-0.108	-0.001	3515	-1.991	0.0464487	1.33303	0.0793586	FALSE
CD69	-0.089	-0.176	-0.001	3515	-1.991	0.0465129	1.33243	0.0793625	FALSE
ENSG00000229618	-0.181	-0.359	-0.003	3515	-1.99	0.0465436	1.33214	0.0793625	FALSE
ENSG00000287146	0.036	0.001	0.071	3515	1.99	0.046576	1.33184	0.0793625	FALSE
CBX3	0.052	0.001	0.103	3515	1.988	0.0467715	1.33002	0.0796244	FALSE
ENSG00000288044	0.051	0.001	0.1	3515	1.986	0.0470762	1.3272	0.0800716	FALSE
HNRNPA1	0.053	0.001	0.106	3515	1.984	0.0472964	1.32517	0.0803028	FALSE
LINC01695	0.07	0.001	0.14	3515	1.984	0.0472677	1.32544	0.0803028	FALSE
SPTBN1	0.074	0.001	0.148	3515	1.975	0.0482847	1.31619	0.0819077	FALSE
XIST	0.083	0.001	0.165	3515	1.973	0.0484683	1.31454	0.0820907	FALSE
USP12	-0.051	-0.101	0	3515	-1.973	0.0485218	1.31406	0.0820907	FALSE
CPPED1	-0.061	-0.122	0	3515	-1.973	0.0485011	1.31425	0.0820907	FALSE
LINC02211	-0.079	-0.158	0	3515	-1.968	0.0491205	1.30874	0.0830298	FALSE
ERFL	-0.029	-0.058	0	3515	-1.963	0.0496679	1.30392	0.0838807	FALSE
CDC45	0.076	0	0.153	3515	1.962	0.0497755	1.30298	0.0839879	FALSE
LINC01036	-0.084	-0.167	0	3515	-1.96	0.0499707	1.30128	0.0842427	FALSE
HELLS	0.064	0	0.127	3515	1.954	0.050654	1.29539	0.0853191	FALSE
ZNF730	-0.084	-0.169	0	3515	-1.95	0.0511417	1.29123	0.0860644	FALSE
CD44	0.11	-0.001	0.221	3515	1.949	0.0512903	1.28996	0.0862383	FALSE
MSRB1	0.03	0	0.06	3515	1.948	0.0513689	1.2893	0.0862942	FALSE
ENSG00000253706	0.058	0	0.116	3515	1.948	0.0514658	1.28848	0.0863809	FALSE
NFYA	-0.063	-0.126	0	3515	-1.945	0.0517973	1.28569	0.0868608	FALSE
MANBA	0.067	-0.001	0.135	3515	1.943	0.0519981	1.28401	0.0871208	FALSE
ALPK1	-0.081	-0.163	0.001	3515	-1.942	0.0521967	1.28236	0.0873767	FALSE
TTLL7	-0.071	-0.143	0.001	3515	-1.941	0.052301	1.28149	0.0874745	FALSE
COQ3	0.051	-0.001	0.103	3515	1.932	0.0533693	1.27271	0.0891251	FALSE
UAP1	-0.065	-0.13	0.001	3515	-1.932	0.0533815	1.27261	0.0891251	FALSE
R3HDM2	-0.06	-0.122	0.001	3515	-1.919	0.0549639	1.25992	0.0916867	FALSE
CCDC18-AS1	0.061	-0.001	0.124	3515	1.915	0.0554375	1.2562	0.0923959	FALSE
AMN1	0.06	-0.001	0.121	3515	1.912	0.0558627	1.25288	0.0930231	FALSE
BUD31	0.049	-0.001	0.1	3515	1.907	0.0565353	1.24768	0.0939788	FALSE
PDE7B-AS1	-0.116	-0.236	0.003	3515	-1.907	0.0565043	1.24792	0.0939788	FALSE
HSP90B1	0.091	-0.003	0.184	3515	1.905	0.0567354	1.24615	0.0942293	FALSE
DDX21	-0.048	-0.098	0.001	3515	-1.904	0.0569518	1.24449	0.0945063	FALSE
CDH18	0.077	-0.002	0.157	3515	1.903	0.0570697	1.24359	0.0946195	FALSE
ENSG00000290919	-0.079	-0.16	0.002	3515	-1.9	0.0574955	1.24037	0.0952426	FALSE
NME7	0.058	-0.002	0.118	3515	1.898	0.0576433	1.23925	0.0954044	FALSE
LINC01192	-0.073	-0.149	0.002	3515	-1.898	0.0577481	1.23846	0.0954949	FALSE
CCDC59	-0.053	-0.107	0.002	3515	-1.893	0.0583918	1.23365	0.0964756	FALSE
KLHL32	-0.077	-0.157	0.003	3515	-1.892	0.0584752	1.23303	0.0965296	FALSE
MAILR	0.053	-0.002	0.108	3515	1.89	0.0587738	1.23082	0.0969387	FALSE
ADGRB3	0.136	-0.005	0.278	3515	1.888	0.0590075	1.22909	0.0972399	FALSE
TNFAIP3	-0.067	-0.137	0.003	3515	-1.886	0.0593176	1.22682	0.0976664	FALSE
ZNF200	0.049	-0.002	0.099	3515	1.885	0.0594509	1.22584	0.0978013	FALSE
PTPRB	-0.076	-0.156	0.004	3515	-1.874	0.0609897	1.21474	0.100246	FALSE
ENSG00000249894	-0.078	-0.16	0.004	3515	-1.872	0.061251	1.21289	0.100589	FALSE
HBG2	-0.061	-0.124	0.003	3515	-1.869	0.0615995	1.21042	0.101074	FALSE
PIR	0.059	-0.003	0.122	3515	1.867	0.0618893	1.20838	0.101462	FALSE
LEKR1	-0.06	-0.123	0.003	3515	-1.866	0.0619777	1.20776	0.10152	FALSE
ENSG00000287315	0.058	-0.003	0.12	3515	1.862	0.0626392	1.20315	0.102515	FALSE
LINC02762	0.051	-0.003	0.104	3515	1.861	0.0627565	1.20234	0.102619	FALSE
ENSG00000249413	0.078	-0.004	0.161	3515	1.86	0.0628235	1.20188	0.10264	FALSE
RHBDD1	-0.059	-0.121	0.003	3515	-1.857	0.0632687	1.19881	0.103279	FALSE
ENSG00000289156	-0.06	-0.123	0.004	3515	-1.847	0.0647107	1.18902	0.105543	FALSE
IGF1	-0.064	-0.131	0.004	3515	-1.845	0.0650669	1.18664	0.105965	FALSE
PPP1R10	0.053	-0.003	0.109	3515	1.845	0.0650806	1.18655	0.105965	FALSE
IFRD1	-0.057	-0.119	0.004	3515	-1.843	0.0653478	1.18477	0.106309	FALSE
EXT1	0.068	-0.004	0.14	3515	1.842	0.0655378	1.18351	0.106527	FALSE
ENSG00000258028	-0.064	-0.132	0.004	3515	-1.84	0.0657532	1.18208	0.106786	FALSE
CPNE8	0.062	-0.004	0.128	3515	1.839	0.0658823	1.18123	0.106904	FALSE
HDAC9	-0.097	-0.201	0.006	3515	-1.838	0.0660836	1.17991	0.10714	FALSE
MIR17HG	-0.062	-0.128	0.004	3515	-1.828	0.0675402	1.17044	0.109408	FALSE
VDR	0.052	-0.004	0.107	3515	1.826	0.0679103	1.16806	0.109914	FALSE
LINC01162	0.105	-0.008	0.217	3515	1.825	0.0680357	1.16726	0.11001	FALSE
BAZ2B	-0.05	-0.103	0.004	3515	-1.824	0.0680852	1.16695	0.11001	FALSE
RNASET2	0.072	-0.006	0.149	3515	1.816	0.0694199	1.15852	0.112072	FALSE
ENSG00000286797	0.063	-0.005	0.13	3515	1.807	0.0707218	1.15045	0.114077	FALSE
ZNF804A	0.126	-0.011	0.263	3515	1.804	0.0711532	1.14781	0.114676	FALSE
ADCY2	0.057	-0.005	0.119	3515	1.802	0.0715741	1.14524	0.115257	FALSE
KCNQ1OT1	-0.065	-0.136	0.006	3515	-1.8	0.0717984	1.14389	0.11552	FALSE
FAM219A	0.052	-0.005	0.109	3515	1.799	0.0720393	1.14243	0.11581	FALSE
PHF2P2	0.086	-0.008	0.18	3515	1.798	0.0721449	1.14179	0.115882	FALSE
DEUP1	-0.062	-0.129	0.006	3515	-1.796	0.0725203	1.13954	0.116387	FALSE
PPARGC1B	0.058	-0.005	0.121	3515	1.794	0.0727361	1.13825	0.116635	FALSE
RAPGEF5	-0.084	-0.176	0.008	3515	-1.794	0.0728707	1.13745	0.116753	FALSE
NCALD	0.066	-0.006	0.138	3515	1.793	0.073032	1.13649	0.116913	FALSE
ENSG00000259723	0.057	-0.005	0.119	3515	1.791	0.0732986	1.1349	0.117241	FALSE
ZMAT2	0.048	-0.005	0.1	3515	1.786	0.0740774	1.13031	0.118387	FALSE
HMGCS1	-0.075	-0.158	0.007	3515	-1.785	0.0743042	1.12899	0.11865	FALSE
NATD1	0.033	-0.003	0.069	3515	1.783	0.0745406	1.12761	0.118928	FALSE
GHR	-0.09	-0.188	0.009	3515	-1.777	0.075629	1.12131	0.120563	FALSE
GDA	0.061	-0.006	0.128	3515	1.773	0.0762778	1.1176	0.121496	FALSE
TM9SF5P	-0.064	-0.135	0.007	3515	-1.769	0.076882	1.11418	0.122356	FALSE
EID1	0.05	-0.006	0.105	3515	1.765	0.0776302	1.10997	0.123444	FALSE
TIMP1	0.044	-0.005	0.094	3515	1.762	0.0781407	1.10712	0.124152	FALSE
CXorf38	-0.048	-0.101	0.005	3515	-1.758	0.0787826	1.10357	0.125067	FALSE
GFOD1	-0.099	-0.21	0.012	3515	-1.756	0.0790975	1.10184	0.125463	FALSE
DNAJB9	0.045	-0.005	0.095	3515	1.755	0.0792012	1.10127	0.125523	FALSE
GPR137C	-0.059	-0.124	0.007	3515	-1.751	0.0798652	1.09764	0.12647	FALSE
UBASH3A	0.061	-0.007	0.13	3515	1.748	0.0804657	1.09439	0.127315	FALSE
LIX1-AS1	-0.074	-0.156	0.009	3515	-1.748	0.0805363	1.09401	0.127321	FALSE
EGF	-0.075	-0.16	0.01	3515	-1.733	0.0831423	1.08018	0.131332	FALSE
YIPF1	-0.046	-0.097	0.006	3515	-1.732	0.0833288	1.0792	0.131517	FALSE
ENSG00000286533	-0.068	-0.145	0.009	3515	-1.73	0.0836204	1.07769	0.131868	FALSE
SOD1	0.044	-0.006	0.094	3515	1.727	0.0841618	1.07489	0.132612	FALSE
FBXO33	0.056	-0.008	0.12	3515	1.724	0.0846559	1.07234	0.133261	FALSE
UTP23	0.049	-0.007	0.104	3515	1.724	0.084775	1.07173	0.133261	FALSE
CREBRF	0.049	-0.007	0.104	3515	1.724	0.0847835	1.07169	0.133261	FALSE
LONRF2	0.045	-0.006	0.097	3515	1.723	0.0848704	1.07124	0.133288	FALSE
CDCA2	-0.068	-0.146	0.01	3515	-1.719	0.0855624	1.06772	0.134264	FALSE
ATP1B1	0.047	-0.007	0.101	3515	1.717	0.0859437	1.06579	0.134751	FALSE
RCOR2	0.034	-0.005	0.073	3515	1.715	0.0863673	1.06365	0.135304	FALSE
PTK2B	0.07	-0.01	0.15	3515	1.711	0.0871275	1.05984	0.136271	FALSE
ANXA5	-0.041	-0.088	0.006	3515	-1.711	0.0870893	1.06004	0.136271	FALSE
XACT	-0.236	-0.506	0.035	3515	-1.708	0.0876635	1.05718	0.136997	FALSE
PIP5K1B	0.048	-0.007	0.104	3515	1.704	0.0883238	1.05392	0.137915	FALSE
RPS8	-0.047	-0.102	0.007	3515	-1.692	0.090658	1.04259	0.141444	FALSE
CTH	0.057	-0.009	0.122	3515	1.689	0.0912039	1.03999	0.14218	FALSE
SOX5	-0.07	-0.152	0.012	3515	-1.684	0.0921779	1.03537	0.14358	FALSE
SAT1	-0.05	-0.108	0.008	3515	-1.679	0.0931392	1.03087	0.144959	FALSE
PRDM9	0.093	-0.016	0.201	3515	1.679	0.0932149	1.03051	0.144959	FALSE
CDKN1C	-0.031	-0.068	0.005	3515	-1.675	0.0938547	1.02754	0.145835	FALSE
CFAP70	-0.063	-0.137	0.011	3515	-1.671	0.0946499	1.02388	0.146831	FALSE
STXBP5	-0.089	-0.194	0.015	3515	-1.672	0.0946107	1.02406	0.146831	FALSE
DYNC1H1	0.06	-0.01	0.131	3515	1.67	0.0949878	1.02233	0.147235	FALSE
RPLP2	0.044	-0.008	0.095	3515	1.667	0.0954322	1.02031	0.147683	FALSE
MDM1	-0.059	-0.127	0.01	3515	-1.668	0.0954122	1.0204	0.147683	FALSE
C1QTNF7-AS1	0.06	-0.011	0.132	3515	1.662	0.0965071	1.01544	0.149226	FALSE
FOSB	0.031	-0.006	0.068	3515	1.657	0.0975157	1.01093	0.150297	FALSE
ENSG00000265943	0.049	-0.009	0.107	3515	1.658	0.0973981	1.01145	0.150297	FALSE
ENSG00000243176	-0.055	-0.12	0.01	3515	-1.657	0.0974948	1.01102	0.150297	FALSE
TSPAN5	0.098	-0.018	0.214	3515	1.658	0.0973293	1.01176	0.150297	FALSE
PRKACB	-0.057	-0.125	0.011	3515	-1.656	0.0976528	1.01032	0.150387	FALSE
UFL1-AS1	0.051	-0.009	0.111	3515	1.652	0.0984369	1.00684	0.151472	FALSE
LINC03076	-0.108	-0.237	0.02	3515	-1.651	0.0987993	1.00525	0.151784	FALSE
HIVEP3	0.062	-0.012	0.135	3515	1.651	0.0987379	1.00552	0.151784	FALSE
CDC42EP3-AS1	-0.075	-0.165	0.014	3515	-1.648	0.0994404	1.00244	0.152646	FALSE
LINC02885	-0.067	-0.147	0.013	3515	-1.647	0.0995512	1.00195	0.152693	FALSE
ENSG00000291147	-0.047	-0.104	0.009	3515	-1.646	0.0996906	1.00135	0.152784	FALSE
CFAP69	0.054	-0.01	0.118	3515	1.642	0.100668	0.99711	0.154158	FALSE
RHD	-0.074	-0.163	0.015	3515	-1.639	0.101229	0.994693	0.154893	FALSE
ENSG00000247934	0.044	-0.009	0.097	3515	1.637	0.101532	0.993396	0.155232	FALSE
ENSG00000249174	0.101	-0.02	0.222	3515	1.635	0.101988	0.991451	0.155804	FALSE
ENSG00000282278	-0.047	-0.104	0.009	3515	-1.634	0.10235	0.989914	0.156231	FALSE
LINC02484	-0.11	-0.241	0.022	3515	-1.63	0.103042	0.986986	0.157162	FALSE
HERPUD1	0.051	-0.011	0.112	3515	1.622	0.104874	0.97933	0.159829	FALSE
FCGR2A	0.051	-0.011	0.113	3515	1.603	0.108874	0.963077	0.165791	FALSE
ENSG00000287172	0.086	-0.019	0.191	3515	1.601	0.109412	0.960936	0.166477	FALSE
NFIB	-0.061	-0.135	0.014	3515	-1.598	0.110027	0.9585	0.16728	FALSE
LIFR	0.045	-0.01	0.1	3515	1.593	0.111074	0.954388	0.168737	FALSE
CTNNAL1	-0.045	-0.101	0.01	3515	-1.591	0.111708	0.951915	0.169565	FALSE
SLC38A4-AS1	-0.079	-0.177	0.018	3515	-1.589	0.112035	0.950646	0.169926	FALSE
ZC4H2	0.054	-0.013	0.121	3515	1.588	0.112385	0.949291	0.170321	FALSE
ITGA2B	0.077	-0.018	0.173	3515	1.585	0.112896	0.947322	0.170959	FALSE
MGST1	-0.06	-0.135	0.015	3515	-1.575	0.115336	0.938033	0.174516	FALSE
RPL14	0.042	-0.01	0.094	3515	1.571	0.116121	0.93509	0.175147	FALSE
LINC01088	-0.099	-0.223	0.025	3515	-1.571	0.116112	0.935122	0.175147	FALSE
SSBP2	-0.058	-0.13	0.014	3515	-1.572	0.116062	0.93531	0.175147	FALSE
STIP1	0.044	-0.011	0.1	3515	1.572	0.115982	0.935609	0.175147	FALSE
CCDC152	0.047	-0.012	0.105	3515	1.566	0.117277	0.930788	0.176611	FALSE
FSTL5	-0.108	-0.243	0.027	3515	-1.566	0.117234	0.930946	0.176611	FALSE
GABPA	0.043	-0.011	0.098	3515	1.565	0.117496	0.929978	0.176801	FALSE
ENSG00000263745	0.066	-0.017	0.149	3515	1.565	0.1177	0.929224	0.176968	FALSE
ENSG00000287632	-0.058	-0.13	0.015	3515	-1.563	0.118137	0.927614	0.177485	FALSE
KIFC1	0.047	-0.012	0.107	3515	1.56	0.118761	0.925325	0.178207	FALSE
ENSG00000237461	-0.054	-0.121	0.014	3515	-1.56	0.118805	0.925165	0.178207	FALSE
RASAL2	0.049	-0.013	0.11	3515	1.554	0.120289	0.919773	0.180292	FALSE
CADPS2	-0.072	-0.163	0.019	3515	-1.553	0.120384	0.91943	0.180293	FALSE
LINC01505	0.071	-0.019	0.162	3515	1.548	0.121639	0.914927	0.182029	FALSE
EML6	-0.054	-0.122	0.014	3515	-1.545	0.122243	0.912776	0.182789	FALSE
KTN1	-0.046	-0.105	0.013	3515	-1.542	0.123161	0.909526	0.183873	FALSE
KLHL13	0.098	-0.026	0.222	3515	1.542	0.123107	0.909718	0.183873	FALSE
CEP128	-0.049	-0.113	0.014	3515	-1.525	0.127142	0.89571	0.189668	FALSE
CCDC162P	0.05	-0.015	0.115	3515	1.52	0.12861	0.890724	0.191708	FALSE
MAP1B	0.081	-0.024	0.186	3515	1.517	0.129298	0.888407	0.192583	FALSE
NAALADL2	0.061	-0.018	0.14	3515	1.513	0.130383	0.88478	0.194046	FALSE
USP38	-0.04	-0.093	0.012	3515	-1.508	0.131553	0.880899	0.195635	FALSE
ZNF555	0.04	-0.012	0.092	3515	1.506	0.131993	0.879449	0.196136	FALSE
ENSG00000236449	0.048	-0.015	0.111	3515	1.497	0.134456	0.871419	0.199641	FALSE
MED8	0.043	-0.013	0.099	3515	1.494	0.13505	0.869506	0.20021	FALSE
TEX15	0.053	-0.016	0.122	3515	1.495	0.135002	0.86966	0.20021	FALSE
ARL6IP1	-0.048	-0.112	0.015	3515	-1.493	0.135418	0.868325	0.200599	FALSE
FUT8	0.047	-0.015	0.108	3515	1.491	0.135867	0.866886	0.201109	FALSE
LINC01135	0.035	-0.011	0.082	3515	1.491	0.136076	0.866219	0.201261	FALSE
PLA2G4A	-0.055	-0.127	0.018	3515	-1.482	0.138218	0.859436	0.204271	FALSE
FHAD1	0.069	-0.022	0.16	3515	1.478	0.139339	0.855929	0.205767	FALSE
UQCRB	0.039	-0.013	0.091	3515	1.468	0.142056	0.84754	0.209618	FALSE
ALOX5	-0.062	-0.145	0.021	3515	-1.463	0.143538	0.843034	0.21164	FALSE
GRAMD2B	-0.051	-0.119	0.017	3515	-1.457	0.145153	0.838173	0.213857	FALSE
MARF1	0.039	-0.014	0.092	3515	1.456	0.14538	0.837495	0.214025	FALSE
ACSL4	-0.053	-0.125	0.019	3515	-1.453	0.146334	0.834656	0.215263	FALSE
TSNAX-DISC1	0.037	-0.013	0.088	3515	1.452	0.1465	0.834163	0.215341	FALSE
ATXN1	0.075	-0.027	0.177	3515	1.45	0.147091	0.832413	0.216044	FALSE
STEAP1B	0.105	-0.037	0.247	3515	1.449	0.147345	0.831666	0.216249	FALSE
THAP7-AS1	0.036	-0.013	0.084	3515	1.445	0.148523	0.828205	0.217811	FALSE
FAM227B	0.044	-0.016	0.103	3515	1.444	0.148707	0.827667	0.217914	FALSE
GPATCH3	-0.039	-0.092	0.014	3515	-1.443	0.148925	0.827032	0.218065	FALSE
LINC01287	0.047	-0.017	0.111	3515	1.441	0.149648	0.82493	0.218955	FALSE
ST6GALNAC1	0.046	-0.017	0.109	3515	1.438	0.150412	0.822716	0.219905	FALSE
ENSG00000233290	-0.105	-0.248	0.039	3515	-1.432	0.152062	0.81798	0.222146	FALSE
ARHGAP42	-0.059	-0.14	0.022	3515	-1.43	0.152581	0.816501	0.222562	FALSE
MAML3	0.077	-0.029	0.183	3515	1.431	0.152567	0.816538	0.222562	FALSE
NEO1	0.068	-0.025	0.161	3515	1.427	0.153497	0.813901	0.223727	FALSE
NEDD4L	0.044	-0.017	0.106	3515	1.425	0.154103	0.81219	0.224438	FALSE
SLC7A11	0.081	-0.031	0.193	3515	1.421	0.155304	0.808817	0.226016	FALSE
SLC24A2	-0.099	-0.237	0.038	3515	-1.416	0.156646	0.805082	0.227794	FALSE
PHGDH	0.061	-0.024	0.147	3515	1.407	0.159516	0.797197	0.23179	FALSE
CUBN	0.05	-0.02	0.119	3515	1.406	0.159716	0.796653	0.231904	FALSE
H2BC4	-0.059	-0.142	0.023	3515	-1.405	0.159957	0.795996	0.232078	FALSE
ENSG00000239572	0.054	-0.021	0.129	3515	1.4	0.161597	0.791566	0.234108	FALSE
TMOD1	-0.045	-0.108	0.018	3515	-1.4	0.161602	0.791553	0.234108	FALSE
EVI5	0.034	-0.014	0.081	3515	1.397	0.162556	0.788996	0.235311	FALSE
DHRS2	-0.087	-0.21	0.036	3515	-1.39	0.164524	0.783771	0.237979	FALSE
ENSG00000248975	-0.06	-0.144	0.025	3515	-1.389	0.164961	0.782619	0.23843	FALSE
ENSG00000246851	-0.032	-0.077	0.013	3515	-1.388	0.165267	0.781814	0.238511	FALSE
TXK	-0.053	-0.129	0.022	3515	-1.388	0.16517	0.782069	0.238511	FALSE
IL23R	-0.05	-0.122	0.021	3515	-1.383	0.166609	0.778302	0.240265	FALSE
SLC6A9	0.053	-0.022	0.128	3515	1.379	0.167852	0.775074	0.241874	FALSE
ZSWIM5	-0.043	-0.103	0.018	3515	-1.378	0.168119	0.774384	0.242063	FALSE
COPB2-DT	0.043	-0.018	0.104	3515	1.378	0.168237	0.774079	0.242063	FALSE
MAST4	0.042	-0.018	0.102	3515	1.377	0.168652	0.773009	0.242477	FALSE
ACYP2	-0.043	-0.104	0.018	3515	-1.376	0.168791	0.772651	0.242494	FALSE
CSMD3	-0.074	-0.179	0.031	3515	-1.375	0.168988	0.772144	0.242594	FALSE
TMEM14B	0.041	-0.018	0.1	3515	1.374	0.169357	0.771196	0.242941	FALSE
KCNJ15	0.048	-0.021	0.116	3515	1.369	0.171054	0.766866	0.245191	FALSE
ACSBG1	-0.087	-0.212	0.038	3515	-1.368	0.171227	0.766428	0.245254	FALSE
LINC01091	-0.067	-0.162	0.029	3515	-1.368	0.171373	0.766058	0.245278	FALSE
YES1	-0.054	-0.133	0.024	3515	-1.358	0.174572	0.758025	0.249483	FALSE
SEMA4D	0.095	-0.042	0.233	3515	1.358	0.174555	0.758068	0.249483	FALSE
TMUB2	-0.038	-0.093	0.017	3515	-1.357	0.174775	0.757522	0.249584	FALSE
ACADSB	0.038	-0.017	0.093	3515	1.356	0.175014	0.756927	0.249739	FALSE
CENPE	-0.081	-0.199	0.037	3515	-1.35	0.177154	0.75165	0.252603	FALSE
PRANCR	-0.049	-0.121	0.023	3515	-1.345	0.178594	0.748133	0.254466	FALSE
ITGAV	0.037	-0.017	0.091	3515	1.342	0.179634	0.745611	0.255757	FALSE
ADGRE2	0.045	-0.021	0.11	3515	1.338	0.181035	0.742238	0.257559	FALSE
FADS3	-0.042	-0.105	0.02	3515	-1.336	0.18142	0.741314	0.257915	FALSE
CALB1	0.031	-0.015	0.077	3515	1.335	0.181822	0.740353	0.258293	FALSE
C16orf95	0.051	-0.024	0.126	3515	1.333	0.182424	0.738917	0.258956	FALSE
EIF4A3	0.039	-0.018	0.096	3515	1.332	0.182882	0.737828	0.259318	FALSE
ENSG00000260725	-0.052	-0.129	0.025	3515	-1.332	0.182952	0.737663	0.259318	FALSE
CANX	-0.038	-0.093	0.018	3515	-1.33	0.183435	0.736518	0.259809	FALSE
KLHL4	-0.051	-0.126	0.024	3515	-1.324	0.185343	0.732023	0.262317	FALSE
ATOSA	0.038	-0.018	0.095	3515	1.322	0.186238	0.729932	0.263388	FALSE
PYDC2-AS1	-0.058	-0.145	0.028	3515	-1.32	0.186917	0.728351	0.264152	FALSE
SGIP1	0.059	-0.029	0.148	3515	1.317	0.187891	0.726094	0.265332	FALSE
ENSG00000228566	0.067	-0.033	0.168	3515	1.314	0.188699	0.724231	0.265932	FALSE
GPR176	-0.044	-0.11	0.022	3515	-1.314	0.188706	0.724214	0.265932	FALSE
SPC25	0.04	-0.02	0.099	3515	1.314	0.188735	0.724148	0.265932	FALSE
DNM3	-0.074	-0.185	0.037	3515	-1.311	0.189927	0.721413	0.267414	FALSE
TGFBR1	0.035	-0.017	0.087	3515	1.303	0.19245	0.715683	0.270766	FALSE
ENSG00000287474	-0.139	-0.35	0.071	3515	-1.3	0.1935	0.713319	0.272043	FALSE
TEX9	-0.046	-0.114	0.023	3515	-1.3	0.193735	0.712791	0.272173	FALSE
DDIT4	0.056	-0.029	0.14	3515	1.297	0.19473	0.710568	0.273368	FALSE
CHMP1B2P	0.073	-0.037	0.183	3515	1.294	0.195806	0.708174	0.274677	FALSE
CSRNP1	0.033	-0.017	0.083	3515	1.291	0.196875	0.705809	0.275973	FALSE
TGFBR3	-0.042	-0.105	0.022	3515	-1.289	0.197389	0.704678	0.276489	FALSE
ASTN2	0.041	-0.021	0.102	3515	1.287	0.198204	0.702887	0.277428	FALSE
ENSG00000286343	-0.048	-0.123	0.026	3515	-1.278	0.201381	0.695981	0.281668	FALSE
TMEM143	-0.037	-0.095	0.02	3515	-1.276	0.201804	0.69507	0.282052	FALSE
CDK6-AS1	0.046	-0.025	0.117	3515	1.275	0.202221	0.694174	0.282427	FALSE
FAM117B	-0.042	-0.106	0.022	3515	-1.273	0.203028	0.692445	0.283346	FALSE
BCAR3	-0.042	-0.106	0.023	3515	-1.271	0.203722	0.690961	0.283692	FALSE
EYS	-0.076	-0.192	0.041	3515	-1.271	0.203586	0.691252	0.283692	FALSE
MYB	0.059	-0.032	0.15	3515	1.271	0.203716	0.690974	0.283692	FALSE
LINC02506	-0.06	-0.153	0.033	3515	-1.268	0.204796	0.688679	0.284979	FALSE
ENSG00000263551	0.053	-0.029	0.135	3515	1.264	0.206189	0.685734	0.286709	FALSE
LARRPM	0.033	-0.018	0.084	3515	1.264	0.206371	0.685352	0.286751	FALSE
DSCAS	-0.049	-0.125	0.027	3515	-1.263	0.206732	0.684593	0.287044	FALSE
RPS6	0.033	-0.019	0.085	3515	1.255	0.209562	0.678687	0.290762	FALSE
MBNL2	-0.059	-0.151	0.033	3515	-1.253	0.210172	0.677426	0.291395	FALSE
CDK19	0.037	-0.021	0.095	3515	1.248	0.2121	0.67346	0.293854	FALSE
CCDC144NL-AS1	0.062	-0.035	0.159	3515	1.247	0.212561	0.672516	0.294066	FALSE
VSTM4	0.037	-0.021	0.096	3515	1.247	0.212476	0.672691	0.294066	FALSE
ZNF692	-0.037	-0.096	0.021	3515	-1.245	0.213043	0.671532	0.294519	FALSE
SDCBP	0.032	-0.019	0.083	3515	1.244	0.213595	0.67041	0.295067	FALSE
WNT5B	0.069	-0.04	0.177	3515	1.239	0.215337	0.666882	0.297258	FALSE
ANXA1	0.061	-0.036	0.158	3515	1.237	0.21615	0.665244	0.297949	FALSE
CD53	-0.041	-0.105	0.024	3515	-1.237	0.216064	0.665417	0.297949	FALSE
ENSG00000230021	-0.029	-0.076	0.017	3515	-1.236	0.216397	0.664748	0.298074	FALSE
ENSG00000283415	0.042	-0.024	0.107	3515	1.235	0.216869	0.663802	0.298509	FALSE
MBD5	-0.041	-0.107	0.024	3515	-1.233	0.217632	0.662278	0.299342	FALSE
JUNB	-0.037	-0.097	0.022	3515	-1.232	0.218042	0.66146	0.29969	FALSE
MIR2052HG	0.051	-0.03	0.132	3515	1.231	0.218349	0.660849	0.299895	FALSE
RYR2	0.061	-0.036	0.158	3515	1.229	0.219045	0.659466	0.300635	FALSE
ANTXR2	0.086	-0.051	0.222	3515	1.228	0.219528	0.658511	0.30108	FALSE
COL18A1	0.063	-0.038	0.164	3515	1.227	0.219808	0.657957	0.301247	FALSE
KIF1A	0.045	-0.027	0.118	3515	1.226	0.220108	0.657364	0.301442	FALSE
IGSF11	-0.04	-0.104	0.024	3515	-1.225	0.220663	0.656271	0.301985	FALSE
SESN2	-0.044	-0.116	0.027	3515	-1.224	0.220939	0.655728	0.302145	FALSE
SNU13	0.034	-0.02	0.088	3515	1.221	0.221972	0.653701	0.303341	FALSE
ENSG00000272297	0.045	-0.027	0.117	3515	1.221	0.222212	0.653233	0.303451	FALSE
MID1	0.056	-0.034	0.146	3515	1.218	0.223238	0.651233	0.304633	FALSE
ANXA4	0.039	-0.024	0.102	3515	1.216	0.223945	0.649859	0.305227	FALSE
SLC16A9	-0.045	-0.118	0.028	3515	-1.216	0.223993	0.649765	0.305227	FALSE
PDAP1	-0.033	-0.086	0.02	3515	-1.211	0.225789	0.646297	0.307454	FALSE
AP1S3	0.04	-0.025	0.104	3515	1.209	0.226557	0.644823	0.308279	FALSE
MINDY4	0.039	-0.024	0.102	3515	1.207	0.22736	0.643285	0.309152	FALSE
ENSG00000257526	0.034	-0.021	0.089	3515	1.206	0.227786	0.642473	0.309289	FALSE
ENSG00000251600	-0.046	-0.122	0.029	3515	-1.206	0.227705	0.642627	0.309289	FALSE
FAXDC2	-0.038	-0.099	0.024	3515	-1.205	0.228187	0.641708	0.309613	FALSE
ENSG00000235774	0.035	-0.022	0.092	3515	1.203	0.22897	0.640222	0.310233	FALSE
NDC80	-0.047	-0.123	0.029	3515	-1.203	0.228925	0.640307	0.310233	FALSE
HMGB2	-0.035	-0.093	0.022	3515	-1.201	0.229764	0.638718	0.311088	FALSE
MACC1	-0.054	-0.142	0.034	3515	-1.198	0.230816	0.636734	0.31229	FALSE
CREM	0.037	-0.024	0.097	3515	1.195	0.231918	0.634666	0.313517	FALSE
ENPEP	0.042	-0.027	0.11	3515	1.195	0.232052	0.634415	0.313517	FALSE
EPS8	-0.049	-0.128	0.031	3515	-1.194	0.232543	0.633496	0.313922	FALSE
NEMP2-DT	0.034	-0.022	0.09	3515	1.193	0.232682	0.633238	0.313922	FALSE
STIL	-0.038	-0.099	0.024	3515	-1.193	0.232907	0.632817	0.314004	FALSE
RERG	-0.043	-0.113	0.028	3515	-1.191	0.233814	0.631129	0.315004	FALSE
KIAA1328	-0.044	-0.118	0.029	3515	-1.189	0.234402	0.630039	0.315572	FALSE
HBP1	0.034	-0.022	0.09	3515	1.188	0.234776	0.629346	0.315853	FALSE
RSL24D1	-0.029	-0.078	0.019	3515	-1.183	0.236718	0.625769	0.318241	FALSE
ENSG00000228793	0.079	-0.052	0.211	3515	1.181	0.237406	0.624508	0.318941	FALSE
LINC01811	-0.129	-0.342	0.085	3515	-1.18	0.237968	0.623481	0.319246	FALSE
SNIP1	0.034	-0.022	0.089	3515	1.18	0.237942	0.623528	0.319246	FALSE
ARRDC4	0.037	-0.025	0.099	3515	1.175	0.239958	0.619864	0.32169	FALSE
SDF2	0.031	-0.021	0.084	3515	1.174	0.24032	0.61921	0.321721	FALSE
DENND5B	0.04	-0.027	0.108	3515	1.174	0.240208	0.619412	0.321721	FALSE
KIF5B	-0.031	-0.084	0.021	3515	-1.168	0.24292	0.614536	0.324974	FALSE
ALOX12-AS1	-0.049	-0.131	0.034	3515	-1.164	0.244503	0.611716	0.326862	FALSE
SMIM12	-0.034	-0.092	0.023	3515	-1.162	0.245184	0.610507	0.327543	FALSE
PAIP2	0.029	-0.02	0.079	3515	1.16	0.246153	0.608795	0.328607	FALSE
PSMD2	0.03	-0.02	0.079	3515	1.159	0.246515	0.608156	0.328859	FALSE
LMO2	-0.063	-0.169	0.044	3515	-1.155	0.248087	0.605396	0.330277	FALSE
CCDC90B-AS1	-0.04	-0.109	0.028	3515	-1.155	0.248098	0.605377	0.330277	FALSE
CCNT2-AS1	0.037	-0.026	0.1	3515	1.156	0.24783	0.605845	0.330277	FALSE
ENSG00000229855	-0.095	-0.256	0.066	3515	-1.154	0.248606	0.604489	0.330722	FALSE
TAFA2	0.045	-0.031	0.12	3515	1.152	0.249327	0.60323	0.331451	FALSE
PLCD1	0.036	-0.026	0.097	3515	1.142	0.253319	0.596332	0.336522	FALSE
CYB5RL	0.029	-0.021	0.079	3515	1.134	0.256602	0.590741	0.340645	FALSE
GCNT2	0.035	-0.026	0.095	3515	1.132	0.257685	0.588911	0.341846	FALSE
RHCE	0.047	-0.034	0.128	3515	1.128	0.259325	0.586156	0.343781	FALSE
MSMO1	-0.039	-0.106	0.029	3515	-1.123	0.261233	0.582971	0.346071	FALSE
CYP2U1-AS1	-0.037	-0.101	0.028	3515	-1.122	0.261951	0.58178	0.34678	FALSE
KIAA0825	0.037	-0.028	0.101	3515	1.116	0.264363	0.577799	0.34973	FALSE
ASIC4	-0.036	-0.1	0.028	3515	-1.111	0.266386	0.574488	0.351918	FALSE
ANO5	0.054	-0.041	0.15	3515	1.112	0.266317	0.574601	0.351918	FALSE
ZNF208	-0.075	-0.208	0.058	3515	-1.11	0.266841	0.573748	0.35203	FALSE
SGO1-AS1	0.057	-0.044	0.158	3515	1.111	0.266694	0.573987	0.35203	FALSE
RNF19B	0.032	-0.025	0.089	3515	1.107	0.268502	0.571052	0.353977	FALSE
BRIP1	0.04	-0.031	0.111	3515	1.103	0.270162	0.568376	0.355919	FALSE
ENSG00000286046	0.052	-0.041	0.145	3515	1.098	0.27203	0.565384	0.358132	FALSE
CITED2	-0.033	-0.093	0.026	3515	-1.094	0.273741	0.56266	0.360135	FALSE
ENSG00000238178	0.049	-0.039	0.136	3515	1.092	0.274868	0.560875	0.361369	FALSE
GP6	0.046	-0.036	0.128	3515	1.09	0.275528	0.559834	0.361987	FALSE
VWA7	0.024	-0.019	0.066	3515	1.089	0.276141	0.55887	0.362297	FALSE
TMEM223	0.031	-0.024	0.086	3515	1.089	0.276145	0.558863	0.362297	FALSE
STXBP5-AS1	-0.039	-0.108	0.031	3515	-1.088	0.276533	0.558252	0.362558	FALSE
PDCL	0.026	-0.021	0.073	3515	1.086	0.277357	0.556961	0.363387	FALSE
GFPT1	-0.035	-0.098	0.028	3515	-1.085	0.278019	0.555926	0.364004	FALSE
LINC01339	0.035	-0.028	0.098	3515	1.084	0.27845	0.555253	0.364318	FALSE
ENSG00000285822	0.055	-0.045	0.154	3515	1.082	0.279349	0.553853	0.364993	FALSE
MIR222HG	-0.043	-0.12	0.035	3515	-1.082	0.279272	0.553973	0.364993	FALSE
CDC25C	0.039	-0.032	0.11	3515	1.08	0.280255	0.552446	0.365926	FALSE
RPL5	-0.029	-0.082	0.024	3515	-1.077	0.281696	0.550219	0.367555	FALSE
SYT10	-0.04	-0.113	0.033	3515	-1.075	0.282455	0.54905	0.368294	FALSE
NOS1AP	-0.046	-0.131	0.038	3515	-1.07	0.284491	0.545931	0.370695	FALSE
ENSG00000288016	0.059	-0.049	0.166	3515	1.065	0.287046	0.542048	0.373768	FALSE
DOCK4	0.029	-0.025	0.083	3515	1.064	0.287486	0.541384	0.374085	FALSE
SERBP1	-0.027	-0.078	0.023	3515	-1.059	0.289675	0.538089	0.376676	FALSE
FRMD4A	-0.046	-0.131	0.04	3515	-1.05	0.293608	0.532232	0.381531	FALSE
HEMGN	-0.046	-0.132	0.04	3515	-1.047	0.295198	0.529887	0.383166	FALSE
ENSG00000214955	-0.037	-0.106	0.032	3515	-1.047	0.295269	0.529782	0.383166	FALSE
STK17B	-0.03	-0.086	0.026	3515	-1.044	0.29632	0.528239	0.384007	FALSE
ENSG00000278390	-0.034	-0.097	0.03	3515	-1.045	0.296207	0.528404	0.384007	FALSE
DST	-0.037	-0.107	0.033	3515	-1.039	0.298991	0.524342	0.387204	FALSE
DERA	-0.033	-0.096	0.03	3515	-1.033	0.301837	0.520228	0.390624	FALSE
LINC01320	0.038	-0.034	0.111	3515	1.031	0.302342	0.519502	0.390747	FALSE
FAM83A	0.037	-0.034	0.108	3515	1.032	0.30221	0.519691	0.390747	FALSE
PTPRR	-0.062	-0.181	0.057	3515	-1.022	0.307	0.512861	0.396499	FALSE
ZC3HAV1	-0.037	-0.107	0.034	3515	-1.02	0.307716	0.511849	0.397154	FALSE
UFC1	0.025	-0.023	0.073	3515	1.017	0.309374	0.509516	0.399023	FALSE
ENSG00000226043	-0.033	-0.095	0.03	3515	-1.016	0.309751	0.508988	0.399215	FALSE
KCNMB2	0.055	-0.051	0.162	3515	1.015	0.309942	0.50872	0.399215	FALSE
LINC00624	0.071	-0.066	0.209	3515	1.014	0.31075	0.507589	0.399721	FALSE
CPT2	0.025	-0.023	0.072	3515	1.014	0.310754	0.507583	0.399721	FALSE
CHCHD6	0.038	-0.036	0.111	3515	1.002	0.316109	0.500163	0.406335	FALSE
ANKRD17-DT	-0.033	-0.099	0.032	3515	-1.002	0.316453	0.499691	0.406503	FALSE
PHACTR1	-0.034	-0.1	0.032	3515	-1.001	0.316818	0.49919	0.406697	FALSE
TIMM10	0.022	-0.022	0.066	3515	0.998	0.318182	0.497325	0.408172	FALSE
PLCB4	0.035	-0.034	0.104	3515	0.992	0.321292	0.4931	0.411885	FALSE
TMEM65	0.029	-0.028	0.085	3515	0.991	0.321557	0.492742	0.411948	FALSE
MSRB3-AS1	-0.078	-0.233	0.077	3515	-0.989	0.32253	0.491429	0.41264	FALSE
ENSG00000249417	0.018	-0.017	0.053	3515	0.989	0.322437	0.491555	0.41264	FALSE
ZNF670-ZNF695	0.016	-0.016	0.047	3515	0.988	0.322969	0.49084	0.412923	FALSE
ENSG00000237813	-0.046	-0.138	0.046	3515	-0.985	0.324825	0.48835	0.415018	FALSE
FRMD3	-0.038	-0.114	0.038	3515	-0.981	0.326412	0.486234	0.416766	FALSE
SLCO1A2	0.033	-0.034	0.1	3515	0.979	0.327508	0.484778	0.417885	FALSE
IQGAP3	0.038	-0.038	0.114	3515	0.974	0.329938	0.481568	0.420704	FALSE
TFR2	0.03	-0.03	0.09	3515	0.973	0.330355	0.48102	0.420953	FALSE
INTS6	-0.029	-0.087	0.029	3515	-0.973	0.330669	0.480606	0.421073	FALSE
ASPM	0.044	-0.045	0.134	3515	0.971	0.331434	0.479604	0.421764	FALSE
LINC02739	-0.019	-0.057	0.019	3515	-0.967	0.33357	0.476813	0.424199	FALSE
LINC03063	-0.056	-0.171	0.058	3515	-0.965	0.334716	0.475324	0.425372	FALSE
FNDC3B	-0.031	-0.096	0.033	3515	-0.961	0.336356	0.473201	0.427172	FALSE
TPM4	-0.034	-0.104	0.036	3515	-0.961	0.336773	0.472663	0.427417	FALSE
RUNX1	0.043	-0.045	0.13	3515	0.957	0.338788	0.470072	0.429688	FALSE
ENSG00000286980	-0.038	-0.117	0.041	3515	-0.954	0.340257	0.468192	0.431264	FALSE
DPM1	0.025	-0.026	0.076	3515	0.948	0.342905	0.464826	0.434043	FALSE
NMNAT3	0.033	-0.035	0.1	3515	0.949	0.342725	0.465055	0.434043	FALSE
ENSG00000234352	-0.064	-0.197	0.069	3515	-0.945	0.344597	0.462688	0.435895	FALSE
C14orf119	0.024	-0.026	0.073	3515	0.943	0.345608	0.461416	0.436884	FALSE
SLC25A24	-0.028	-0.087	0.031	3515	-0.926	0.354382	0.450528	0.447678	FALSE
CFAP47	-0.037	-0.116	0.042	3515	-0.925	0.354797	0.450021	0.447904	FALSE
ENSG00000251598	-0.034	-0.105	0.038	3515	-0.924	0.355229	0.449492	0.448153	FALSE
ENSG00000287621	-0.036	-0.114	0.041	3515	-0.92	0.357633	0.446563	0.450887	FALSE
SPECC1	0.032	-0.037	0.101	3515	0.918	0.358508	0.445501	0.451692	FALSE
EOLA2-DT	0.029	-0.033	0.091	3515	0.917	0.35935	0.444482	0.452454	FALSE
TRIB3	0.027	-0.031	0.086	3515	0.913	0.361022	0.442466	0.454258	FALSE
DYSF	0.043	-0.05	0.136	3515	0.911	0.362175	0.441081	0.455408	FALSE
BNIP3L	-0.031	-0.098	0.036	3515	-0.907	0.364532	0.438264	0.458069	FALSE
KSR1	0.038	-0.044	0.119	3515	0.905	0.365408	0.437222	0.458566	FALSE
PLAGL1	0.032	-0.037	0.1	3515	0.905	0.3654	0.437232	0.458566	FALSE
ADAM22	0.03	-0.035	0.094	3515	0.902	0.367004	0.435329	0.459962	FALSE
SLK	-0.024	-0.076	0.028	3515	-0.903	0.366772	0.435603	0.459962	FALSE
H2AC6	0.045	-0.053	0.142	3515	0.901	0.367454	0.434797	0.460213	FALSE
ENSG00000227748	0.04	-0.047	0.126	3515	0.901	0.367687	0.434521	0.460213	FALSE
ZNF487	-0.024	-0.075	0.028	3515	-0.899	0.368508	0.433553	0.460937	FALSE
GRAP2	0.044	-0.052	0.14	3515	0.897	0.36947	0.432421	0.461534	FALSE
ADGRD1	-0.039	-0.126	0.047	3515	-0.898	0.369264	0.432663	0.461534	FALSE
CCNB1	-0.029	-0.093	0.035	3515	-0.895	0.370654	0.431032	0.46271	FALSE
KIF20B	-0.025	-0.081	0.03	3515	-0.894	0.371379	0.430183	0.463008	FALSE
LINC01234	0.03	-0.035	0.095	3515	0.894	0.371371	0.430191	0.463008	FALSE
ENSG00000232053	-0.072	-0.23	0.086	3515	-0.893	0.37183	0.429656	0.463267	FALSE
PRR11	-0.031	-0.1	0.037	3515	-0.892	0.372432	0.428953	0.463714	FALSE
MEF2C-AS1	0.041	-0.049	0.131	3515	0.891	0.372797	0.428528	0.463866	FALSE
TRAPPC9	0.03	-0.036	0.095	3515	0.889	0.3738	0.427361	0.46481	FALSE
ARID5B	-0.058	-0.187	0.07	3515	-0.889	0.37413	0.426977	0.464917	FALSE
H4C8	-0.029	-0.092	0.035	3515	-0.886	0.375532	0.425353	0.466355	FALSE
LINC00861	-0.04	-0.127	0.048	3515	-0.885	0.376213	0.424566	0.466896	FALSE
HCCS-DT	-0.038	-0.123	0.047	3515	-0.879	0.37957	0.420709	0.470755	FALSE
GPAT3	0.028	-0.035	0.092	3515	0.875	0.381406	0.418613	0.472725	FALSE
GRK5	-0.043	-0.138	0.053	3515	-0.873	0.3828	0.417028	0.474145	FALSE
RPL27A	0.022	-0.028	0.071	3515	0.862	0.388555	0.410548	0.48096	FALSE
VENTXP1	-0.052	-0.172	0.067	3515	-0.86	0.390019	0.408914	0.482459	FALSE
LINC-PINT	0.03	-0.039	0.099	3515	0.859	0.390319	0.40858	0.482516	FALSE
RICTOR	-0.026	-0.086	0.033	3515	-0.858	0.390825	0.408018	0.482828	FALSE
RASSF5	0.029	-0.038	0.096	3515	0.857	0.391537	0.407228	0.483218	FALSE
CMYA5	0.032	-0.041	0.105	3515	0.857	0.391647	0.407105	0.483218	FALSE
ENSG00000286751	0.03	-0.039	0.099	3515	0.855	0.392407	0.406263	0.483842	FALSE
ZNF718	0.024	-0.031	0.08	3515	0.851	0.394875	0.40354	0.48657	FALSE
BCL2L1	0.025	-0.033	0.082	3515	0.847	0.396778	0.401453	0.488598	FALSE
AHRR	-0.026	-0.088	0.035	3515	-0.845	0.398047	0.400066	0.489844	FALSE
LINC02934	-0.03	-0.1	0.04	3515	-0.839	0.401699	0.3961	0.493701	FALSE
ENSG00000243797	-0.032	-0.106	0.042	3515	-0.839	0.401624	0.396181	0.493701	FALSE
NR1D2	0.025	-0.034	0.083	3515	0.832	0.405132	0.392403	0.4976	FALSE
ZC3H6	0.028	-0.038	0.094	3515	0.826	0.408591	0.388711	0.501524	FALSE
INSIG1	-0.027	-0.092	0.038	3515	-0.82	0.412312	0.384774	0.505766	FALSE
MALT1	0.028	-0.039	0.096	3515	0.819	0.413042	0.384005	0.506336	FALSE
HERC6	-0.014	-0.047	0.019	3515	-0.816	0.414566	0.382406	0.507877	FALSE
GLIS2	0.017	-0.025	0.06	3515	0.812	0.417075	0.379786	0.510622	FALSE
ZNF420	-0.027	-0.091	0.038	3515	-0.808	0.418803	0.37799	0.512408	FALSE
ATP6V1C1	0.022	-0.031	0.075	3515	0.808	0.419194	0.377585	0.512558	FALSE
ZNF234	-0.026	-0.088	0.037	3515	-0.806	0.420003	0.376748	0.513217	FALSE
TNS1	0.036	-0.052	0.124	3515	0.803	0.422256	0.374424	0.515519	FALSE
SESN3	-0.024	-0.084	0.035	3515	-0.802	0.422428	0.374247	0.515519	FALSE
PIK3CG	-0.027	-0.092	0.039	3515	-0.798	0.424784	0.371832	0.518062	FALSE
GAS2L3	-0.031	-0.106	0.045	3515	-0.796	0.425884	0.370709	0.519072	FALSE
SEMA3A	0.031	-0.046	0.109	3515	0.793	0.427757	0.368803	0.521021	FALSE
MEF2C	-0.042	-0.146	0.062	3515	-0.792	0.428146	0.368408	0.521162	FALSE
RAB3IL1	-0.022	-0.078	0.033	3515	-0.789	0.429968	0.366564	0.523045	FALSE
ENSG00000260729	0.022	-0.032	0.076	3515	0.789	0.430395	0.366133	0.52318	FALSE
ANKRD44	0.034	-0.051	0.119	3515	0.788	0.430628	0.365898	0.52318	FALSE
EEF2	-0.028	-0.098	0.042	3515	-0.783	0.433849	0.362661	0.526758	FALSE
EAPP	0.022	-0.033	0.077	3515	0.781	0.435	0.361511	0.527819	FALSE
PDE4D	0.031	-0.048	0.111	3515	0.778	0.436512	0.360004	0.528979	FALSE
AHI1-DT	-0.023	-0.081	0.035	3515	-0.778	0.436426	0.36009	0.528979	FALSE
EGLN3	-0.022	-0.078	0.034	3515	-0.776	0.437597	0.358925	0.529958	FALSE
NETO2	-0.023	-0.083	0.036	3515	-0.771	0.440562	0.355993	0.533209	FALSE
CASC15	-0.077	-0.275	0.121	3515	-0.767	0.443232	0.353369	0.5361	FALSE
ABCF1	-0.018	-0.066	0.029	3515	-0.766	0.443626	0.352983	0.536235	FALSE
IDI1	-0.02	-0.073	0.032	3515	-0.757	0.449178	0.347581	0.542259	FALSE
LINC02462	-0.029	-0.105	0.047	3515	-0.757	0.448969	0.347784	0.542259	FALSE
LINC02542	-0.032	-0.113	0.05	3515	-0.755	0.450329	0.34647	0.543304	FALSE
DLEU7	0.017	-0.027	0.062	3515	0.753	0.451251	0.345582	0.544072	FALSE
CFAP210	0.021	-0.034	0.076	3515	0.753	0.451619	0.345228	0.544171	FALSE
ZFAND4	-0.02	-0.073	0.033	3515	-0.75	0.453133	0.343774	0.544961	FALSE
NPFFR2	-0.026	-0.094	0.042	3515	-0.751	0.452567	0.344317	0.544961	FALSE
IL1R1	0.028	-0.046	0.102	3515	0.75	0.453046	0.343858	0.544961	FALSE
PLD1	0.024	-0.039	0.087	3515	0.749	0.454074	0.342873	0.545748	FALSE
NCOA7	-0.024	-0.086	0.039	3515	-0.744	0.45682	0.340255	0.548702	FALSE
RAB30	0.024	-0.039	0.086	3515	0.742	0.457858	0.339269	0.549603	FALSE
CTR9	-0.021	-0.078	0.035	3515	-0.741	0.458963	0.338222	0.550582	FALSE
TKT	0.019	-0.031	0.069	3515	0.738	0.460379	0.336885	0.551933	FALSE
RHOXF1	-0.023	-0.084	0.038	3515	-0.736	0.461948	0.335407	0.553466	FALSE
DIPK1A	-0.027	-0.098	0.045	3515	-0.735	0.462372	0.335009	0.553626	FALSE
ENSG00000285080	-0.019	-0.071	0.033	3515	-0.729	0.465896	0.331711	0.557495	FALSE
ENSG00000289015	0.013	-0.022	0.049	3515	0.727	0.467369	0.33034	0.558569	FALSE
SLC4A4	0.028	-0.047	0.102	3515	0.727	0.46738	0.33033	0.558569	FALSE
ADAMTS6	0.026	-0.044	0.095	3515	0.724	0.46906	0.328772	0.560225	FALSE
TUBB2A	-0.017	-0.062	0.028	3515	-0.723	0.469953	0.327945	0.560675	FALSE
ENSG00000290019	-0.018	-0.069	0.032	3515	-0.722	0.470025	0.327879	0.560675	FALSE
ATP8B4	-0.021	-0.076	0.035	3515	-0.721	0.470788	0.327175	0.561234	FALSE
H1-2	0.023	-0.04	0.086	3515	0.717	0.47341	0.324762	0.563654	FALSE
SF3B2	0.018	-0.032	0.068	3515	0.717	0.473207	0.324949	0.563654	FALSE
CHD4	-0.023	-0.088	0.041	3515	-0.714	0.475535	0.322817	0.56583	FALSE
CLSPN	-0.024	-0.089	0.042	3515	-0.712	0.476673	0.321779	0.566766	FALSE
ELOVL7	0.028	-0.05	0.106	3515	0.711	0.476917	0.321558	0.566766	FALSE
ENSG00000253363	-0.045	-0.171	0.08	3515	-0.707	0.479399	0.319303	0.569361	FALSE
ABCB1	-0.035	-0.131	0.061	3515	-0.707	0.479811	0.318929	0.569496	FALSE
LINC00355	0.021	-0.037	0.078	3515	0.701	0.483005	0.316048	0.57293	FALSE
HPCAL1	0.025	-0.045	0.094	3515	0.7	0.483665	0.315455	0.573355	FALSE
TES	0.023	-0.041	0.086	3515	0.7	0.484113	0.315053	0.57353	FALSE
PRKD1	-0.036	-0.137	0.065	3515	-0.695	0.487212	0.312282	0.576484	FALSE
LINC02577	0.021	-0.038	0.08	3515	0.695	0.487124	0.312361	0.576484	FALSE
ENSG00000261218	0.011	-0.02	0.041	3515	0.693	0.488116	0.311477	0.576837	FALSE
FLOT2	0.021	-0.038	0.079	3515	0.694	0.487959	0.311617	0.576837	FALSE
VPS37B	0.018	-0.033	0.07	3515	0.692	0.489028	0.310666	0.577557	FALSE
RNF217	0.026	-0.048	0.101	3515	0.69	0.489931	0.309865	0.578265	FALSE
ENSG00000287001	0.027	-0.05	0.103	3515	0.688	0.491764	0.308244	0.580068	FALSE
RASGEF1C	0.024	-0.044	0.092	3515	0.686	0.492975	0.307175	0.580778	FALSE
DMTN	0.024	-0.045	0.094	3515	0.686	0.492692	0.307424	0.580778	FALSE
NARF	-0.022	-0.087	0.042	3515	-0.681	0.495561	0.304903	0.583463	FALSE
LINC00383	-0.038	-0.149	0.072	3515	-0.68	0.496788	0.303829	0.584547	FALSE
TCF7L2	0.023	-0.043	0.089	3515	0.679	0.497367	0.303323	0.584707	FALSE
HOMER1	-0.019	-0.073	0.035	3515	-0.678	0.497538	0.303173	0.584707	FALSE
COPA	-0.018	-0.07	0.034	3515	-0.677	0.498558	0.302284	0.584823	FALSE
ENSG00000226149	0.026	-0.048	0.1	3515	0.677	0.498354	0.302462	0.584823	FALSE
ANKRD18CP	-0.021	-0.081	0.04	3515	-0.677	0.498386	0.302435	0.584823	FALSE
SQSTM1	0.023	-0.044	0.091	3515	0.673	0.500774	0.300358	0.5867	FALSE
RPL38	-0.018	-0.07	0.034	3515	-0.674	0.500514	0.300584	0.5867	FALSE
EPHA1-AS1	0.024	-0.046	0.095	3515	0.672	0.501275	0.299924	0.586926	FALSE
ENSG00000287392	0.023	-0.044	0.089	3515	0.67	0.503046	0.298392	0.588638	FALSE
CCDC102B	-0.021	-0.081	0.04	3515	-0.667	0.505051	0.296665	0.590621	FALSE
ENSG00000257252	0.022	-0.043	0.087	3515	0.663	0.507586	0.294491	0.592998	FALSE
DZIP3	0.021	-0.041	0.083	3515	0.662	0.507706	0.294388	0.592998	FALSE
LINC01237	-0.022	-0.087	0.043	3515	-0.659	0.509699	0.292686	0.594962	FALSE
POLR2A	0.019	-0.039	0.077	3515	0.653	0.513893	0.289127	0.599489	FALSE
CFAP161	0.04	-0.081	0.161	3515	0.649	0.516294	0.287103	0.601922	FALSE
ANKRD26	-0.017	-0.068	0.034	3515	-0.642	0.520763	0.28336	0.60676	FALSE
ZC3H12C	-0.026	-0.106	0.054	3515	-0.636	0.524941	0.279889	0.611255	FALSE
AAK1	0.022	-0.045	0.089	3515	0.635	0.52553	0.279402	0.611567	FALSE
CALN1	0.025	-0.053	0.102	3515	0.631	0.5278	0.277531	0.613833	FALSE
FAR2	0.024	-0.05	0.097	3515	0.63	0.528583	0.276887	0.614369	FALSE
RAB1A	0.016	-0.033	0.064	3515	0.627	0.530814	0.275058	0.616585	FALSE
ENSG00000271793	-0.018	-0.073	0.038	3515	-0.619	0.535961	0.270867	0.622185	FALSE
ZSWIM6	-0.021	-0.086	0.045	3515	-0.617	0.537113	0.269934	0.622385	FALSE
TMTC2	0.024	-0.053	0.101	3515	0.617	0.536942	0.270072	0.622385	FALSE
BTBD9	-0.025	-0.106	0.055	3515	-0.618	0.536727	0.270247	0.622385	FALSE
CDK7	0.018	-0.039	0.075	3515	0.613	0.539877	0.267705	0.625207	FALSE
LINC00923	0.02	-0.044	0.083	3515	0.612	0.540611	0.267115	0.625677	FALSE
HSPH1	0.018	-0.04	0.076	3515	0.61	0.542127	0.265899	0.62705	FALSE
PKLR	-0.02	-0.084	0.044	3515	-0.609	0.542817	0.265346	0.627468	FALSE
KPNB1-DT	-0.016	-0.066	0.035	3515	-0.606	0.544551	0.263962	0.62909	FALSE
CLIC2	0.019	-0.042	0.079	3515	0.604	0.546053	0.262766	0.630443	FALSE
CYREN	-0.018	-0.076	0.04	3515	-0.6	0.548432	0.260877	0.632041	FALSE
ZNF579	0.01	-0.024	0.044	3515	0.6	0.548219	0.261046	0.632041	FALSE
ANKRD33B	-0.02	-0.086	0.046	3515	-0.601	0.548068	0.261165	0.632041	FALSE
MOB3B	-0.026	-0.113	0.061	3515	-0.593	0.55303	0.257251	0.636954	FALSE
AKNA	0.02	-0.047	0.087	3515	0.592	0.553592	0.25681	0.637217	FALSE
DIRC3-AS1	-0.031	-0.134	0.072	3515	-0.59	0.554897	0.255788	0.638332	FALSE
FAM83D	0.023	-0.055	0.102	3515	0.588	0.556512	0.254525	0.639804	FALSE
SCGB2B2	0.032	-0.075	0.139	3515	0.587	0.557128	0.254045	0.639862	FALSE
KAZN-AS1	-0.042	-0.181	0.098	3515	-0.587	0.557471	0.253778	0.639862	FALSE
GALC	0.016	-0.037	0.068	3515	0.586	0.55757	0.2537	0.639862	FALSE
SLC16A10	-0.022	-0.097	0.053	3515	-0.582	0.560378	0.251519	0.642697	FALSE
PIK3R1	-0.016	-0.071	0.039	3515	-0.577	0.564006	0.248717	0.646468	FALSE
SSH1	-0.016	-0.07	0.038	3515	-0.575	0.565002	0.24795	0.64689	FALSE
ENSG00000254186	0.022	-0.053	0.097	3515	0.575	0.565392	0.24765	0.64689	FALSE
ENSG00000250421	-0.028	-0.122	0.067	3515	-0.575	0.565266	0.247747	0.64689	FALSE
ACSM3	-0.041	-0.18	0.099	3515	-0.573	0.566593	0.246729	0.647875	FALSE
TEX11	0.022	-0.054	0.098	3515	0.572	0.567107	0.246335	0.648073	FALSE
ENSG00000286152	0.024	-0.059	0.108	3515	0.572	0.567461	0.246064	0.648089	FALSE
ENSG00000290981	0.036	-0.089	0.162	3515	0.568	0.570035	0.244099	0.650639	FALSE
DNHD1	0.018	-0.043	0.079	3515	0.567	0.570806	0.243511	0.651129	FALSE
DLGAP5	0.02	-0.049	0.089	3515	0.566	0.571569	0.242931	0.65161	FALSE
DSE	-0.02	-0.087	0.048	3515	-0.563	0.573718	0.241302	0.653668	FALSE
LINC00376	0.023	-0.057	0.103	3515	0.558	0.576702	0.239049	0.656354	FALSE
TSPOAP1	0.022	-0.055	0.099	3515	0.558	0.576765	0.239001	0.656354	FALSE
LGR4	-0.019	-0.086	0.048	3515	-0.558	0.577163	0.238701	0.656369	FALSE
COBLL1	-0.03	-0.138	0.077	3515	-0.557	0.577467	0.238473	0.656369	FALSE
YBX1	-0.014	-0.064	0.036	3515	-0.556	0.578055	0.238031	0.656646	FALSE
DPF3	0.021	-0.054	0.097	3515	0.554	0.579653	0.236832	0.658069	FALSE
TRHDE	-0.029	-0.132	0.074	3515	-0.553	0.580227	0.236402	0.658328	FALSE
MTRF1L	-0.017	-0.076	0.042	3515	-0.551	0.581878	0.235168	0.659809	FALSE
MKI67	0.026	-0.068	0.121	3515	0.544	0.586445	0.231773	0.664591	FALSE
TMPRSS4	0.018	-0.048	0.085	3515	0.541	0.588811	0.230024	0.666875	FALSE
LINC02840	-0.018	-0.084	0.048	3515	-0.535	0.592389	0.227393	0.670529	FALSE
ENSG00000250697	-0.043	-0.2	0.115	3515	-0.53	0.595916	0.224815	0.674121	FALSE
ZNF521	0.031	-0.085	0.148	3515	0.53	0.596386	0.224473	0.674252	FALSE
ENSG00000286746	-0.022	-0.102	0.058	3515	-0.528	0.597483	0.223675	0.675092	FALSE
SET	0.015	-0.042	0.073	3515	0.526	0.599128	0.22248	0.675749	FALSE
H4C9	-0.009	-0.043	0.025	3515	-0.526	0.598556	0.222895	0.675749	FALSE
LINC02646	0.018	-0.05	0.087	3515	0.526	0.599003	0.222571	0.675749	FALSE
ATP5F1E	-0.013	-0.063	0.036	3515	-0.521	0.6023	0.220187	0.678924	FALSE
BLVRB	-0.016	-0.075	0.043	3515	-0.52	0.602905	0.219751	0.679204	FALSE
CIT	-0.019	-0.091	0.053	3515	-0.519	0.603599	0.219251	0.679584	FALSE
IL6ST	-0.018	-0.087	0.051	3515	-0.511	0.60915	0.215276	0.685428	FALSE
PURPL	-0.021	-0.102	0.06	3515	-0.509	0.610888	0.214038	0.686979	FALSE
BANK1	-0.021	-0.104	0.061	3515	-0.508	0.611714	0.213452	0.687475	FALSE
C17orf99	0.029	-0.082	0.139	3515	0.507	0.612051	0.213212	0.687475	FALSE
ENSG00000285638	0.021	-0.06	0.101	3515	0.505	0.613368	0.212279	0.688548	FALSE
RPS6KA2	-0.025	-0.124	0.073	3515	-0.505	0.613794	0.211978	0.68862	FALSE
ENSG00000289862	-0.013	-0.065	0.039	3515	-0.503	0.614629	0.211387	0.689127	FALSE
ACAD10	0.015	-0.044	0.074	3515	0.502	0.615331	0.210891	0.689127	FALSE
MICAL2	-0.02	-0.096	0.057	3515	-0.502	0.615328	0.210894	0.689127	FALSE
LRRC8D	-0.02	-0.098	0.058	3515	-0.5	0.616733	0.209903	0.690292	FALSE
TAF4B	-0.019	-0.093	0.055	3515	-0.494	0.62147	0.20658	0.694777	FALSE
LINC01033	0.023	-0.068	0.114	3515	0.494	0.621355	0.20666	0.694777	FALSE
HIVEP1	0.015	-0.044	0.073	3515	0.492	0.622501	0.20586	0.695521	FALSE
ABHD8	-0.013	-0.063	0.038	3515	-0.489	0.624769	0.204281	0.697646	FALSE
TMEM156	0.02	-0.06	0.099	3515	0.484	0.628681	0.201569	0.701604	FALSE
POLR2M	0.012	-0.036	0.059	3515	0.481	0.630304	0.20045	0.703003	FALSE
LRMDA	0.025	-0.079	0.13	3515	0.477	0.633185	0.198469	0.705803	FALSE
DNAJB1	-0.014	-0.073	0.044	3515	-0.475	0.634877	0.197311	0.707275	FALSE
TSPAN13	0.013	-0.042	0.068	3515	0.468	0.639903	0.193886	0.712458	FALSE
KCNMA1	0.015	-0.05	0.081	3515	0.466	0.641149	0.193041	0.713429	FALSE
ENSG00000290046	-0.012	-0.063	0.039	3515	-0.465	0.641735	0.192644	0.713663	FALSE
EAF1	0.013	-0.042	0.067	3515	0.459	0.645908	0.189829	0.717583	FALSE
PDCD4	0.014	-0.045	0.073	3515	0.459	0.646013	0.189759	0.717583	FALSE
COPB2	-0.011	-0.06	0.037	3515	-0.456	0.648288	0.188232	0.71969	FALSE
H2BC15	0.014	-0.046	0.073	3515	0.453	0.650796	0.186555	0.722054	FALSE
ARAP3	-0.019	-0.101	0.063	3515	-0.448	0.654203	0.184288	0.725411	FALSE
CD226	0.018	-0.063	0.1	3515	0.442	0.658782	0.181259	0.730063	FALSE
LINC03000	-0.025	-0.134	0.085	3515	-0.439	0.660972	0.179817	0.731996	FALSE
FBXL2	0.014	-0.047	0.075	3515	0.438	0.661294	0.179605	0.731996	FALSE
SEC24D	0.017	-0.061	0.096	3515	0.435	0.663598	0.178095	0.733694	FALSE
SPATA5L1	-0.012	-0.065	0.041	3515	-0.435	0.663377	0.17824	0.733694	FALSE
WDR47	0.012	-0.041	0.064	3515	0.433	0.664654	0.177404	0.734009	FALSE
LINC02241	0.028	-0.1	0.156	3515	0.434	0.664642	0.177412	0.734009	FALSE
TENT5A	0.013	-0.046	0.071	3515	0.428	0.668693	0.174773	0.738042	FALSE
DACH1	0.026	-0.094	0.146	3515	0.427	0.669463	0.174273	0.738464	FALSE
MUC19	0.044	-0.158	0.246	3515	0.425	0.670695	0.173475	0.739394	FALSE
RRAGC-DT	-0.015	-0.082	0.053	3515	-0.425	0.67109	0.173219	0.739403	FALSE
NCKAP1L	0.014	-0.05	0.077	3515	0.423	0.672388	0.17238	0.740404	FALSE
ENSG00000291102	-0.014	-0.077	0.05	3515	-0.419	0.674952	0.170727	0.742799	FALSE
ENSG00000289432	0.009	-0.033	0.051	3515	0.417	0.676357	0.169824	0.743915	FALSE
ATP6V0E2	0.008	-0.029	0.045	3515	0.415	0.678324	0.168563	0.745647	FALSE
SLC38A2	0.017	-0.065	0.1	3515	0.413	0.679366	0.167896	0.746362	FALSE
SPOCD1	-0.005	-0.031	0.02	3515	-0.41	0.681839	0.166318	0.748647	FALSE
SAMD4A	-0.023	-0.135	0.088	3515	-0.408	0.683573	0.165215	0.749781	FALSE
LINC02432	0.019	-0.072	0.11	3515	0.407	0.683659	0.165161	0.749781	FALSE
KIF14	-0.019	-0.113	0.074	3515	-0.406	0.684955	0.164338	0.75077	FALSE
HMGA2	-0.037	-0.218	0.144	3515	-0.402	0.687688	0.162608	0.753333	FALSE
BLOC1S5-TXNDC5	-0.012	-0.073	0.049	3515	-0.396	0.691982	0.159905	0.757166	FALSE
FAM241A	0.013	-0.05	0.076	3515	0.397	0.691639	0.16012	0.757166	FALSE
PASD1	0.015	-0.061	0.091	3515	0.394	0.693235	0.159119	0.758102	FALSE
ENSG00000224322	-0.014	-0.086	0.057	3515	-0.393	0.694592	0.15827	0.75915	FALSE
ENSG00000272736	0.019	-0.076	0.114	3515	0.388	0.697935	0.156185	0.761929	FALSE
ERCC6L2-AS1	0.013	-0.053	0.079	3515	0.388	0.697867	0.156227	0.761929	FALSE
FGF13	-0.017	-0.105	0.071	3515	-0.387	0.698407	0.155891	0.762008	FALSE
GPR160	-0.012	-0.072	0.048	3515	-0.384	0.701032	0.154262	0.764434	FALSE
CD70	0.01	-0.041	0.061	3515	0.38	0.703665	0.152634	0.766866	FALSE
GYPC	-0.013	-0.078	0.053	3515	-0.379	0.704859	0.151898	0.767728	FALSE
RNF182	-0.014	-0.085	0.057	3515	-0.377	0.70644	0.150925	0.769011	FALSE
KIF2C	-0.013	-0.078	0.053	3515	-0.372	0.709611	0.14898	0.772021	FALSE
CTDSPL	-0.012	-0.076	0.052	3515	-0.371	0.710362	0.14852	0.772397	FALSE
MAN2A2	0.012	-0.05	0.073	3515	0.37	0.71159	0.14777	0.773291	FALSE
SORBS1	0.012	-0.052	0.076	3515	0.363	0.716478	0.144797	0.778158	FALSE
SLC41A2	0.014	-0.063	0.092	3515	0.36	0.718536	0.143552	0.779949	FALSE
RPL4	-0.01	-0.061	0.042	3515	-0.359	0.719577	0.142923	0.780635	FALSE
RUNX2	0.011	-0.05	0.072	3515	0.357	0.721062	0.142027	0.7818	FALSE
ODAD1	-0.006	-0.037	0.026	3515	-0.354	0.723386	0.14063	0.783874	FALSE
NLK	-0.011	-0.071	0.049	3515	-0.353	0.723958	0.140287	0.784047	FALSE
ZFHX3	-0.01	-0.067	0.047	3515	-0.351	0.725882	0.139134	0.785684	FALSE
ENSG00000286481	-0.021	-0.137	0.096	3515	-0.349	0.727139	0.138382	0.786599	FALSE
PREX1	-0.012	-0.081	0.057	3515	-0.344	0.7312	0.135964	0.790542	FALSE
PLCL1	-0.023	-0.157	0.11	3515	-0.342	0.732203	0.135369	0.790556	FALSE
ENSG00000285877	0.006	-0.028	0.04	3515	0.343	0.731749	0.135638	0.790556	FALSE
GAB2	0.014	-0.068	0.096	3515	0.342	0.732458	0.135217	0.790556	FALSE
MUL1	-0.009	-0.063	0.045	3515	-0.339	0.734524	0.133994	0.792338	FALSE
ARRDC3-AS1	-0.01	-0.069	0.049	3515	-0.336	0.736797	0.132652	0.79434	FALSE
ENSG00000251388	0.014	-0.067	0.095	3515	0.334	0.738219	0.131815	0.795423	FALSE
DCBLD2	0.011	-0.055	0.077	3515	0.332	0.739618	0.130992	0.79648	FALSE
CHMP2A	0.009	-0.043	0.06	3515	0.332	0.7402	0.130651	0.796656	FALSE
FBXL13	-0.011	-0.074	0.053	3515	-0.329	0.742522	0.129291	0.798257	FALSE
RRM2	-0.011	-0.08	0.057	3515	-0.329	0.742526	0.129289	0.798257	FALSE
PALMD	0.011	-0.056	0.078	3515	0.325	0.74496	0.127867	0.800422	FALSE
PCSK9	-0.013	-0.095	0.068	3515	-0.323	0.746944	0.126712	0.802102	FALSE
LRRC8B	-0.01	-0.073	0.052	3515	-0.321	0.748128	0.126024	0.802921	FALSE
RFX3	0.011	-0.056	0.077	3515	0.318	0.750158	0.124847	0.804646	FALSE
ZSCAN31	0.01	-0.052	0.072	3515	0.317	0.751004	0.124358	0.804955	FALSE
KIF13B	-0.01	-0.072	0.052	3515	-0.317	0.751291	0.124192	0.804955	FALSE
AFAP1-AS1	0.014	-0.073	0.101	3515	0.316	0.751796	0.1239	0.805043	FALSE
SPATA2	0.008	-0.041	0.057	3515	0.314	0.753869	0.122704	0.805904	FALSE
DTNA	0.016	-0.085	0.117	3515	0.314	0.753359	0.122998	0.805904	FALSE
ENSG00000285216	-0.011	-0.077	0.056	3515	-0.314	0.753869	0.122704	0.805904	FALSE
PLEKHA8P1	0.009	-0.047	0.065	3515	0.31	0.756571	0.12115	0.807885	FALSE
NDUFA2	0.008	-0.045	0.062	3515	0.31	0.756321	0.121294	0.807885	FALSE
ZFHX4-AS1	-0.013	-0.092	0.067	3515	-0.309	0.757502	0.120616	0.808427	FALSE
MYRIP	-0.011	-0.083	0.06	3515	-0.308	0.758354	0.120128	0.808883	FALSE
EZR	-0.009	-0.067	0.049	3515	-0.302	0.762603	0.117702	0.812959	FALSE
SNPH	-0.016	-0.12	0.088	3515	-0.301	0.763117	0.117409	0.813052	FALSE
NABP1	-0.009	-0.068	0.05	3515	-0.298	0.765692	0.115946	0.81534	FALSE
ENSG00000287861	-0.012	-0.088	0.065	3515	-0.296	0.766865	0.115281	0.81601	FALSE
ENSG00000291145	-0.009	-0.071	0.052	3515	-0.296	0.767607	0.114861	0.81601	FALSE
NFKBIZ	-0.009	-0.065	0.048	3515	-0.296	0.767262	0.115056	0.81601	FALSE
TOB1	-0.008	-0.059	0.044	3515	-0.293	0.769776	0.113635	0.81786	FALSE
COL14A1	0.014	-0.08	0.108	3515	0.292	0.770289	0.113346	0.817949	FALSE
ACVR1C	0.009	-0.049	0.066	3515	0.29	0.77184	0.112473	0.819139	FALSE
RTF1	0.007	-0.042	0.057	3515	0.288	0.773137	0.111743	0.819148	FALSE
ESRRB	0.019	-0.109	0.147	3515	0.289	0.772455	0.112127	0.819148	FALSE
PNPLA8	-0.008	-0.061	0.046	3515	-0.288	0.773138	0.111743	0.819148	FALSE
GABRB3	-0.009	-0.07	0.052	3515	-0.287	0.774484	0.110988	0.820117	FALSE
CAMSAP2	-0.009	-0.074	0.055	3515	-0.282	0.778179	0.10892	0.823573	FALSE
FECH	-0.009	-0.076	0.057	3515	-0.275	0.782981	0.106249	0.827982	FALSE
OSMR	0.008	-0.051	0.068	3515	0.275	0.783214	0.106119	0.827982	FALSE
DCHS2	-0.018	-0.149	0.113	3515	-0.273	0.784588	0.105359	0.828974	FALSE
CDC6	0.008	-0.05	0.066	3515	0.271	0.786309	0.104407	0.830281	FALSE
GABRA3	0.009	-0.055	0.073	3515	0.271	0.786697	0.104193	0.830281	FALSE
PRELID2	-0.01	-0.081	0.062	3515	-0.267	0.789258	0.102781	0.832523	FALSE
ENSG00000288098	-0.017	-0.143	0.109	3515	-0.265	0.790792	0.101937	0.833219	FALSE
COA6	0.008	-0.048	0.063	3515	0.265	0.790679	0.102	0.833219	FALSE
WBP11	0.007	-0.047	0.062	3515	0.264	0.791762	0.101405	0.833779	FALSE
SLC14A1	-0.01	-0.08	0.061	3515	-0.263	0.792334	0.101092	0.83392	FALSE
ADGRG6	-0.008	-0.072	0.056	3515	-0.259	0.795494	0.0993629	0.836323	FALSE
GP1BB	-0.006	-0.055	0.042	3515	-0.26	0.795106	0.099575	0.836323	FALSE
GNAS-AS1	0.01	-0.068	0.088	3515	0.255	0.798985	0.0974616	0.83924	FALSE
CISD2	-0.007	-0.061	0.047	3515	-0.254	0.79915	0.0973718	0.83924	FALSE
HPSE2	-0.014	-0.123	0.095	3515	-0.252	0.800862	0.0964422	0.840574	FALSE
CENPF	-0.011	-0.098	0.075	3515	-0.25	0.802396	0.0956112	0.841721	FALSE
TMEM87B	0.006	-0.044	0.056	3515	0.249	0.803414	0.0950608	0.842021	FALSE
EPAS1	-0.011	-0.098	0.076	3515	-0.249	0.803566	0.0949782	0.842021	FALSE
KIF18B	-0.009	-0.076	0.059	3515	-0.248	0.8044	0.094528	0.842431	FALSE
KAZN	0.017	-0.12	0.154	3515	0.245	0.806766	0.0932522	0.844445	FALSE
FLNC	0.01	-0.071	0.091	3515	0.243	0.808112	0.0925283	0.845389	FALSE
LINC00240	0.007	-0.052	0.066	3515	0.24	0.810069	0.0914779	0.846243	FALSE
CCDC7	-0.007	-0.067	0.052	3515	-0.241	0.809581	0.0917398	0.846243	FALSE
MAP1A	0.008	-0.055	0.071	3515	0.24	0.810261	0.0913751	0.846243	FALSE
CDK14	0.008	-0.059	0.075	3515	0.235	0.813837	0.0894626	0.849047	FALSE
ENSG00000249849	0.015	-0.109	0.139	3515	0.236	0.813632	0.089572	0.849047	FALSE
ENSG00000272369	-0.009	-0.087	0.069	3515	-0.23	0.817809	0.087348	0.852724	FALSE
PLCB1	0.008	-0.064	0.08	3515	0.225	0.821888	0.0851876	0.856508	FALSE
LINC02772	0.009	-0.074	0.093	3515	0.221	0.825195	0.0834435	0.859484	FALSE
LINC01473	0.008	-0.063	0.079	3515	0.218	0.82759	0.0821847	0.861508	FALSE
MAP1LC3B	-0.006	-0.063	0.05	3515	-0.217	0.828114	0.0819101	0.861582	FALSE
SECISBP2L	-0.007	-0.066	0.053	3515	-0.215	0.829936	0.0809552	0.863007	FALSE
PDE11A	-0.009	-0.093	0.074	3515	-0.214	0.830614	0.0806008	0.86324	FALSE
SGK3	0.007	-0.053	0.066	3515	0.213	0.831469	0.0801538	0.863658	FALSE
ME3	0.008	-0.064	0.08	3515	0.211	0.832777	0.0794713	0.864074	FALSE
GABRG2	-0.007	-0.077	0.062	3515	-0.211	0.83274	0.0794905	0.864074	FALSE
RSL1D1-DT	-0.006	-0.059	0.048	3515	-0.208	0.835267	0.0781745	0.866186	FALSE
ENSG00000285899	-0.01	-0.106	0.085	3515	-0.206	0.836589	0.0774878	0.866613	FALSE
DAB1	-0.008	-0.079	0.064	3515	-0.207	0.836235	0.0776716	0.866613	FALSE
ENTPD1-AS1	-0.006	-0.067	0.055	3515	-0.203	0.839434	0.0760134	0.869088	FALSE
LANCL3	-0.008	-0.082	0.067	3515	-0.198	0.842813	0.0742688	0.872112	FALSE
H6PD	0.005	-0.044	0.054	3515	0.197	0.843685	0.0738199	0.87254	FALSE
MTMR14	0.005	-0.049	0.06	3515	0.187	0.851603	0.0697631	0.880251	FALSE
SLU7	-0.006	-0.064	0.053	3515	-0.186	0.852482	0.069315	0.880682	FALSE
POU2F2	-0.006	-0.072	0.06	3515	-0.183	0.855135	0.0679654	0.882944	FALSE
PRKN	-0.008	-0.097	0.081	3515	-0.182	0.855897	0.0675783	0.883253	FALSE
ENPP7P8	0.008	-0.077	0.092	3515	0.18	0.856902	0.0670687	0.883808	FALSE
PKN2-AS1	0.006	-0.062	0.074	3515	0.18	0.857363	0.066835	0.883808	FALSE
RPS10-NUDT3	-0.005	-0.058	0.048	3515	-0.177	0.859379	0.0658152	0.885407	FALSE
ENSG00000256417	-0.006	-0.071	0.06	3515	-0.168	0.866513	0.0622247	0.892275	FALSE
TRDN	-0.008	-0.099	0.083	3515	-0.166	0.867773	0.0615937	0.893089	FALSE
RFC2	0.004	-0.047	0.055	3515	0.159	0.873993	0.0584922	0.899004	FALSE
LINC03077	0.008	-0.095	0.112	3515	0.158	0.87481	0.0580864	0.899359	FALSE
MYLIP	-0.005	-0.067	0.058	3515	-0.143	0.886647	0.0522491	0.911037	FALSE
HELB	0.004	-0.056	0.064	3515	0.142	0.887445	0.0518587	0.911365	FALSE
HS3ST3A1	-0.006	-0.095	0.083	3515	-0.136	0.891666	0.0497977	0.915207	FALSE
NUSAP1	0.005	-0.064	0.073	3515	0.131	0.895533	0.0479183	0.918187	FALSE
HSPA5	-0.005	-0.08	0.07	3515	-0.131	0.89548	0.0479439	0.918187	FALSE
ENSG00000253154	-0.007	-0.117	0.102	3515	-0.127	0.898815	0.0463296	0.921056	FALSE
CRACD	0.005	-0.075	0.085	3515	0.125	0.900679	0.0454301	0.922469	FALSE
SLC7A8	0.005	-0.075	0.085	3515	0.122	0.902637	0.0444869	0.923196	FALSE
ENSG00000243004	-0.004	-0.075	0.066	3515	-0.123	0.902164	0.0447145	0.923196	FALSE
SCAPER	-0.004	-0.061	0.054	3515	-0.122	0.902842	0.0443884	0.923196	FALSE
SLC20A1	-0.005	-0.084	0.075	3515	-0.12	0.904404	0.0436377	0.924297	FALSE
RPS16	0.003	-0.048	0.054	3515	0.117	0.906489	0.0426375	0.925931	FALSE
LINC02307	-0.006	-0.104	0.093	3515	-0.116	0.907321	0.0422392	0.926284	FALSE
CNTNAP2	0.007	-0.106	0.119	3515	0.115	0.90808	0.0418757	0.926563	FALSE
CAMK1	-0.003	-0.059	0.053	3515	-0.104	0.917354	0.0374632	0.935524	FALSE
CASC20	0.003	-0.059	0.066	3515	0.102	0.918428	0.0369547	0.936119	FALSE
ENSG00000267243	0.004	-0.079	0.087	3515	0.098	0.922246	0.0351534	0.939507	FALSE
ENSG00000253377	0.009	-0.185	0.203	3515	0.091	0.92732	0.0327705	0.944171	FALSE
ARHGAP18	-0.003	-0.08	0.073	3515	-0.09	0.928647	0.0321493	0.944538	FALSE
KYNU	0.003	-0.062	0.068	3515	0.09	0.928672	0.0321378	0.944538	FALSE
PLEKHA7	0.003	-0.053	0.058	3515	0.089	0.929396	0.0317993	0.94477	FALSE
CLIP1	-0.002	-0.055	0.051	3515	-0.086	0.931503	0.0308159	0.946407	FALSE
SPTY2D1	0.002	-0.051	0.056	3515	0.084	0.933423	0.0299213	0.947348	FALSE
ENSG00000267787	0.003	-0.066	0.072	3515	0.084	0.93295	0.0301415	0.947348	FALSE
PPP2R5C	-0.003	-0.072	0.067	3515	-0.08	0.936365	0.0285551	0.949321	FALSE
EZH1	-0.002	-0.058	0.054	3515	-0.08	0.936017	0.0287161	0.949321	FALSE
PDIA3	-0.002	-0.058	0.054	3515	-0.078	0.937828	0.0278769	0.950299	FALSE
LINC02428	0.003	-0.067	0.072	3515	0.076	0.939044	0.0273141	0.951025	FALSE
CFAP299	0.004	-0.096	0.104	3515	0.076	0.939802	0.0269638	0.951287	FALSE
SLC35F3	-0.006	-0.18	0.168	3515	-0.07	0.944373	0.0248564	0.955407	FALSE
CAPN2	-0.002	-0.065	0.061	3515	-0.064	0.948572	0.0229296	0.958944	FALSE
ZSWIM8	-0.002	-0.054	0.05	3515	-0.064	0.948877	0.0227902	0.958944	FALSE
ENSG00000291065	0.002	-0.069	0.073	3515	0.062	0.950936	0.0218488	0.960516	FALSE
FOXO3	0.002	-0.072	0.077	3515	0.058	0.95393	0.0204834	0.96303	FALSE
ENSG00000286215	0.002	-0.071	0.075	3515	0.056	0.955494	0.0197722	0.963587	FALSE
SYT1	-0.003	-0.105	0.099	3515	-0.056	0.955059	0.01997	0.963587	FALSE
IGF1R	-0.002	-0.072	0.068	3515	-0.053	0.95796	0.0186526	0.965563	FALSE
MYT1L	-0.004	-0.149	0.142	3515	-0.05	0.960433	0.0175328	0.967544	FALSE
STS	-0.002	-0.085	0.081	3515	-0.049	0.961004	0.0172746	0.967608	FALSE
HEXB	-0.001	-0.057	0.054	3515	-0.047	0.962602	0.0165531	0.968704	FALSE
TROAP	0.001	-0.063	0.066	3515	0.043	0.965896	0.0150695	0.971506	FALSE
ALDH1A2	-0.002	-0.114	0.11	3515	-0.038	0.969988	0.0132337	0.975107	FALSE
NXF1	0.001	-0.054	0.056	3515	0.032	0.974348	0.0112858	0.978973	FALSE
LINC00922	0.002	-0.11	0.113	3515	0.031	0.975118	0.0109429	0.97923	FALSE
NALF1	-0.001	-0.092	0.09	3515	-0.028	0.977505	0.00988113	0.98111	FALSE
TLE4	0.001	-0.063	0.065	3515	0.023	0.981781	0.00798519	0.984883	FALSE
SEPTIN5	-0.001	-0.062	0.06	3515	-0.021	0.983237	0.00734171	0.985306	FALSE
ENSG00000284906	0.001	-0.071	0.072	3515	0.021	0.983049	0.00742483	0.985306	FALSE
MIR99AHG	0.001	-0.129	0.132	3515	0.017	0.986778	0.00578047	0.988335	FALSE
ENSG00000273329	0	-0.05	0.05	3515	0.009	0.992842	0.00311971	0.993886	FALSE
LPCAT2	0	-0.066	0.065	3515	-0.006	0.995135	0.00211792	0.995658	FALSE
ENSG00000223725	0	-0.074	0.074	3515	-0.002	0.998599	0.000608795	0.998599	FALSE

## Sheet: CHD4_DEG_stats
	allele_beta	allele_beta_0.95_lower	allele_beta_0.95_higher	n	Wald_t_stat	pval	-log10_pval	padj	significant
H19	0.567	0.51	0.623	5467	19.617	1.10882e-85	84.9551	2.1123e-82	TRUE
NQO2	0.355	0.318	0.392	5467	18.871	1.98634e-79	78.7019	1.89199e-76	TRUE
ENSG00000287973	0.483	0.43	0.536	5467	17.761	1.4118e-70	69.8502	8.96496e-68	TRUE
HDAC7	0.389	0.344	0.434	5467	16.935	2.47434e-64	63.6065	1.1784e-61	TRUE
UTRN	-0.721	-0.805	-0.637	5467	-16.811	2.01687e-63	62.6953	7.68426e-61	TRUE
SPTA1	-0.817	-0.915	-0.72	5467	-16.396	2.04929e-60	59.6884	6.50649e-58	TRUE
CLIC1	0.294	0.259	0.33	5467	16.24	2.63734e-59	58.5788	7.17733e-57	TRUE
CARD11	0.511	0.448	0.575	5467	15.741	7.94296e-56	55.1	1.89142e-53	TRUE
KDM4C	-0.391	-0.441	-0.342	5467	-15.541	1.83424e-54	53.7365	3.88248e-52	TRUE
H1-4	0.366	0.32	0.413	5467	15.49	4.02981e-54	53.3947	7.6768e-52	TRUE
BTNL9	0.364	0.317	0.41	5467	15.368	2.70141e-53	52.5684	4.67836e-51	TRUE
DAPK1	0.398	0.347	0.449	5467	15.318	5.83627e-53	52.2339	9.26508e-51	TRUE
OBSCN	0.384	0.334	0.434	5467	15.077	2.27963e-51	50.6421	3.34053e-49	TRUE
RYR1	0.434	0.376	0.491	5467	14.777	2.04998e-49	48.6883	2.78943e-47	TRUE
MCAM	0.393	0.341	0.445	5467	14.739	3.64121e-49	48.4388	4.62434e-47	TRUE
HIP1	0.403	0.349	0.457	5467	14.532	7.64292e-48	47.1167	9.09986e-46	TRUE
RANBP1	0.254	0.218	0.289	5467	14.102	3.6971e-45	44.4321	4.14292e-43	TRUE
NCL	-0.336	-0.384	-0.289	5467	-13.924	4.52022e-44	43.3448	4.7839e-42	TRUE
ATF7IP2	0.421	0.361	0.48	5467	13.916	5.065e-44	43.2954	5.07833e-42	TRUE
RCSD1	0.301	0.258	0.343	5467	13.893	7.00192e-44	43.1548	6.66933e-42	TRUE
ENSG00000234426	-0.397	-0.453	-0.34	5467	-13.741	5.75926e-43	42.2396	5.22447e-41	TRUE
RNF213	0.339	0.29	0.388	5467	13.561	6.84563e-42	41.1646	5.9277e-40	TRUE
PCDH9	-0.431	-0.495	-0.367	5467	-13.245	4.80761e-40	39.3181	3.98196e-38	TRUE
VEGFA	0.353	0.301	0.406	5467	13.227	6.12859e-40	39.2126	4.86457e-38	TRUE
PTPN7	0.346	0.295	0.398	5467	13.13	2.23106e-39	38.6515	1.70007e-37	TRUE
ATP2A3	0.398	0.338	0.457	5467	13.044	6.83051e-39	38.1655	5.00466e-37	TRUE
TEX14	-0.322	-0.371	-0.273	5467	-12.996	1.28368e-38	37.8915	9.0571e-37	TRUE
PTPRVP	0.342	0.29	0.394	5467	12.927	3.17259e-38	37.4986	2.15849e-36	TRUE
KEL	-0.386	-0.445	-0.326	5467	-12.725	4.2743e-37	36.3691	2.80777e-35	TRUE
CFLAR	0.289	0.245	0.334	5467	12.705	5.54537e-37	36.2561	3.52131e-35	TRUE
NAV1	0.461	0.39	0.532	5467	12.7	5.91087e-37	36.2283	3.63232e-35	TRUE
TNRC18	0.259	0.219	0.299	5467	12.667	8.95493e-37	36.0479	5.33098e-35	TRUE
NPM1	-0.279	-0.323	-0.236	5467	-12.585	2.55599e-36	35.5924	1.4755e-34	TRUE
PTH2R	-0.604	-0.7	-0.509	5467	-12.398	2.67405e-35	34.5728	1.49825e-33	TRUE
NBAS	-0.325	-0.376	-0.273	5467	-12.376	3.52565e-35	34.4528	1.91896e-33	TRUE
MCL1	-0.283	-0.329	-0.237	5467	-12.124	7.90042e-34	33.1023	4.18064e-32	TRUE
ARRDC3	-0.305	-0.354	-0.255	5467	-12.076	1.41624e-33	32.8489	7.29172e-32	TRUE
TMEM273	0.372	0.311	0.433	5467	11.938	7.54068e-33	32.1226	3.78026e-31	TRUE
ST6GAL1	0.556	0.464	0.647	5467	11.921	9.1875e-33	32.0368	4.48774e-31	TRUE
PLXNA1	0.265	0.221	0.308	5467	11.914	1.00586e-32	31.9975	4.79039e-31	TRUE
HEPH	-0.377	-0.439	-0.315	5467	-11.901	1.16389e-32	31.9341	5.40783e-31	TRUE
MYO18A	0.298	0.249	0.347	5467	11.89	1.33515e-32	31.8745	6.05588e-31	TRUE
LTBP1	-0.429	-0.5	-0.358	5467	-11.871	1.68203e-32	31.7742	7.45177e-31	TRUE
PCGF3-AS1	0.261	0.218	0.305	5467	11.759	6.33685e-32	31.1981	2.74357e-30	TRUE
FLNA	0.301	0.251	0.351	5467	11.75	7.04899e-32	31.1519	2.98407e-30	TRUE
RPL3	0.223	0.186	0.261	5467	11.705	1.19711e-31	30.9219	4.95761e-30	TRUE
GIPR	0.23	0.191	0.268	5467	11.701	1.26689e-31	30.8973	5.13496e-30	TRUE
MYC	0.252	0.209	0.294	5467	11.674	1.72936e-31	30.7621	6.86341e-30	TRUE
GAB1	-0.331	-0.386	-0.275	5467	-11.601	4.06577e-31	30.3909	1.58067e-29	TRUE
SERPINB9	0.279	0.231	0.326	5467	11.569	5.94887e-31	30.2256	2.26652e-29	TRUE
LINC01876	0.286	0.237	0.334	5467	11.545	7.84124e-31	30.1056	2.92893e-29	TRUE
KIFC3	0.237	0.197	0.278	5467	11.53	9.367e-31	30.0284	3.43156e-29	TRUE
LMNTD1	-0.623	-0.729	-0.517	5467	-11.503	1.27679e-30	29.8939	4.58922e-29	TRUE
TACC3	0.26	0.215	0.305	5467	11.401	4.13122e-30	29.3839	1.4574e-28	TRUE
CR1L	-0.58	-0.68	-0.48	5467	-11.385	4.9658e-30	29.304	1.71997e-28	TRUE
SAMD4A-AS1	-0.78	-0.914	-0.645	5467	-11.381	5.18808e-30	29.285	1.76487e-28	TRUE
ZNF385D-AS1	-0.411	-0.482	-0.34	5467	-11.307	1.20582e-29	28.9187	4.02999e-28	TRUE
ENSG00000278996	0.19	0.156	0.223	5467	11.153	6.94126e-29	28.1586	2.27984e-27	TRUE
LCP1	-0.27	-0.318	-0.223	5467	-11.107	1.15415e-28	27.9377	3.72653e-27	TRUE
ENSG00000265643	-0.715	-0.842	-0.589	5467	-11.079	1.59104e-28	27.7983	5.05156e-27	TRUE
LIN28A	0.266	0.219	0.314	5467	11.042	2.38611e-28	27.6223	7.4517e-27	TRUE
ANKRD10	-0.358	-0.422	-0.295	5467	-10.998	3.91463e-28	27.4073	1.2028e-26	TRUE
ADAMTSL4	0.275	0.225	0.324	5467	10.924	8.8327e-28	27.0539	2.67084e-26	TRUE
ADAMTS14	0.339	0.277	0.4	5467	10.758	5.42219e-27	26.2658	1.61395e-25	TRUE
SLC22A23	0.295	0.241	0.348	5467	10.732	7.21221e-27	26.1419	2.11373e-25	TRUE
TLCD4	-0.324	-0.384	-0.265	5467	-10.704	9.71381e-27	26.0126	2.80376e-25	TRUE
ENSG00000254319	0.322	0.263	0.381	5467	10.655	1.64601e-26	25.7836	4.68008e-25	TRUE
ELOVL6	0.27	0.22	0.32	5467	10.603	2.88257e-26	25.5402	8.07545e-25	TRUE
CASS4	0.274	0.223	0.325	5467	10.508	7.92207e-26	25.1012	2.18718e-24	TRUE
LAPTM4B	0.213	0.173	0.252	5467	10.503	8.36188e-26	25.0777	2.27563e-24	TRUE
RPS24	0.197	0.16	0.233	5467	10.488	9.77958e-26	25.0097	2.62396e-24	TRUE
SLC37A1	0.23	0.187	0.273	5467	10.456	1.38019e-25	24.8601	3.65176e-24	TRUE
LINC00879	-0.463	-0.55	-0.376	5467	-10.401	2.4591e-25	24.6092	6.41723e-24	TRUE
RPS27A	0.204	0.165	0.242	5467	10.394	2.63518e-25	24.5792	6.78382e-24	TRUE
FTL	0.225	0.183	0.268	5467	10.369	3.41472e-25	24.4666	8.6734e-24	TRUE
EPB41	-0.217	-0.258	-0.176	5467	-10.36	3.76502e-25	24.4242	9.43733e-24	TRUE
ITGB5	0.275	0.223	0.327	5467	10.353	4.06564e-25	24.3909	1.00585e-23	TRUE
ABCA8	-0.294	-0.35	-0.239	5467	-10.351	4.13969e-25	24.383	1.01104e-23	TRUE
DENND1B	-0.222	-0.265	-0.18	5467	-10.324	5.46038e-25	24.2628	1.31671e-23	TRUE
CERS6	-0.276	-0.329	-0.223	5467	-10.188	2.25123e-24	23.6476	5.36074e-23	TRUE
ENSG00000227706	0.232	0.187	0.276	5467	10.175	2.56797e-24	23.5904	6.0395e-23	TRUE
EGFL7	0.302	0.243	0.36	5467	10.108	5.07267e-24	23.2948	1.17847e-22	TRUE
GADD45GIP1	0.183	0.148	0.219	5467	10.104	5.28443e-24	23.277	1.21287e-22	TRUE
WNK2	0.238	0.192	0.285	5467	10.09	6.12076e-24	23.2132	1.3881e-22	TRUE
XBP1	0.199	0.16	0.238	5467	10.067	7.70012e-24	23.1135	1.72573e-22	TRUE
ENSG00000291006	0.18	0.145	0.216	5467	10.002	1.49205e-23	22.8262	3.30507e-22	TRUE
GALM	0.254	0.204	0.304	5467	9.951	2.49506e-23	22.6029	5.46332e-22	TRUE
SUGCT	0.359	0.287	0.431	5467	9.806	1.06127e-22	21.9742	2.29742e-21	TRUE
PRKAR2B	-0.257	-0.308	-0.205	5467	-9.779	1.3841e-22	21.8588	2.9626e-21	TRUE
ARHGAP15	-0.506	-0.608	-0.405	5467	-9.769	1.53279e-22	21.8145	3.22722e-21	TRUE
ADARB1	0.253	0.202	0.304	5467	9.768	1.54161e-22	21.812	3.22722e-21	TRUE
CSF1	0.215	0.172	0.258	5467	9.704	2.89548e-22	21.5383	5.99552e-21	TRUE
ERMAP	-0.244	-0.293	-0.194	5467	-9.684	3.5285e-22	21.4524	7.22773e-21	TRUE
FNBP1	0.207	0.165	0.249	5467	9.675	3.83889e-22	21.4158	7.69799e-21	TRUE
GTDC1	-0.271	-0.325	-0.216	5467	-9.676	3.81629e-22	21.4184	7.69799e-21	TRUE
HSPG2	0.231	0.184	0.278	5467	9.629	6.00247e-22	21.2217	1.19112e-20	TRUE
PCAT1	0.342	0.272	0.412	5467	9.566	1.1127e-21	20.9536	2.18525e-20	TRUE
NEK6	0.188	0.149	0.227	5467	9.527	1.61984e-21	20.7905	3.14877e-20	TRUE
DAAM1	-0.224	-0.27	-0.178	5467	-9.525	1.65136e-21	20.7822	3.17762e-20	TRUE
SLC16A1	-0.205	-0.247	-0.162	5467	-9.436	3.85555e-21	20.4139	7.34482e-20	TRUE
AMMECR1	-0.265	-0.32	-0.21	5467	-9.428	4.18139e-21	20.3787	7.88667e-20	TRUE
TMOD2	0.234	0.186	0.283	5467	9.397	5.60164e-21	20.2517	1.04619e-19	TRUE
SLC2A3	0.282	0.223	0.342	5467	9.317	1.19994e-20	19.9208	2.21931e-19	TRUE
RAI14	0.193	0.152	0.234	5467	9.239	2.4846e-20	19.6047	4.55111e-19	TRUE
ENSG00000202198	0.27	0.213	0.328	5467	9.217	3.06477e-20	19.5136	5.56037e-19	TRUE
FOXO1	0.209	0.164	0.254	5467	9.186	4.05891e-20	19.3916	7.29455e-19	TRUE
TRAF5	0.215	0.169	0.261	5467	9.185	4.09776e-20	19.3875	7.29555e-19	TRUE
LPCAT1	0.198	0.156	0.241	5467	9.175	4.5196e-20	19.3449	7.97207e-19	TRUE
PTPRF	0.253	0.199	0.307	5467	9.146	5.92567e-20	19.2273	1.03563e-18	TRUE
ESR2	-0.466	-0.566	-0.366	5467	-9.13	6.87096e-20	19.163	1.18993e-18	TRUE
TTC28	0.24	0.188	0.291	5467	9.113	8.00054e-20	19.0969	1.37307e-18	TRUE
ENSG00000232006	0.227	0.178	0.276	5467	9.035	1.63757e-19	18.7858	2.78533e-18	TRUE
CNTLN	0.235	0.184	0.286	5467	9.025	1.8011e-19	18.7445	3.03637e-18	TRUE
ENSG00000285838	0.239	0.187	0.291	5467	9.021	1.86902e-19	18.7284	3.12323e-18	TRUE
APOC1	0.18	0.141	0.219	5467	9.01	2.05834e-19	18.6865	3.40969e-18	TRUE
SLCO2B1	-0.511	-0.622	-0.4	5467	-8.99	2.46489e-19	18.6082	4.04794e-18	TRUE
SOS1	0.228	0.178	0.278	5467	8.965	3.1128e-19	18.5068	5.06827e-18	TRUE
STAT5A	0.211	0.165	0.258	5467	8.957	3.34843e-19	18.4752	5.40573e-18	TRUE
EPB41L2	0.209	0.163	0.255	5467	8.939	3.93549e-19	18.405	6.30008e-18	TRUE
CLIP2	0.26	0.203	0.317	5467	8.938	3.97474e-19	18.4007	6.3099e-18	TRUE
CCND2	0.206	0.16	0.251	5467	8.934	4.09668e-19	18.3876	6.44972e-18	TRUE
CREB5	-0.551	-0.672	-0.429	5467	-8.891	6.03996e-19	18.219	9.43124e-18	TRUE
H2AC8	0.167	0.13	0.204	5467	8.813	1.2141e-18	17.9157	1.88038e-17	TRUE
DNM1	0.205	0.159	0.251	5467	8.811	1.23776e-18	17.9074	1.90155e-17	TRUE
SH2D2A	0.199	0.155	0.244	5467	8.809	1.26808e-18	17.8969	1.93256e-17	TRUE
EXOC3L2	0.196	0.152	0.24	5467	8.797	1.40693e-18	17.8517	2.12715e-17	TRUE
TSBP1-AS1	0.223	0.173	0.272	5467	8.767	1.83281e-18	17.7369	2.74922e-17	TRUE
ZNF850	-0.236	-0.288	-0.183	5467	-8.76	1.9502e-18	17.7099	2.90245e-17	TRUE
ANKRD20A21P	0.243	0.188	0.297	5467	8.743	2.27331e-18	17.6433	3.3571e-17	TRUE
KRT8	0.176	0.137	0.216	5467	8.695	3.4601e-18	17.4609	5.07037e-17	TRUE
ARIH1	-0.185	-0.227	-0.144	5467	-8.693	3.53635e-18	17.4514	5.10953e-17	TRUE
EMC1-AS1	0.193	0.149	0.236	5467	8.693	3.54046e-18	17.4509	5.10953e-17	TRUE
ABTB2	0.272	0.211	0.334	5467	8.659	4.77627e-18	17.3209	6.8412e-17	TRUE
RPS12	-0.172	-0.211	-0.133	5467	-8.654	4.95393e-18	17.3051	7.04271e-17	TRUE
NEBL	-0.41	-0.503	-0.317	5467	-8.65	5.12831e-18	17.29	7.23661e-17	TRUE
ALDOA	0.162	0.125	0.198	5467	8.612	7.19371e-18	17.143	1.00765e-16	TRUE
ARHGAP22	0.227	0.175	0.279	5467	8.555	1.17648e-17	16.9294	1.6359e-16	TRUE
ITPR1	0.218	0.168	0.268	5467	8.539	1.35113e-17	16.8693	1.86515e-16	TRUE
TBC1D4	-0.241	-0.297	-0.186	5467	-8.536	1.38758e-17	16.8577	1.90168e-16	TRUE
DYNC1I1	0.244	0.188	0.3	5467	8.529	1.47644e-17	16.8308	2.00901e-16	TRUE
MRFAP1	0.177	0.136	0.218	5467	8.512	1.71551e-17	16.7656	2.31777e-16	TRUE
ENSG00000225339	0.24	0.184	0.295	5467	8.495	1.98724e-17	16.7018	2.66597e-16	TRUE
PTP4A3	0.218	0.168	0.268	5467	8.491	2.04666e-17	16.689	2.7265e-16	TRUE
NOL7	0.155	0.12	0.191	5467	8.477	2.31989e-17	16.6345	3.06903e-16	TRUE
H4C5	0.183	0.141	0.226	5467	8.443	3.08044e-17	16.5114	4.04706e-16	TRUE
LRP12	-0.327	-0.403	-0.251	5467	-8.438	3.23789e-17	16.4897	4.22478e-16	TRUE
DBN1	0.184	0.141	0.227	5467	8.404	4.31175e-17	16.3653	5.58767e-16	TRUE
HBG1	-0.218	-0.269	-0.167	5467	-8.4	4.47507e-17	16.3492	5.76015e-16	TRUE
PDLIM5	-0.225	-0.278	-0.173	5467	-8.387	4.99798e-17	16.3012	6.39004e-16	TRUE
RPLP1	-0.175	-0.215	-0.134	5467	-8.386	5.0401e-17	16.2976	6.40093e-16	TRUE
EGR1	-0.281	-0.347	-0.216	5467	-8.377	5.41091e-17	16.2667	6.82634e-16	TRUE
COTL1	0.203	0.155	0.251	5467	8.361	6.20434e-17	16.2073	7.77584e-16	TRUE
LINC02566	0.259	0.198	0.32	5467	8.348	6.93651e-17	16.1589	8.59117e-16	TRUE
ZNF670	0.166	0.127	0.205	5467	8.348	6.94509e-17	16.1583	8.59117e-16	TRUE
SLC39A8	-0.256	-0.316	-0.196	5467	-8.346	7.07396e-17	16.1503	8.69412e-16	TRUE
DSCAM	-0.548	-0.677	-0.419	5467	-8.336	7.69282e-17	16.1139	9.39411e-16	TRUE
BAIAP2L1	0.171	0.131	0.211	5467	8.327	8.27596e-17	16.0822	1.00418e-15	TRUE
NEB	-0.287	-0.355	-0.219	5467	-8.261	1.43876e-16	15.842	1.73471e-15	TRUE
EPPK1	0.172	0.131	0.213	5467	8.241	1.70934e-16	15.7672	2.04798e-15	TRUE
POLR3K	0.152	0.116	0.188	5467	8.239	1.73271e-16	15.7613	2.06301e-15	TRUE
UPRT	0.209	0.159	0.259	5467	8.23	1.86459e-16	15.7294	2.20624e-15	TRUE
PLEKHH2	0.199	0.151	0.246	5467	8.228	1.90188e-16	15.7208	2.23647e-15	TRUE
ARHGEF10	0.207	0.158	0.257	5467	8.224	1.96109e-16	15.7075	2.29194e-15	TRUE
ENSG00000227088	-0.274	-0.34	-0.209	5467	-8.211	2.18461e-16	15.6606	2.53762e-15	TRUE
TP73	0.174	0.133	0.216	5467	8.192	2.56527e-16	15.5909	2.96173e-15	TRUE
BRIX1	-0.151	-0.187	-0.114	5467	-8.146	3.75826e-16	15.425	4.31294e-15	TRUE
RFX2	0.234	0.177	0.29	5467	8.144	3.81905e-16	15.418	4.33054e-15	TRUE
KIAA0513	0.172	0.131	0.214	5467	8.144	3.81609e-16	15.4184	4.33054e-15	TRUE
NTRK1	0.277	0.21	0.344	5467	8.128	4.37729e-16	15.3588	4.93416e-15	TRUE
TSPYL2	0.177	0.134	0.22	5467	8.116	4.81458e-16	15.3174	5.39516e-15	TRUE
ADD2	0.211	0.16	0.262	5467	8.065	7.34189e-16	15.1342	8.17912e-15	TRUE
SERPINI1	0.174	0.132	0.216	5467	8.061	7.55866e-16	15.1216	8.35603e-15	TRUE
ENSG00000267383	0.263	0.199	0.327	5467	8.061	7.58842e-16	15.1198	8.35603e-15	TRUE
PPP1R26	0.166	0.126	0.207	5467	8.037	9.21088e-16	15.0357	1.00843e-14	TRUE
LINC01606	0.238	0.18	0.297	5467	8.012	1.13071e-15	14.9466	1.23086e-14	TRUE
LASP1	0.162	0.122	0.201	5467	8.002	1.2241e-15	14.9122	1.32495e-14	TRUE
TMEM117	-0.216	-0.269	-0.163	5467	-7.997	1.27933e-15	14.893	1.37691e-14	TRUE
CRKL	0.162	0.122	0.202	5467	7.987	1.3784e-15	14.8606	1.4752e-14	TRUE
RAD21	-0.165	-0.206	-0.125	5467	-7.987	1.38778e-15	14.8577	1.47694e-14	TRUE
GBX2-AS1	0.228	0.172	0.283	5467	7.979	1.47712e-15	14.8306	1.56328e-14	TRUE
LINC01885	0.234	0.176	0.291	5467	7.97	1.5847e-15	14.8001	1.66787e-14	TRUE
MOB1B	-0.189	-0.236	-0.143	5467	-7.967	1.63175e-15	14.7873	1.70796e-14	TRUE
ATF5	-0.241	-0.3	-0.181	5467	-7.956	1.76991e-15	14.752	1.83448e-14	TRUE
JARID2	-0.188	-0.234	-0.142	5467	-7.956	1.77189e-15	14.7516	1.83448e-14	TRUE
KCNMB3	0.193	0.145	0.24	5467	7.938	2.05623e-15	14.6869	2.11736e-14	TRUE
KALRN	0.217	0.163	0.27	5467	7.929	2.20288e-15	14.657	2.25617e-14	TRUE
MUC4	0.275	0.207	0.343	5467	7.913	2.52001e-15	14.5986	2.56717e-14	TRUE
CLIC4	-0.21	-0.262	-0.158	5467	-7.903	2.71982e-15	14.5655	2.75599e-14	TRUE
ZC3H12B	0.24	0.181	0.3	5467	7.898	2.83482e-15	14.5475	2.85732e-14	TRUE
ENSG00000289349	0.344	0.258	0.43	5467	7.883	3.18969e-15	14.4963	3.19808e-14	TRUE
NMU	0.334	0.251	0.418	5467	7.861	3.80288e-15	14.4199	3.79293e-14	TRUE
MARCHF1	-0.419	-0.524	-0.314	5467	-7.826	5.03988e-15	14.2976	5.00051e-14	TRUE
RAP1GAP	0.169	0.127	0.212	5467	7.825	5.08379e-15	14.2938	5.01794e-14	TRUE
NUB1	0.148	0.111	0.185	5467	7.821	5.22281e-15	14.2821	5.10228e-14	TRUE
PRICKLE2	0.262	0.196	0.327	5467	7.822	5.21326e-15	14.2829	5.10228e-14	TRUE
FBXO38-DT	0.194	0.145	0.242	5467	7.816	5.44192e-15	14.2642	5.28921e-14	TRUE
MLXIPL	0.184	0.138	0.23	5467	7.812	5.62989e-15	14.2495	5.44414e-14	TRUE
RESF1	0.16	0.12	0.2	5467	7.811	5.66191e-15	14.247	5.44744e-14	TRUE
NUFIP2	0.165	0.123	0.206	5467	7.773	7.67961e-15	14.1147	7.35158e-14	TRUE
SLC44A5	0.205	0.154	0.257	5467	7.768	7.98116e-15	14.0979	7.60205e-14	TRUE
LINC01619	-0.23	-0.288	-0.171	5467	-7.746	9.49017e-15	14.0227	8.99442e-14	TRUE
HTR1F	-0.301	-0.378	-0.225	5467	-7.697	1.38756e-14	13.8577	1.30857e-13	TRUE
LEF1	0.172	0.128	0.216	5467	7.679	1.59931e-14	13.7961	1.50083e-13	TRUE
BICD1	0.213	0.158	0.267	5467	7.671	1.70773e-14	13.7676	1.59472e-13	TRUE
CPQ	-0.227	-0.286	-0.169	5467	-7.643	2.11928e-14	13.6738	1.96938e-13	TRUE
RPS11	0.153	0.114	0.192	5467	7.642	2.147e-14	13.6682	1.98546e-13	TRUE
MIR548XHG	-0.22	-0.276	-0.163	5467	-7.61	2.73914e-14	13.5624	2.52081e-13	TRUE
STARD9	0.22	0.163	0.277	5467	7.594	3.11306e-14	13.5068	2.85115e-13	TRUE
ENSG00000251095	-0.464	-0.584	-0.344	5467	-7.589	3.21936e-14	13.4922	2.9344e-13	TRUE
NOSTRIN	0.234	0.174	0.295	5467	7.58	3.45792e-14	13.4612	3.13683e-13	TRUE
ACTG1	0.155	0.115	0.195	5467	7.558	4.09254e-14	13.388	3.69492e-13	TRUE
ENSG00000260877	0.207	0.153	0.261	5467	7.547	4.44963e-14	13.3517	3.99837e-13	TRUE
ENSG00000286403	0.181	0.134	0.228	5467	7.542	4.63757e-14	13.3337	4.14769e-13	TRUE
BCL2L11	-0.196	-0.247	-0.145	5467	-7.525	5.26887e-14	13.2783	4.69028e-13	TRUE
HTATSF1	-0.151	-0.19	-0.111	5467	-7.521	5.43734e-14	13.2646	4.81774e-13	TRUE
MEGF6	-0.478	-0.602	-0.353	5467	-7.513	5.79067e-14	13.2373	5.10705e-13	TRUE
ZBTB20	-0.238	-0.301	-0.176	5467	-7.464	8.37919e-14	13.0768	7.35593e-13	TRUE
PDGFC	0.201	0.148	0.254	5467	7.463	8.42596e-14	13.0744	7.36306e-13	TRUE
PACSIN3	0.108	0.08	0.137	5467	7.447	9.53365e-14	13.0207	8.29297e-13	TRUE
RTN4	-0.227	-0.287	-0.167	5467	-7.436	1.0364e-13	12.9845	8.97425e-13	TRUE
FAM89A	0.149	0.11	0.189	5467	7.432	1.0708e-13	12.9703	9.23021e-13	TRUE
SCAND3	0.181	0.133	0.229	5467	7.43	1.08941e-13	12.9628	9.30641e-13	TRUE
PPP3CA	-0.234	-0.295	-0.172	5467	-7.43	1.08807e-13	12.9633	9.30641e-13	TRUE
SCN9A	0.298	0.22	0.377	5467	7.427	1.10879e-13	12.9552	9.42966e-13	TRUE
CBR4	0.167	0.123	0.211	5467	7.396	1.40585e-13	12.8521	1.19028e-12	TRUE
RPS19	0.139	0.102	0.176	5467	7.367	1.74207e-13	12.7589	1.46843e-12	TRUE
H3-3B	-0.146	-0.185	-0.107	5467	-7.364	1.77964e-13	12.7497	1.49349e-12	TRUE
ZMIZ1	0.16	0.118	0.203	5467	7.351	1.96136e-13	12.7074	1.63877e-12	TRUE
HBE1	-0.271	-0.344	-0.199	5467	-7.327	2.34581e-13	12.6297	1.95142e-12	TRUE
HMGN2	-0.156	-0.198	-0.114	5467	-7.323	2.42152e-13	12.6159	2.00565e-12	TRUE
ENSG00000250954	-0.59	-0.748	-0.431	5467	-7.3	2.88531e-13	12.5398	2.37945e-12	TRUE
RPL35	0.139	0.102	0.176	5467	7.298	2.9106e-13	12.536	2.38995e-12	TRUE
STOM	0.15	0.11	0.19	5467	7.282	3.29961e-13	12.4815	2.69775e-12	TRUE
ADAMTS3	-0.187	-0.237	-0.137	5467	-7.275	3.47661e-13	12.4588	2.83032e-12	TRUE
PTGS1	0.192	0.14	0.243	5467	7.261	3.85392e-13	12.4141	3.12414e-12	TRUE
P2RX1	0.197	0.144	0.25	5467	7.256	3.99833e-13	12.3981	3.22747e-12	TRUE
LY86-AS1	-0.468	-0.594	-0.341	5467	-7.255	4.02778e-13	12.3949	3.23752e-12	TRUE
TMEM164	-0.214	-0.271	-0.156	5467	-7.251	4.13681e-13	12.3833	3.31118e-12	TRUE
ENSG00000289474	0.374	0.272	0.476	5467	7.202	5.93107e-13	12.2269	4.72749e-12	TRUE
H2AC17	0.118	0.086	0.15	5467	7.196	6.20269e-13	12.2074	4.92339e-12	TRUE
JRKL-AS1	0.216	0.157	0.275	5467	7.189	6.53054e-13	12.1851	5.16211e-12	TRUE
FHIT	0.238	0.173	0.303	5467	7.176	7.18775e-13	12.1434	5.65813e-12	TRUE
ENSG00000236283	-0.336	-0.428	-0.244	5467	-7.17	7.51023e-13	12.1243	5.88765e-12	TRUE
SMIM2-AS1	0.195	0.142	0.249	5467	7.152	8.54394e-13	12.0683	6.67058e-12	TRUE
ENSG00000287756	0.177	0.128	0.225	5467	7.136	9.60332e-13	12.0176	7.46707e-12	TRUE
ENSG00000254180	-0.169	-0.215	-0.123	5467	-7.135	9.70415e-13	12.013	7.5148e-12	TRUE
DOCK11	0.196	0.142	0.25	5467	7.122	1.06018e-12	11.9746	8.17668e-12	TRUE
RPL19	0.139	0.1	0.177	5467	7.121	1.07432e-12	11.9689	8.25234e-12	TRUE
RANBP3-DT	0.131	0.095	0.167	5467	7.117	1.10628e-12	11.9561	8.46373e-12	TRUE
HLCS	-0.154	-0.196	-0.111	5467	-7.1	1.24655e-12	11.9043	9.49872e-12	TRUE
VIM	0.208	0.15	0.265	5467	7.073	1.51683e-12	11.8191	1.15122e-11	TRUE
RPL31	0.127	0.092	0.162	5467	7.07	1.55484e-12	11.8083	1.17539e-11	TRUE
TMED9	0.141	0.102	0.181	5467	7.068	1.56704e-12	11.8049	1.17993e-11	TRUE
BCL2	0.182	0.131	0.233	5467	7.026	2.12751e-12	11.6721	1.59563e-11	TRUE
UBC	0.147	0.106	0.188	5467	7.023	2.1642e-12	11.6647	1.61678e-11	TRUE
CCND3	0.158	0.114	0.202	5467	7.018	2.24967e-12	11.6479	1.67407e-11	TRUE
ARF1	0.125	0.09	0.16	5467	7.006	2.44928e-12	11.611	1.81552e-11	TRUE
CD55	-0.157	-0.202	-0.113	5467	-6.982	2.9061e-12	11.5367	2.14578e-11	TRUE
BHLHE40	0.169	0.121	0.216	5467	6.948	3.70365e-12	11.4314	2.72411e-11	TRUE
EBNA1BP2	0.137	0.098	0.176	5467	6.932	4.15059e-12	11.3819	3.0411e-11	TRUE
C21orf58	0.156	0.112	0.2	5467	6.914	4.71645e-12	11.3264	3.44247e-11	TRUE
MARCHF3	-0.18	-0.232	-0.129	5467	-6.905	5.00455e-12	11.3006	3.63881e-11	TRUE
CCDC136	0.178	0.127	0.228	5467	6.901	5.14648e-12	11.2885	3.72778e-11	TRUE
TMC6	0.149	0.107	0.192	5467	6.901	5.17141e-12	11.2864	3.73164e-11	TRUE
AHNAK	0.281	0.201	0.361	5467	6.891	5.55669e-12	11.2552	3.99452e-11	TRUE
KLRK1-AS1	-0.2	-0.258	-0.143	5467	-6.88	6.00211e-12	11.2217	4.2985e-11	TRUE
LINC00200	0.198	0.141	0.254	5467	6.875	6.18523e-12	11.2086	4.41306e-11	TRUE
SCN2A	-0.276	-0.355	-0.198	5467	-6.874	6.25764e-12	11.2036	4.44806e-11	TRUE
ENSG00000248837	-0.431	-0.553	-0.308	5467	-6.871	6.38789e-12	11.1946	4.52377e-11	TRUE
TMSB4X	0.13	0.093	0.167	5467	6.863	6.7467e-12	11.1709	4.76017e-11	TRUE
ENSG00000124593	0.121	0.086	0.155	5467	6.839	7.99715e-12	11.0971	5.62161e-11	TRUE
TXNIP	0.201	0.143	0.258	5467	6.833	8.3078e-12	11.0805	5.81851e-11	TRUE
BMAL2	0.163	0.116	0.21	5467	6.805	1.00988e-11	10.9957	7.04696e-11	TRUE
DANT2	0.243	0.173	0.313	5467	6.795	1.07983e-11	10.9666	7.5076e-11	TRUE
MCPH1-AS1	0.161	0.114	0.207	5467	6.789	1.13004e-11	10.9469	7.79975e-11	TRUE
CBX5	0.136	0.097	0.175	5467	6.789	1.1261e-11	10.9484	7.79975e-11	TRUE
PRKCE	0.231	0.164	0.298	5467	6.787	1.14273e-11	10.9421	7.85885e-11	TRUE
ABCA7	0.147	0.105	0.19	5467	6.775	1.24018e-11	10.9065	8.49833e-11	TRUE
UBE2E2	0.2	0.142	0.258	5467	6.751	1.47132e-11	10.8323	1.00461e-10	TRUE
NQO1-DT	0.103	0.073	0.133	5467	6.746	1.52387e-11	10.8171	1.03678e-10	TRUE
CAVIN1	0.164	0.117	0.212	5467	6.745	1.53287e-11	10.8145	1.03919e-10	TRUE
TMC8	0.146	0.103	0.188	5467	6.731	1.6862e-11	10.7731	1.13908e-10	TRUE
PPFIBP1	0.156	0.111	0.202	5467	6.722	1.7957e-11	10.7458	1.20451e-10	TRUE
PDK1	-0.143	-0.185	-0.101	5467	-6.722	1.79226e-11	10.7466	1.20451e-10	TRUE
LINC00520	-0.238	-0.307	-0.168	5467	-6.712	1.92055e-11	10.7166	1.28373e-10	TRUE
ENSG00000290376	-0.31	-0.401	-0.22	5467	-6.706	1.99352e-11	10.7004	1.32785e-10	TRUE
CALM3	0.127	0.09	0.165	5467	6.689	2.24781e-11	10.6482	1.49201e-10	TRUE
PER1	0.125	0.088	0.161	5467	6.688	2.26484e-11	10.645	1.4981e-10	TRUE
MRPL18	0.13	0.092	0.168	5467	6.667	2.61412e-11	10.5827	1.72315e-10	TRUE
CFAP298-TCP10L	-0.256	-0.331	-0.181	5467	-6.663	2.67697e-11	10.5724	1.75849e-10	TRUE
MIR223HG	0.153	0.108	0.198	5467	6.649	2.94653e-11	10.5307	1.92891e-10	TRUE
TRERF1	0.208	0.146	0.27	5467	6.591	4.35628e-11	10.3609	2.84202e-10	TRUE
LINC00662	0.166	0.117	0.215	5467	6.591	4.38043e-11	10.3585	2.84803e-10	TRUE
GRM7	0.161	0.113	0.209	5467	6.582	4.63922e-11	10.3336	3.00602e-10	TRUE
TSPAN18	0.202	0.142	0.263	5467	6.56	5.38845e-11	10.2685	3.47966e-10	TRUE
TTC7B	0.189	0.132	0.245	5467	6.55	5.74707e-11	10.2406	3.6987e-10	TRUE
METTL25	-0.15	-0.195	-0.105	5467	-6.543	6.01221e-11	10.221	3.85632e-10	TRUE
GPCPD1	-0.158	-0.205	-0.111	5467	-6.541	6.10478e-11	10.2143	3.90255e-10	TRUE
FADS1	0.233	0.163	0.303	5467	6.526	6.77249e-11	10.1693	4.31492e-10	TRUE
LINC00882	-0.262	-0.341	-0.182	5467	-6.481	9.09314e-11	10.0413	5.77415e-10	TRUE
ENSG00000289956	-0.188	-0.245	-0.131	5467	-6.476	9.42669e-11	10.0256	5.96606e-10	TRUE
ENOX2	-0.169	-0.221	-0.118	5467	-6.474	9.52749e-11	10.021	5.98325e-10	TRUE
DIAPH3	-0.179	-0.233	-0.125	5467	-6.474	9.53799e-11	10.0205	5.98325e-10	TRUE
SUPT6H	-0.166	-0.217	-0.116	5467	-6.474	9.54807e-11	10.0201	5.98325e-10	TRUE
VAV1	0.144	0.1	0.188	5467	6.471	9.70358e-11	10.0131	6.06076e-10	TRUE
ENSG00000255367	0.2	0.139	0.261	5467	6.445	1.15501e-10	9.93741	7.19053e-10	TRUE
POU6F2	0.159	0.111	0.208	5467	6.428	1.29441e-10	9.88793	8.03211e-10	TRUE
PTMA	0.151	0.105	0.197	5467	6.415	1.4062e-10	9.85195	8.69742e-10	TRUE
SASH1	0.223	0.155	0.291	5467	6.413	1.42699e-10	9.84558	8.79746e-10	TRUE
ENSG00000250137	0.274	0.19	0.358	5467	6.409	1.46302e-10	9.83475	8.99049e-10	TRUE
SRP14	0.137	0.095	0.179	5467	6.401	1.5407e-10	9.81228	9.43742e-10	TRUE
CTIF	0.155	0.108	0.203	5467	6.389	1.67414e-10	9.77621	1.02219e-09	TRUE
HSP90AB1	-0.143	-0.186	-0.099	5467	-6.387	1.69301e-10	9.77134	1.02713e-09	TRUE
ENSG00000283128	0.13	0.09	0.169	5467	6.387	1.69163e-10	9.77169	1.02713e-09	TRUE
TNFRSF10B	0.155	0.107	0.203	5467	6.369	1.90715e-10	9.71961	1.15337e-09	TRUE
PCED1B	0.167	0.116	0.219	5467	6.367	1.9339e-10	9.71357	1.16585e-09	TRUE
MRPS28	-0.137	-0.179	-0.095	5467	-6.363	1.97845e-10	9.70367	1.18894e-09	TRUE
LRRTM4	0.277	0.191	0.362	5467	6.358	2.04253e-10	9.68983	1.22359e-09	TRUE
TLN1	0.146	0.101	0.192	5467	6.344	2.23357e-10	9.651	1.33384e-09	TRUE
PLEC	0.163	0.113	0.214	5467	6.327	2.50031e-10	9.60201	1.48847e-09	TRUE
ODC1	-0.131	-0.171	-0.09	5467	-6.318	2.65044e-10	9.57668	1.57292e-09	TRUE
RIPOR3	0.148	0.102	0.194	5467	6.299	2.99701e-10	9.52331	1.77308e-09	TRUE
DOCK2	-0.291	-0.381	-0.2	5467	-6.296	3.04618e-10	9.51624	1.79659e-09	TRUE
UBE2M	0.114	0.078	0.15	5467	6.29	3.17969e-10	9.49761	1.86954e-09	TRUE
SLIT2	-0.204	-0.268	-0.14	5467	-6.289	3.20483e-10	9.49419	1.87853e-09	TRUE
RPL7	0.12	0.082	0.157	5467	6.279	3.39947e-10	9.46859	1.9865e-09	TRUE
FLT1	0.096	0.066	0.126	5467	6.279	3.41443e-10	9.46668	1.98914e-09	TRUE
LINC02444	-0.239	-0.314	-0.164	5467	-6.265	3.72029e-10	9.42942	2.16072e-09	TRUE
SLC6A6	0.164	0.113	0.215	5467	6.258	3.8978e-10	9.40918	2.25693e-09	TRUE
FYN	-0.161	-0.212	-0.111	5467	-6.254	3.98875e-10	9.39916	2.3026e-09	TRUE
COL4A5	0.147	0.101	0.193	5467	6.252	4.06198e-10	9.39126	2.33779e-09	TRUE
NIFK-AS1	0.151	0.103	0.198	5467	6.233	4.58781e-10	9.33839	2.63246e-09	TRUE
ACTB	-0.133	-0.174	-0.091	5467	-6.23	4.65996e-10	9.33162	2.66583e-09	TRUE
ZFPM2-AS1	-0.212	-0.28	-0.145	5467	-6.206	5.42414e-10	9.26567	3.09371e-09	TRUE
TRANK1	0.144	0.099	0.19	5467	6.191	5.96769e-10	9.22419	3.39357e-09	TRUE
PITX1-AS1	-0.305	-0.401	-0.208	5467	-6.189	6.0484e-10	9.21836	3.42922e-09	TRUE
ENSG00000286033	0.159	0.109	0.21	5467	6.189	6.07384e-10	9.21654	3.43343e-09	TRUE
NUDC	0.124	0.084	0.163	5467	6.167	6.97947e-10	9.15618	3.9337e-09	TRUE
GPC6	-0.261	-0.345	-0.178	5467	-6.159	7.33343e-10	9.13469	4.121e-09	TRUE
BMT2	-0.157	-0.207	-0.107	5467	-6.157	7.40843e-10	9.13027	4.1509e-09	TRUE
SCG3	0.244	0.166	0.321	5467	6.146	7.9405e-10	9.10015	4.43597e-09	TRUE
ENSG00000248596	0.255	0.174	0.337	5467	6.144	8.02801e-10	9.09539	4.47174e-09	TRUE
NUDT7	0.095	0.065	0.125	5467	6.128	8.90894e-10	9.05017	4.94797e-09	TRUE
BRINP3	-0.317	-0.418	-0.215	5467	-6.126	8.99319e-10	9.04609	4.98024e-09	TRUE
RALGPS2	0.146	0.099	0.193	5467	6.123	9.15949e-10	9.03813	5.05763e-09	TRUE
LINC02193	-0.16	-0.212	-0.109	5467	-6.082	1.1897e-09	8.92456	6.55022e-09	TRUE
C1QTNF3-AMACR	0.13	0.088	0.173	5467	6.078	1.21664e-09	8.91484	6.67063e-09	TRUE
GTF2IRD1	0.126	0.085	0.166	5467	6.078	1.21857e-09	8.91415	6.67063e-09	TRUE
LHFPL2	0.171	0.116	0.227	5467	6.05	1.4472e-09	8.83947	7.8914e-09	TRUE
NOL4L	0.162	0.109	0.214	5467	6.05	1.44986e-09	8.83867	7.8914e-09	TRUE
IGFBP4	0.154	0.104	0.204	5467	6.044	1.50278e-09	8.8231	8.15613e-09	TRUE
LINC02505	0.18	0.121	0.238	5467	6.043	1.51287e-09	8.8202	8.18754e-09	TRUE
FIRRE	0.153	0.103	0.203	5467	6.039	1.55432e-09	8.80846	8.38805e-09	TRUE
PTPRJ	0.188	0.127	0.249	5467	6.035	1.59285e-09	8.79783	8.57168e-09	TRUE
HMGA1	0.117	0.079	0.155	5467	6.023	1.70933e-09	8.76717	9.1726e-09	TRUE
CHMP4B	0.128	0.086	0.17	5467	6.02	1.74451e-09	8.75833	9.33507e-09	TRUE
AMPD3	0.131	0.088	0.174	5467	6.017	1.78218e-09	8.74905	9.49663e-09	TRUE
ENSG00000287409	0.351	0.236	0.465	5467	6.016	1.78467e-09	8.74844	9.49663e-09	TRUE
WSCD2	-0.177	-0.235	-0.119	5467	-6.011	1.83916e-09	8.73538	9.75931e-09	TRUE
ZNF311	0.119	0.08	0.158	5467	6.01	1.8531e-09	8.7321	9.80601e-09	TRUE
RHOH	0.154	0.104	0.204	5467	6.006	1.90067e-09	8.72109	1.00298e-08	TRUE
SAP18	0.124	0.084	0.165	5467	5.995	2.03648e-09	8.69112	1.07168e-08	TRUE
RPL8	0.114	0.077	0.152	5467	5.987	2.1359e-09	8.67042	1.12091e-08	TRUE
KCNJ14	-0.125	-0.166	-0.084	5467	-5.984	2.17681e-09	8.66218	1.13924e-08	TRUE
SLCO4C1	0.138	0.093	0.184	5467	5.975	2.30204e-09	8.63789	1.20147e-08	TRUE
GAD1	0.173	0.116	0.23	5467	5.974	2.31472e-09	8.6355	1.20479e-08	TRUE
ZNF804B	-0.472	-0.627	-0.317	5467	-5.965	2.45078e-09	8.6107	1.27214e-08	TRUE
KIF23	-0.17	-0.226	-0.114	5467	-5.95	2.68707e-09	8.57072	1.391e-08	TRUE
ENSG00000287144	-0.371	-0.493	-0.249	5467	-5.946	2.74252e-09	8.56185	1.41585e-08	TRUE
GABPB1-AS1	0.136	0.091	0.181	5467	5.927	3.08928e-09	8.51014	1.59056e-08	TRUE
WWOX	0.239	0.16	0.318	5467	5.919	3.22943e-09	8.49087	1.65824e-08	TRUE
RPL23A	0.132	0.088	0.176	5467	5.911	3.39049e-09	8.46974	1.73626e-08	TRUE
ENSG00000230423	-0.157	-0.209	-0.105	5467	-5.899	3.66702e-09	8.43569	1.87284e-08	TRUE
DYNC2H1	-0.15	-0.199	-0.1	5467	-5.89	3.86619e-09	8.41272	1.96928e-08	TRUE
SLC4A1	-0.26	-0.347	-0.173	5467	-5.857	4.72455e-09	8.32564	2.40007e-08	TRUE
RBFOX1	0.109	0.072	0.145	5467	5.829	5.58925e-09	8.25265	2.83179e-08	TRUE
KCNK5	0.117	0.078	0.156	5467	5.826	5.6633e-09	8.24693	2.86169e-08	TRUE
CRPPA	-0.192	-0.256	-0.127	5467	-5.821	5.86614e-09	8.23165	2.95635e-08	TRUE
CDKL3	0.124	0.082	0.166	5467	5.816	6.01773e-09	8.22057	3.02474e-08	TRUE
HLA-E	0.102	0.067	0.137	5467	5.775	7.68974e-09	8.11409	3.85499e-08	TRUE
TFPI	-0.18	-0.242	-0.119	5467	-5.768	8.043e-09	8.09458	4.0215e-08	TRUE
LINC02245	0.147	0.097	0.197	5467	5.762	8.32195e-09	8.07977	4.15008e-08	TRUE
CKLF	0.118	0.078	0.159	5467	5.735	9.74963e-09	8.01101	4.84936e-08	TRUE
CALM2	0.112	0.074	0.151	5467	5.728	1.01883e-08	7.9919	5.05434e-08	TRUE
MYH9	0.13	0.085	0.175	5467	5.658	1.53237e-08	7.81464	7.58225e-08	TRUE
TSGA10	0.121	0.079	0.163	5467	5.65	1.60047e-08	7.79575	7.89871e-08	TRUE
MFAP1	0.115	0.075	0.155	5467	5.647	1.63578e-08	7.78627	8.0521e-08	TRUE
SORD	0.127	0.083	0.171	5467	5.635	1.75042e-08	7.75686	8.59423e-08	TRUE
SOX6	-0.28	-0.378	-0.182	5467	-5.617	1.94035e-08	7.71212	9.49084e-08	TRUE
GULP1	-0.139	-0.187	-0.09	5467	-5.617	1.94301e-08	7.71153	9.49084e-08	TRUE
BUB1	0.136	0.088	0.183	5467	5.598	2.17046e-08	7.66345	1.05747e-07	TRUE
EIF3A	-0.102	-0.137	-0.066	5467	-5.596	2.19078e-08	7.6594	1.06465e-07	TRUE
ENSG00000228541	0.226	0.147	0.305	5467	5.589	2.28274e-08	7.64154	1.10652e-07	TRUE
ATP13A3-DT	0.11	0.072	0.149	5467	5.579	2.41968e-08	7.61624	1.16992e-07	TRUE
LINC01117	-0.284	-0.384	-0.184	5467	-5.564	2.63825e-08	7.57868	1.27237e-07	TRUE
DNMT3B	0.119	0.077	0.161	5467	5.557	2.75145e-08	7.56044	1.32361e-07	TRUE
VCL	-0.132	-0.179	-0.085	5467	-5.525	3.29359e-08	7.48233	1.58043e-07	TRUE
CA8	-0.186	-0.251	-0.12	5467	-5.519	3.41715e-08	7.46634	1.63559e-07	TRUE
FAM178B	0.148	0.095	0.2	5467	5.514	3.51479e-08	7.4541	1.67812e-07	TRUE
PRR16	-0.29	-0.393	-0.187	5467	-5.504	3.72181e-08	7.42925	1.77251e-07	TRUE
LINC02377	0.196	0.126	0.266	5467	5.5	3.80817e-08	7.41928	1.80912e-07	TRUE
CCDC26	0.382	0.245	0.518	5467	5.495	3.90437e-08	7.40845	1.85021e-07	TRUE
NQO1	0.104	0.067	0.141	5467	5.49	4.02851e-08	7.39486	1.9043e-07	TRUE
DNAJB9	0.104	0.066	0.141	5467	5.477	4.32554e-08	7.36396	2.03964e-07	TRUE
WIPF3	0.146	0.094	0.199	5467	5.458	4.80243e-08	7.31854	2.25892e-07	TRUE
NPL	-0.148	-0.201	-0.095	5467	-5.442	5.26643e-08	7.27848	2.46083e-07	TRUE
LINC00534	-0.34	-0.463	-0.218	5467	-5.442	5.2659e-08	7.27853	2.46083e-07	TRUE
DGKB	-0.277	-0.377	-0.178	5467	-5.442	5.27044e-08	7.27815	2.46083e-07	TRUE
CFL1	0.108	0.069	0.147	5467	5.436	5.44944e-08	7.26365	2.53819e-07	TRUE
LIPE-AS1	0.137	0.088	0.187	5467	5.414	6.15707e-08	7.21063	2.86079e-07	TRUE
ME1	0.147	0.094	0.2	5467	5.405	6.49447e-08	7.18746	3.01021e-07	TRUE
SRSF3	0.099	0.063	0.136	5467	5.391	7.02429e-08	7.1534	3.24788e-07	TRUE
BRD2	0.106	0.067	0.145	5467	5.377	7.56313e-08	7.1213	3.48856e-07	TRUE
ZBTB46	0.134	0.085	0.183	5467	5.376	7.59583e-08	7.11942	3.49518e-07	TRUE
UBA6-DT	0.124	0.079	0.169	5467	5.375	7.66157e-08	7.11568	3.51694e-07	TRUE
SLC27A2	0.112	0.071	0.153	5467	5.37	7.86655e-08	7.10422	3.60235e-07	TRUE
METTL14-DT	-0.07	-0.095	-0.044	5467	-5.365	8.10932e-08	7.09102	3.70462e-07	TRUE
SSB	0.108	0.069	0.148	5467	5.363	8.17179e-08	7.08768	3.72422e-07	TRUE
PPAT	-0.108	-0.147	-0.068	5467	-5.36	8.34347e-08	7.07865	3.79339e-07	TRUE
PPP1R14C	0.141	0.089	0.193	5467	5.353	8.65036e-08	7.06297	3.92356e-07	TRUE
SAMSN1	0.182	0.115	0.248	5467	5.345	9.01933e-08	7.04483	4.08119e-07	TRUE
GABBR2	0.15	0.095	0.205	5467	5.343	9.12147e-08	7.03993	4.1079e-07	TRUE
ENSG00000250604	-0.175	-0.24	-0.111	5467	-5.344	9.11635e-08	7.04018	4.1079e-07	TRUE
GMPR	0.145	0.092	0.198	5467	5.341	9.2286e-08	7.03486	4.14634e-07	TRUE
MALAT1	-0.087	-0.12	-0.055	5467	-5.337	9.4361e-08	7.02521	4.22959e-07	TRUE
ZNF385D	-0.121	-0.166	-0.077	5467	-5.337	9.46803e-08	7.02374	4.23394e-07	TRUE
PIK3CD	0.106	0.067	0.145	5467	5.336	9.49319e-08	7.02259	4.23525e-07	TRUE
SPTAN1	0.115	0.073	0.158	5467	5.33	9.79862e-08	7.00884	4.35113e-07	TRUE
SPTB	-0.144	-0.197	-0.091	5467	-5.331	9.78639e-08	7.00938	4.35113e-07	TRUE
INPP4B	-0.201	-0.275	-0.127	5467	-5.327	9.98834e-08	7.00051	4.42507e-07	TRUE
PIK3C3	-0.114	-0.156	-0.072	5467	-5.314	1.07119e-07	6.97013	4.73462e-07	TRUE
LRRC59	-0.111	-0.152	-0.07	5467	-5.308	1.1057e-07	6.95636	4.87585e-07	TRUE
TMSB10	0.104	0.066	0.143	5467	5.297	1.17436e-07	6.9302	5.16666e-07	TRUE
DENND2B	0.128	0.08	0.175	5467	5.285	1.25378e-07	6.90178	5.50336e-07	TRUE
HSPA8	0.132	0.083	0.181	5467	5.284	1.26279e-07	6.89867	5.53015e-07	TRUE
ENSG00000251555	0.134	0.084	0.184	5467	5.269	1.36807e-07	6.86389	5.97744e-07	TRUE
STX18-AS1	0.13	0.082	0.179	5467	5.268	1.38084e-07	6.85986	6.01944e-07	TRUE
ENSG00000237356	-0.171	-0.235	-0.107	5467	-5.251	1.51246e-07	6.82032	6.57815e-07	TRUE
TPM3	0.1	0.063	0.138	5467	5.243	1.58357e-07	6.80036	6.87177e-07	TRUE
PPP1R16B	0.161	0.101	0.221	5467	5.238	1.62243e-07	6.78983	7.0244e-07	TRUE
RAB27A	-0.133	-0.182	-0.083	5467	-5.236	1.63893e-07	6.78544	7.07973e-07	TRUE
LINC02315	0.181	0.113	0.249	5467	5.232	1.67544e-07	6.77587	7.22107e-07	TRUE
ZNF91	0.129	0.08	0.177	5467	5.229	1.70116e-07	6.76925	7.31538e-07	TRUE
RPL37A	0.112	0.07	0.154	5467	5.22	1.78947e-07	6.74728	7.67777e-07	TRUE
PTPRC	-0.235	-0.323	-0.147	5467	-5.217	1.81814e-07	6.74037	7.78328e-07	TRUE
ARHGAP25	0.148	0.092	0.203	5467	5.216	1.82372e-07	6.73904	7.78965e-07	TRUE
YRDC	-0.102	-0.14	-0.063	5467	-5.206	1.93071e-07	6.71428	8.22821e-07	TRUE
MAP4K3-DT	0.127	0.079	0.174	5467	5.185	2.15716e-07	6.66612	9.17276e-07	TRUE
TBC1D8	0.128	0.079	0.176	5467	5.165	2.40469e-07	6.61894	1.02025e-06	TRUE
CDKN2AIP	0.101	0.062	0.139	5467	5.155	2.53496e-07	6.59603	1.07313e-06	TRUE
GMDS-DT	0.152	0.094	0.21	5467	5.144	2.69305e-07	6.56976	1.13753e-06	TRUE
RBM20	-0.146	-0.201	-0.09	5467	-5.143	2.70854e-07	6.56726	1.14154e-06	TRUE
C12orf40	-0.148	-0.205	-0.092	5467	-5.137	2.79583e-07	6.55349	1.17573e-06	TRUE
LINC01376	0.136	0.084	0.188	5467	5.133	2.8591e-07	6.54377	1.19969e-06	TRUE
GPC5	-0.291	-0.402	-0.18	5467	-5.127	2.93946e-07	6.53173	1.2307e-06	TRUE
WDR3	-0.109	-0.15	-0.067	5467	-5.126	2.9602e-07	6.52868	1.23666e-06	TRUE
APBB2	0.138	0.085	0.19	5467	5.123	3.01377e-07	6.52089	1.25629e-06	TRUE
EEF1AKMT1	0.105	0.065	0.146	5467	5.117	3.10403e-07	6.50807	1.29109e-06	TRUE
CBFA2T3	0.14	0.087	0.194	5467	5.116	3.11616e-07	6.50638	1.29331e-06	TRUE
DLG2	0.178	0.11	0.246	5467	5.113	3.16597e-07	6.49949	1.31112e-06	TRUE
ETV6	0.149	0.092	0.206	5467	5.112	3.19116e-07	6.49605	1.31583e-06	TRUE
FGGY	-0.151	-0.208	-0.093	5467	-5.112	3.18752e-07	6.49655	1.31583e-06	TRUE
SVBP	0.093	0.058	0.129	5467	5.107	3.2766e-07	6.48458	1.34815e-06	TRUE
LINC01344	0.319	0.197	0.442	5467	5.102	3.3682e-07	6.4726	1.38285e-06	TRUE
FASN	0.134	0.083	0.186	5467	5.1	3.39615e-07	6.46901	1.39133e-06	TRUE
TANC1	0.16	0.098	0.221	5467	5.097	3.44431e-07	6.4629	1.40803e-06	TRUE
ZNF57	0.094	0.058	0.13	5467	5.085	3.66876e-07	6.43548	1.49657e-06	TRUE
CFH	0.212	0.13	0.294	5467	5.074	3.90418e-07	6.40847	1.5892e-06	TRUE
PIK3C2B	0.113	0.07	0.157	5467	5.072	3.93035e-07	6.40557	1.59644e-06	TRUE
MAP7	0.153	0.094	0.212	5467	5.065	4.08096e-07	6.38924	1.65409e-06	TRUE
ABHD5	-0.135	-0.187	-0.083	5467	-5.064	4.10054e-07	6.38716	1.6585e-06	TRUE
SKAP2	-0.133	-0.185	-0.082	5467	-5.061	4.16326e-07	6.38057	1.67674e-06	TRUE
MYO18B	-0.147	-0.204	-0.09	5467	-5.062	4.15791e-07	6.38113	1.67674e-06	TRUE
ANKH	0.129	0.079	0.179	5467	5.058	4.22613e-07	6.37406	1.69848e-06	TRUE
FMNL2	0.181	0.111	0.252	5467	5.03	4.89571e-07	6.31018	1.96344e-06	TRUE
GPN3	-0.105	-0.146	-0.064	5467	-5.024	5.06829e-07	6.29514	2.02838e-06	TRUE
MIR4713HG	0.123	0.075	0.171	5467	5.018	5.23132e-07	6.28139	2.08487e-06	TRUE
SHFL	0.094	0.057	0.13	5467	5.018	5.2247e-07	6.28194	2.08487e-06	TRUE
ASPH	0.165	0.1	0.229	5467	5.012	5.38953e-07	6.26845	2.14343e-06	TRUE
RPL34-DT	0.112	0.068	0.156	5467	5.008	5.49601e-07	6.25995	2.18123e-06	TRUE
KLHDC10	0.103	0.062	0.143	5467	5	5.72089e-07	6.24254	2.26106e-06	TRUE
PIF1	0.147	0.09	0.205	5467	5.001	5.71279e-07	6.24315	2.26106e-06	TRUE
FBXL20	0.134	0.081	0.186	5467	4.993	5.93866e-07	6.22631	2.34227e-06	TRUE
PELI2	-0.178	-0.249	-0.108	5467	-4.984	6.24152e-07	6.20471	2.45663e-06	TRUE
CALR	-0.117	-0.163	-0.071	5467	-4.98	6.35281e-07	6.19703	2.49528e-06	TRUE
EXO1	0.112	0.068	0.156	5467	4.967	6.8108e-07	6.1668	2.66966e-06	TRUE
FBXO25	0.101	0.061	0.14	5467	4.963	6.93941e-07	6.15868	2.71449e-06	TRUE
TSPAN32	-0.14	-0.195	-0.085	5467	-4.962	6.97508e-07	6.15645	2.72285e-06	TRUE
TP63	-0.325	-0.454	-0.197	5467	-4.959	7.07541e-07	6.15025	2.75637e-06	TRUE
MRAP2	0.109	0.066	0.151	5467	4.949	7.4665e-07	6.12688	2.89688e-06	TRUE
ARL4A	0.098	0.059	0.137	5467	4.949	7.45549e-07	6.12752	2.89688e-06	TRUE
CBLB	-0.154	-0.215	-0.093	5467	-4.943	7.69319e-07	6.11389	2.97877e-06	TRUE
WWC2	-0.118	-0.165	-0.071	5467	-4.938	7.91233e-07	6.1017	3.0574e-06	TRUE
CNKSR3	-0.149	-0.208	-0.09	5467	-4.929	8.28211e-07	6.08186	3.19381e-06	TRUE
EDARADD	0.16	0.096	0.224	5467	4.927	8.35689e-07	6.07796	3.21614e-06	TRUE
ZBTB38	0.127	0.077	0.178	5467	4.924	8.47005e-07	6.07211	3.25311e-06	TRUE
MIR3681HG	-0.179	-0.25	-0.108	5467	-4.922	8.5482e-07	6.06813	3.27652e-06	TRUE
RNLS	-0.161	-0.225	-0.097	5467	-4.919	8.68106e-07	6.06143	3.32077e-06	TRUE
PRKCH	0.118	0.071	0.165	5467	4.91	9.09463e-07	6.04122	3.47167e-06	TRUE
ANK3	-0.258	-0.361	-0.155	5467	-4.91	9.112e-07	6.04039	3.47167e-06	TRUE
LEPR	-0.127	-0.178	-0.076	5467	-4.908	9.2184e-07	6.03534	3.50368e-06	TRUE
ENSG00000253706	0.11	0.066	0.154	5467	4.907	9.23279e-07	6.03467	3.50368e-06	TRUE
TRIM5	0.117	0.07	0.164	5467	4.897	9.74387e-07	6.01127	3.69027e-06	TRUE
DLC1	-0.107	-0.149	-0.064	5467	-4.895	9.82443e-07	6.00769	3.7134e-06	TRUE
GLUL	0.12	0.072	0.168	5467	4.887	1.02638e-06	5.98869	3.87178e-06	TRUE
SLC2A1	-0.147	-0.206	-0.088	5467	-4.881	1.05728e-06	5.97581	3.98048e-06	TRUE
SAMD5	0.132	0.079	0.185	5467	4.879	1.06565e-06	5.97238	4.00409e-06	TRUE
CBLL1	-0.109	-0.153	-0.065	5467	-4.878	1.06959e-06	5.97078	4.01098e-06	TRUE
HYOU1	0.113	0.068	0.159	5467	4.866	1.13968e-06	5.94322	4.2654e-06	TRUE
NFKBIA	0.087	0.052	0.122	5467	4.86	1.17593e-06	5.92962	4.39246e-06	TRUE
BLTP2	0.114	0.068	0.16	5467	4.848	1.24567e-06	5.9046	4.64385e-06	TRUE
NBEAL2	0.095	0.057	0.134	5467	4.847	1.25617e-06	5.90095	4.67382e-06	TRUE
DHRS3	0.134	0.08	0.188	5467	4.837	1.31853e-06	5.87991	4.89631e-06	TRUE
MED26	0.098	0.058	0.138	5467	4.828	1.37804e-06	5.86074	5.10732e-06	TRUE
DISC1	0.118	0.07	0.166	5467	4.819	1.4433e-06	5.84064	5.3388e-06	TRUE
EPB41L1	0.123	0.073	0.173	5467	4.815	1.46955e-06	5.83282	5.42537e-06	TRUE
H3C12	0.096	0.057	0.136	5467	4.81	1.51092e-06	5.82076	5.5673e-06	TRUE
TUSC3	-0.109	-0.153	-0.065	5467	-4.807	1.5285e-06	5.81573	5.62124e-06	TRUE
AQP3	0.079	0.047	0.111	5467	4.799	1.59844e-06	5.7963	5.8671e-06	TRUE
APTR	0.096	0.057	0.135	5467	4.792	1.64797e-06	5.78305	6.03727e-06	TRUE
SRGAP3	0.112	0.066	0.158	5467	4.789	1.67902e-06	5.77494	6.13921e-06	TRUE
ENSG00000291074	-0.162	-0.228	-0.095	5467	-4.766	1.87702e-06	5.72653	6.85004e-06	TRUE
RSL1D1	0.088	0.052	0.124	5467	4.761	1.92613e-06	5.71531	7.01583e-06	TRUE
JAK2	-0.137	-0.193	-0.08	5467	-4.755	1.98213e-06	5.70287	7.20604e-06	TRUE
GTF2F1	0.094	0.055	0.132	5467	4.755	1.98626e-06	5.70196	7.20729e-06	TRUE
ENSG00000291174	0.11	0.065	0.155	5467	4.753	2.00675e-06	5.69751	7.26778e-06	TRUE
RNF216P1	0.088	0.052	0.124	5467	4.747	2.0679e-06	5.68447	7.47503e-06	TRUE
TNFAIP8	-0.15	-0.212	-0.088	5467	-4.742	2.11529e-06	5.67463	7.63186e-06	TRUE
GYPA	-0.155	-0.219	-0.091	5467	-4.729	2.2557e-06	5.64672	8.12309e-06	TRUE
PLA2G6	0.137	0.08	0.194	5467	4.724	2.31383e-06	5.63567	8.31667e-06	TRUE
EPM2A	-0.117	-0.165	-0.068	5467	-4.716	2.40698e-06	5.61853	8.63521e-06	TRUE
C12orf60	0.104	0.061	0.148	5467	4.714	2.42743e-06	5.61485	8.69219e-06	TRUE
EGFLAM	0.085	0.049	0.12	5467	4.711	2.46575e-06	5.60805	8.81286e-06	TRUE
NFYA	-0.106	-0.151	-0.062	5467	-4.705	2.54197e-06	5.59483	9.06827e-06	TRUE
RAB27B	-0.263	-0.373	-0.153	5467	-4.704	2.55144e-06	5.59321	9.08504e-06	TRUE
LINC02770	-0.302	-0.429	-0.176	5467	-4.69	2.72749e-06	5.56424	9.69379e-06	TRUE
ENSG00000230615	0.101	0.058	0.143	5467	4.688	2.76048e-06	5.55901	9.77457e-06	TRUE
ENSG00000253474	-0.281	-0.398	-0.163	5467	-4.688	2.75689e-06	5.55958	9.77457e-06	TRUE
CHD2	-0.109	-0.154	-0.063	5467	-4.686	2.77924e-06	5.55607	9.82274e-06	TRUE
MAML2	-0.174	-0.247	-0.101	5467	-4.68	2.87427e-06	5.54147	1.01398e-05	TRUE
LAMB1	0.115	0.067	0.163	5467	4.667	3.06057e-06	5.5142	1.07771e-05	TRUE
ESPN	-0.228	-0.324	-0.132	5467	-4.651	3.29691e-06	5.48189	1.15878e-05	TRUE
JAZF1	0.172	0.099	0.244	5467	4.633	3.60927e-06	5.44258	1.26624e-05	TRUE
EFCAB10	-0.132	-0.188	-0.076	5467	-4.632	3.61874e-06	5.44144	1.26722e-05	TRUE
ENSG00000248347	0.113	0.065	0.16	5467	4.628	3.68657e-06	5.43338	1.28861e-05	TRUE
ENSG00000290808	-0.283	-0.402	-0.163	5467	-4.624	3.76827e-06	5.42386	1.31475e-05	TRUE
HIVEP2	0.157	0.09	0.223	5467	4.622	3.80655e-06	5.41947	1.32568e-05	TRUE
CCDC192	0.122	0.07	0.174	5467	4.61	4.02435e-06	5.3953	1.39898e-05	TRUE
LINC02780	-0.21	-0.299	-0.12	5467	-4.606	4.09844e-06	5.38738	1.42214e-05	TRUE
ENSG00000264808	0.106	0.061	0.151	5467	4.599	4.2448e-06	5.37214	1.47024e-05	TRUE
ENSG00000290100	-0.213	-0.303	-0.122	5467	-4.597	4.29641e-06	5.36689	1.48542e-05	TRUE
TJP2	-0.109	-0.156	-0.063	5467	-4.591	4.4038e-06	5.35617	1.51979e-05	TRUE
PLCH1	0.11	0.063	0.156	5467	4.589	4.4434e-06	5.35228	1.53068e-05	TRUE
NEK8	0.095	0.054	0.136	5467	4.575	4.75483e-06	5.32286	1.63501e-05	TRUE
ENSG00000266602	-0.112	-0.161	-0.064	5467	-4.552	5.31251e-06	5.2747	1.82348e-05	TRUE
RDH10	0.139	0.079	0.198	5467	4.548	5.41667e-06	5.26627	1.85589e-05	TRUE
GPR176	-0.116	-0.166	-0.066	5467	-4.547	5.42939e-06	5.26525	1.85691e-05	TRUE
FLVCR1-DT	0.061	0.034	0.087	5467	4.546	5.46641e-06	5.2623	1.86622e-05	TRUE
SLC30A8	-0.251	-0.36	-0.143	5467	-4.542	5.57292e-06	5.25392	1.89918e-05	TRUE
MCOLN1	0.087	0.049	0.124	5467	4.539	5.65013e-06	5.24794	1.92205e-05	TRUE
C12orf75	0.089	0.051	0.128	5467	4.536	5.74115e-06	5.241	1.94953e-05	TRUE
KCNT2	-0.174	-0.249	-0.099	5467	-4.534	5.77885e-06	5.23816	1.95885e-05	TRUE
POTEKP	-0.135	-0.193	-0.077	5467	-4.533	5.80638e-06	5.23609	1.96468e-05	TRUE
TCP1	-0.084	-0.121	-0.048	5467	-4.527	5.9947e-06	5.22223	2.02481e-05	TRUE
ZNF117	0.11	0.062	0.157	5467	4.519	6.20476e-06	5.20728	2.09205e-05	TRUE
SLC25A37	-0.223	-0.32	-0.126	5467	-4.513	6.38724e-06	5.19469	2.14977e-05	TRUE
MITF	-0.121	-0.173	-0.068	5467	-4.511	6.44702e-06	5.19064	2.16606e-05	TRUE
INCENP	0.114	0.064	0.163	5467	4.501	6.77612e-06	5.16902	2.26863e-05	TRUE
LINC02511	0.224	0.127	0.322	5467	4.501	6.7754e-06	5.16906	2.26863e-05	TRUE
GPR155	0.095	0.054	0.137	5467	4.494	6.98001e-06	5.15614	2.33279e-05	TRUE
TUBA1C	-0.111	-0.159	-0.062	5467	-4.493	7.0116e-06	5.15418	2.33925e-05	TRUE
ERO1B	0.101	0.057	0.145	5467	4.491	7.07344e-06	5.15037	2.35575e-05	TRUE
ELAPOR2	0.103	0.058	0.149	5467	4.49	7.13588e-06	5.14655	2.3724e-05	TRUE
EEF1A1	-0.088	-0.126	-0.049	5467	-4.481	7.44299e-06	5.12825	2.47019e-05	TRUE
CLSPN	-0.116	-0.166	-0.065	5467	-4.479	7.48481e-06	5.12582	2.47975e-05	TRUE
ZNF593	0.078	0.044	0.112	5467	4.478	7.5237e-06	5.12357	2.48831e-05	TRUE
ENSG00000248498	-0.153	-0.22	-0.086	5467	-4.474	7.67845e-06	5.11473	2.53509e-05	TRUE
ENSG00000229983	-0.122	-0.175	-0.068	5467	-4.472	7.74552e-06	5.11095	2.55281e-05	TRUE
LRRC4B	0.155	0.087	0.222	5467	4.47	7.81846e-06	5.10688	2.57239e-05	TRUE
RPS15	0.086	0.048	0.124	5467	4.463	8.09523e-06	5.09177	2.65719e-05	TRUE
KCNC3	0.09	0.05	0.129	5467	4.462	8.10408e-06	5.0913	2.65719e-05	TRUE
RPS27L	0.079	0.045	0.114	5467	4.459	8.2163e-06	5.08532	2.68936e-05	TRUE
PPP1R10	0.091	0.051	0.131	5467	4.438	9.06597e-06	5.04259	2.96238e-05	TRUE
ENSG00000253496	-0.124	-0.179	-0.069	5467	-4.423	9.71227e-06	5.01268	3.16813e-05	TRUE
CDC25C	0.115	0.064	0.167	5467	4.404	1.06455e-05	4.97283	3.46661e-05	TRUE
MAGI1	0.22	0.122	0.317	5467	4.401	1.07727e-05	4.96768	3.50205e-05	TRUE
UBE2S	0.098	0.054	0.141	5467	4.399	1.08729e-05	4.96365	3.52861e-05	TRUE
NUCKS1	0.09	0.05	0.129	5467	4.397	1.09598e-05	4.9602	3.55074e-05	TRUE
ENSG00000235450	0.142	0.079	0.205	5467	4.397	1.09785e-05	4.95946	3.55077e-05	TRUE
GBE1	-0.115	-0.166	-0.063	5467	-4.396	1.10337e-05	4.95728	3.56257e-05	TRUE
ENSG00000250420	0.12	0.067	0.174	5467	4.393	1.11698e-05	4.95196	3.60041e-05	TRUE
SCARB1	0.112	0.062	0.162	5467	4.39	1.13587e-05	4.94467	3.65511e-05	TRUE
ENSG00000246596	0.098	0.054	0.142	5467	4.379	1.19424e-05	4.92291	3.83649e-05	TRUE
PNO1	-0.093	-0.135	-0.051	5467	-4.376	1.20763e-05	4.91807	3.87296e-05	TRUE
AGPAT4	0.162	0.089	0.235	5467	4.374	1.21874e-05	4.91409	3.90202e-05	TRUE
DAZAP2	0.088	0.049	0.128	5467	4.36	1.30077e-05	4.8858	4.15767e-05	TRUE
KDM5B	0.098	0.054	0.142	5467	4.347	1.38001e-05	4.86012	4.40353e-05	TRUE
SLC25A48	-0.214	-0.311	-0.118	5467	-4.346	1.38646e-05	4.85809	4.41673e-05	TRUE
CFAP418-AS1	0.122	0.067	0.177	5467	4.344	1.39609e-05	4.85509	4.43999e-05	TRUE
NEK11	-0.115	-0.167	-0.063	5467	-4.341	1.41528e-05	4.84916	4.49352e-05	TRUE
CASTOR2	0.1	0.055	0.145	5467	4.34	1.4277e-05	4.84536	4.51788e-05	TRUE
PAIP2	0.08	0.044	0.116	5467	4.34	1.42663e-05	4.84569	4.51788e-05	TRUE
TLE2	0.075	0.041	0.108	5467	4.338	1.4408e-05	4.8414	4.55177e-05	TRUE
CNNM2	0.102	0.056	0.148	5467	4.337	1.44571e-05	4.83992	4.55972e-05	TRUE
ENSG00000259929	0.113	0.062	0.164	5467	4.336	1.4538e-05	4.83749	4.57768e-05	TRUE
LINC01980	0.12	0.066	0.174	5467	4.334	1.46205e-05	4.83504	4.59603e-05	TRUE
MSR1	-0.115	-0.167	-0.062	5467	-4.297	1.73419e-05	4.7609	5.44255e-05	TRUE
NRF1	-0.098	-0.142	-0.053	5467	-4.295	1.75057e-05	4.75682	5.48494e-05	TRUE
PRKACB	-0.109	-0.158	-0.059	5467	-4.289	1.79642e-05	4.74559	5.61933e-05	TRUE
PRICKLE1	0.136	0.074	0.198	5467	4.287	1.81341e-05	4.7415	5.6632e-05	TRUE
ENSG00000290113	0.106	0.058	0.155	5467	4.283	1.84058e-05	4.73505	5.73862e-05	TRUE
LINC01414	-0.139	-0.202	-0.075	5467	-4.281	1.8631e-05	4.72976	5.79935e-05	TRUE
LINC01695	0.115	0.063	0.168	5467	4.276	1.90198e-05	4.72079	5.90111e-05	TRUE
LINC00540	0.189	0.102	0.276	5467	4.276	1.899e-05	4.72148	5.90111e-05	TRUE
GABRG1	-0.159	-0.232	-0.086	5467	-4.271	1.94599e-05	4.71086	6.02783e-05	TRUE
RELN	-0.262	-0.382	-0.141	5467	-4.267	1.98499e-05	4.70224	6.13863e-05	TRUE
ARHGAP21	-0.144	-0.211	-0.078	5467	-4.258	2.06311e-05	4.68548	6.36957e-05	TRUE
SUPT4H1	0.078	0.042	0.114	5467	4.258	2.067e-05	4.68466	6.36957e-05	TRUE
RPL13A	-0.078	-0.113	-0.042	5467	-4.257	2.06969e-05	4.68409	6.36957e-05	TRUE
TESK2	0.092	0.049	0.134	5467	4.254	2.09728e-05	4.67834	6.44406e-05	TRUE
SLCO6A1	-0.133	-0.195	-0.072	5467	-4.25	2.13998e-05	4.66959	6.56466e-05	TRUE
PIK3R3	-0.103	-0.151	-0.055	5467	-4.242	2.21057e-05	4.6555	6.7703e-05	TRUE
PPM1D	0.082	0.044	0.12	5467	4.24	2.23561e-05	4.6506	6.83602e-05	TRUE
ENSG00000250349	-0.098	-0.143	-0.052	5467	-4.235	2.28898e-05	4.64036	6.988e-05	TRUE
ITGA4	-0.165	-0.242	-0.089	5467	-4.232	2.3114e-05	4.63612	7.04515e-05	TRUE
RB1CC1	-0.098	-0.144	-0.053	5467	-4.231	2.32248e-05	4.63405	7.0676e-05	TRUE
GABRE	0.157	0.084	0.23	5467	4.219	2.45928e-05	4.60919	7.46156e-05	TRUE
ENSG00000291054	0.087	0.047	0.128	5467	4.218	2.45977e-05	4.60911	7.46156e-05	TRUE
ENPP3	-0.191	-0.28	-0.102	5467	-4.211	2.53991e-05	4.59518	7.69242e-05	TRUE
RAP2C-AS1	-0.134	-0.197	-0.072	5467	-4.201	2.66158e-05	4.57486	8.04812e-05	TRUE
LCP2	0.138	0.073	0.202	5467	4.199	2.67664e-05	4.57241	8.08083e-05	TRUE
NUDT4	-0.097	-0.143	-0.052	5467	-4.197	2.70775e-05	4.56739	8.1618e-05	TRUE
CREB3L2	0.102	0.054	0.149	5467	4.195	2.727e-05	4.56431	8.20685e-05	TRUE
ENSG00000246090	0.096	0.051	0.14	5467	4.192	2.76084e-05	4.55896	8.29558e-05	TRUE
TAF7	0.083	0.044	0.122	5467	4.191	2.77118e-05	4.55734	8.31354e-05	TRUE
ENSG00000284722	-0.13	-0.191	-0.069	5467	-4.187	2.82942e-05	4.5483	8.47492e-05	TRUE
SEL1L3	0.117	0.062	0.173	5467	4.182	2.89237e-05	4.53875	8.63632e-05	TRUE
TPX2	-0.101	-0.148	-0.053	5467	-4.182	2.88933e-05	4.5392	8.63632e-05	TRUE
PROS1	0.092	0.049	0.135	5467	4.18	2.90939e-05	4.5362	8.67352e-05	TRUE
BCL10	0.076	0.04	0.112	5467	4.174	2.99684e-05	4.52334	8.92029e-05	TRUE
RPL15	-0.079	-0.116	-0.042	5467	-4.17	3.0512e-05	4.51553	9.06792e-05	TRUE
IQGAP3	0.116	0.062	0.171	5467	4.169	3.0611e-05	4.51412	9.08317e-05	TRUE
OR2AT4	-0.137	-0.202	-0.073	5467	-4.154	3.26866e-05	4.48563	9.68396e-05	TRUE
TMEM132D-AS1	0.057	0.03	0.084	5467	4.153	3.27925e-05	4.48423	9.70026e-05	TRUE
BMP2K	-0.115	-0.169	-0.061	5467	-4.152	3.29412e-05	4.48226	9.72916e-05	TRUE
LYSMD3	0.084	0.045	0.124	5467	4.151	3.31491e-05	4.47953	9.7754e-05	TRUE
GLCCI1	-0.098	-0.145	-0.052	5467	-4.149	3.33221e-05	4.47727	9.81122e-05	TRUE
ITGA5	0.101	0.053	0.149	5467	4.148	3.35493e-05	4.47432	9.86287e-05	TRUE
MACO1	-0.091	-0.134	-0.048	5467	-4.141	3.45067e-05	4.4621	0.000101287	TRUE
SPAG5	0.138	0.073	0.203	5467	4.139	3.48976e-05	4.4572	0.000102277	TRUE
TNFRSF8	0.1	0.053	0.148	5467	4.136	3.53233e-05	4.45194	0.000103365	TRUE
MBOAT2	-0.119	-0.176	-0.063	5467	-4.131	3.60701e-05	4.44285	0.000105389	TRUE
CALCRL-AS1	-0.115	-0.17	-0.06	5467	-4.126	3.68871e-05	4.43313	0.000107611	TRUE
LRRC7	-0.123	-0.181	-0.065	5467	-4.121	3.76568e-05	4.42416	0.000109689	TRUE
TANC2	0.09	0.047	0.133	5467	4.112	3.92093e-05	4.40661	0.000114036	TRUE
CPT2	0.073	0.038	0.108	5467	4.103	4.06947e-05	4.39046	0.000118176	TRUE
FBXL17	-0.099	-0.147	-0.052	5467	-4.095	4.21837e-05	4.37486	0.000122313	TRUE
ENSG00000285976	-0.079	-0.117	-0.041	5467	-4.091	4.30373e-05	4.36616	0.000124416	TRUE
ENSG00000286163	-0.143	-0.212	-0.075	5467	-4.091	4.30394e-05	4.36613	0.000124416	TRUE
VPS13D	0.092	0.048	0.137	5467	4.087	4.36165e-05	4.36035	0.000125893	TRUE
PPM1E	0.154	0.08	0.228	5467	4.086	4.39075e-05	4.35746	0.000126438	TRUE
VWDE	-0.113	-0.167	-0.059	5467	-4.085	4.39959e-05	4.35659	0.000126438	TRUE
KRT18	0.086	0.045	0.127	5467	4.085	4.40043e-05	4.3565	0.000126438	TRUE
CFAP70	-0.123	-0.181	-0.064	5467	-4.085	4.41544e-05	4.35503	0.000126678	TRUE
CNN1	0.063	0.032	0.093	5467	4.077	4.55833e-05	4.34119	0.000130581	TRUE
ATP6V1D	-0.093	-0.137	-0.048	5467	-4.065	4.81113e-05	4.31775	0.000137616	TRUE
ADGRE2	0.103	0.053	0.153	5467	4.061	4.88435e-05	4.31119	0.000139501	TRUE
ENSG00000287862	0.153	0.079	0.227	5467	4.055	5.008e-05	4.30034	0.000142818	TRUE
DEUP1	-0.107	-0.158	-0.055	5467	-4.053	5.06245e-05	4.29564	0.000144155	TRUE
ENSG00000286099	0.105	0.054	0.156	5467	4.052	5.07915e-05	4.29421	0.000144415	TRUE
TRPC3	-0.128	-0.19	-0.066	5467	-4.05	5.11515e-05	4.29114	0.000145221	TRUE
ENSG00000249492	-0.082	-0.122	-0.042	5467	-4.044	5.25263e-05	4.27962	0.000148681	TRUE
ENSG00000290183	0.072	0.037	0.107	5467	4.044	5.2449e-05	4.28026	0.000148681	TRUE
LINC01049	-0.232	-0.345	-0.12	5467	-4.035	5.46612e-05	4.26232	0.000154495	TRUE
PAM	0.109	0.056	0.162	5467	4.028	5.61676e-05	4.25051	0.000158517	TRUE
CASC9	0.128	0.065	0.19	5467	4.028	5.63144e-05	4.24938	0.000158697	TRUE
TNFRSF21	-0.1	-0.15	-0.051	5467	-4.016	5.92198e-05	4.22753	0.000166638	TRUE
ENSG00000287042	0.09	0.046	0.134	5467	4.016	5.93165e-05	4.22682	0.000166663	TRUE
FSIP2-AS1	-0.108	-0.161	-0.055	5467	-4.012	6.01764e-05	4.22057	0.000168831	TRUE
AURKA	0.095	0.048	0.141	5467	4.006	6.18628e-05	4.20857	0.000173307	TRUE
ENSG00000286680	0.089	0.045	0.133	5467	3.998	6.37891e-05	4.19525	0.000178441	TRUE
IFNGR1	0.078	0.04	0.116	5467	3.998	6.39346e-05	4.19426	0.000178586	TRUE
CYBRD1	0.088	0.045	0.131	5467	3.993	6.51316e-05	4.18621	0.000181663	TRUE
KISS1R	0.067	0.034	0.101	5467	3.987	6.69818e-05	4.17404	0.00018655	TRUE
ARHGAP26	0.102	0.052	0.152	5467	3.983	6.8115e-05	4.16676	0.000189429	TRUE
SLC30A10	-0.116	-0.174	-0.059	5467	-3.977	6.97786e-05	4.15628	0.000193773	TRUE
ENSG00000242880	-0.203	-0.304	-0.103	5467	-3.967	7.27957e-05	4.13789	0.000201857	TRUE
ARHGEF3	0.097	0.049	0.145	5467	3.966	7.31059e-05	4.13605	0.000202423	TRUE
TUBB	0.076	0.038	0.114	5467	3.957	7.60054e-05	4.11916	0.000210145	TRUE
OAS3	0.04	0.02	0.06	5467	3.951	7.77744e-05	4.10916	0.000214725	TRUE
ASTN2	0.094	0.047	0.141	5467	3.95	7.81273e-05	4.1072	0.000215076	TRUE
ACVR1	-0.098	-0.146	-0.049	5467	-3.95	7.80348e-05	4.10771	0.000215076	TRUE
ARHGDIA	0.079	0.04	0.118	5467	3.946	7.95168e-05	4.09954	0.000218585	TRUE
KRT10	0.09	0.045	0.134	5467	3.943	8.03261e-05	4.09514	0.000220492	TRUE
ENSG00000236829	0.059	0.03	0.089	5467	3.943	8.0598e-05	4.09368	0.00022092	TRUE
C9orf78	0.076	0.038	0.114	5467	3.942	8.07854e-05	4.09267	0.000221115	TRUE
FKBP2	0.077	0.039	0.115	5467	3.934	8.35467e-05	4.07807	0.000228345	TRUE
TUBA1B	0.08	0.04	0.119	5467	3.931	8.46672e-05	4.07228	0.000231076	TRUE
USP2-AS1	0.096	0.048	0.144	5467	3.926	8.63229e-05	4.06387	0.000235258	TRUE
EMC4	0.075	0.037	0.112	5467	3.908	9.31646e-05	4.03075	0.000253541	TRUE
MYO16	-0.3	-0.45	-0.149	5467	-3.907	9.35554e-05	4.02893	0.000254241	TRUE
SPINK5	0.084	0.041	0.126	5467	3.884	0.000102654	3.98862	0.00027857	TRUE
TRG-AS1	0.09	0.045	0.136	5467	3.883	0.000103357	3.98566	0.000280078	TRUE
MTATP6P1	-0.117	-0.176	-0.058	5467	-3.875	0.000106479	3.97274	0.00028772	TRUE
FLJ46284	-0.14	-0.211	-0.069	5467	-3.876	0.000106355	3.97324	0.00028772	TRUE
VEPH1	-0.261	-0.394	-0.129	5467	-3.875	0.000106662	3.97199	0.000287806	TRUE
OXA1L-DT	-0.132	-0.199	-0.065	5467	-3.872	0.000108099	3.96618	0.000291272	TRUE
PDE1A	-0.139	-0.21	-0.069	5467	-3.871	0.00010835	3.96517	0.000291535	TRUE
ADGRB3	0.217	0.107	0.327	5467	3.869	0.000109499	3.96059	0.000294211	TRUE
UQCC3	0.067	0.033	0.1	5467	3.859	0.000113878	3.94356	0.000305546	TRUE
MANBA	0.092	0.045	0.139	5467	3.857	0.000114874	3.93978	0.000307785	TRUE
ENSG00000285673	0.093	0.046	0.14	5467	3.855	0.000115582	3.93711	0.000309246	TRUE
HEXIM1	0.082	0.04	0.124	5467	3.853	0.000116542	3.93352	0.000311377	TRUE
IL16	0.156	0.077	0.236	5467	3.845	0.00012058	3.91873	0.000321715	TRUE
DDAH2	0.073	0.036	0.11	5467	3.843	0.000121741	3.91456	0.000324359	TRUE
LPCAT2	-0.095	-0.144	-0.047	5467	-3.842	0.000122158	3.91308	0.000325016	TRUE
ENSG00000243620	-0.335	-0.506	-0.164	5467	-3.838	0.000124004	3.90656	0.000329009	TRUE
HMBS	0.095	0.047	0.144	5467	3.838	0.000123926	3.90684	0.000329009	TRUE
KLHL24	0.079	0.039	0.12	5467	3.836	0.000125253	3.90221	0.000331858	TRUE
SCIN	-0.169	-0.256	-0.083	5467	-3.828	0.000129266	3.88852	0.000342016	TRUE
TOP2A	0.129	0.063	0.196	5467	3.821	0.000133177	3.87557	0.000351876	TRUE
TMEM30A-DT	-0.08	-0.121	-0.039	5467	-3.817	0.000135214	3.86898	0.000356762	TRUE
ASPM	0.129	0.062	0.195	5467	3.806	0.000141017	3.85073	0.00037156	TRUE
PARD3B	0.223	0.108	0.338	5467	3.805	0.000141817	3.84827	0.000373151	TRUE
GRIK1	-0.138	-0.209	-0.067	5467	-3.8	0.00014473	3.83944	0.00038029	TRUE
ENSG00000259692	0.081	0.039	0.123	5467	3.798	0.000146146	3.83521	0.000383482	TRUE
EPS15-AS1	0.119	0.057	0.18	5467	3.786	0.000153181	3.81479	0.00040139	TRUE
DAPK3	0.077	0.037	0.117	5467	3.784	0.000154049	3.81234	0.000403108	TRUE
LINC01618	0.082	0.039	0.124	5467	3.781	0.000156163	3.80642	0.000408081	TRUE
TMEM14B	0.086	0.041	0.13	5467	3.775	0.000159779	3.79648	0.000416957	TRUE
ACBD4	0.063	0.03	0.096	5467	3.772	0.00016195	3.79062	0.000422044	TRUE
FTH1	0.079	0.038	0.12	5467	3.771	0.000162718	3.78856	0.000423466	TRUE
LINC01036	-0.118	-0.18	-0.057	5467	-3.77	0.000163528	3.78641	0.000424993	TRUE
TXK	-0.099	-0.151	-0.047	5467	-3.763	0.000168077	3.77449	0.000436223	TRUE
ENSG00000258561	-0.11	-0.168	-0.053	5467	-3.762	0.000168748	3.77276	0.000437367	TRUE
GFPT1	-0.095	-0.145	-0.045	5467	-3.737	0.000185932	3.73065	0.00048125	TRUE
YWHAE	-0.074	-0.113	-0.035	5467	-3.736	0.000186981	3.7282	0.000483309	TRUE
AGMO	-0.167	-0.255	-0.08	5467	-3.735	0.000187479	3.72705	0.000483939	TRUE
EIF1B-AS1	0.092	0.044	0.141	5467	3.734	0.000188539	3.7246	0.000486016	TRUE
ANLN	-0.09	-0.138	-0.043	5467	-3.728	0.000193032	3.71437	0.000496927	TRUE
STX3	0.086	0.041	0.131	5467	3.726	0.000194369	3.71137	0.000499693	TRUE
TOB2	0.074	0.035	0.113	5467	3.726	0.000194746	3.71053	0.000499987	TRUE
CRIM1	0.093	0.044	0.141	5467	3.721	0.000198403	3.70245	0.000508692	TRUE
MRPL33	-0.079	-0.121	-0.038	5467	-3.714	0.000203828	3.69074	0.000521899	TRUE
PPP1R3A	-0.205	-0.313	-0.097	5467	-3.71	0.000207649	3.68267	0.000530968	TRUE
ENSG00000283380	0.143	0.067	0.219	5467	3.708	0.000209305	3.67922	0.000534486	TRUE
ENSG00000253642	0.175	0.082	0.268	5467	3.697	0.000217973	3.6616	0.000555875	TRUE
LINC02964	0.321	0.151	0.492	5467	3.691	0.000223591	3.65055	0.000569439	TRUE
ENSG00000287719	-0.114	-0.174	-0.053	5467	-3.684	0.000229517	3.63918	0.000583752	TRUE
LINC01004	0.085	0.04	0.13	5467	3.679	0.000234482	3.62989	0.000595585	TRUE
SNHG27	0.095	0.044	0.145	5467	3.678	0.000235382	3.62823	0.000597074	TRUE
CAMK2D	0.122	0.057	0.186	5467	3.672	0.000240409	3.61905	0.000609015	TRUE
ENSG00000287315	0.088	0.041	0.135	5467	3.658	0.000254637	3.59408	0.000644202	TRUE
CRYBG3	0.094	0.043	0.144	5467	3.657	0.000255594	3.59245	0.000645765	TRUE
SLC13A3	0.098	0.045	0.151	5467	3.648	0.000264138	3.57817	0.000666468	TRUE
SERTAD2	0.08	0.037	0.123	5467	3.647	0.000265034	3.5767	0.000667843	TRUE
NAMPT	-0.076	-0.116	-0.035	5467	-3.634	0.000279102	3.55424	0.000702363	TRUE
ALAD	0.066	0.03	0.102	5467	3.632	0.000281586	3.55039	0.000707679	TRUE
XACT	-0.362	-0.557	-0.166	5467	-3.629	0.000284931	3.54526	0.000715143	TRUE
GAB3	-0.094	-0.145	-0.043	5467	-3.628	0.000285547	3.54432	0.000715747	TRUE
LBH	-0.096	-0.149	-0.044	5467	-3.625	0.000288653	3.53962	0.00072258	TRUE
ENSG00000259560	-0.223	-0.344	-0.103	5467	-3.624	0.000290291	3.53717	0.000725729	TRUE
ENSG00000288771	0.062	0.029	0.096	5467	3.62	0.000294672	3.53066	0.000735714	TRUE
STXBP6	-0.11	-0.17	-0.05	5467	-3.616	0.000299098	3.52419	0.000745787	TRUE
ZNF618	-0.092	-0.141	-0.042	5467	-3.608	0.00030801	3.51143	0.000767006	TRUE
PPP1R15A	0.085	0.039	0.132	5467	3.6	0.00031798	3.4976	0.000790799	TRUE
SPATS2L	-0.104	-0.16	-0.047	5467	-3.599	0.000319393	3.49567	0.000793278	TRUE
FGD4	0.092	0.042	0.142	5467	3.595	0.000324709	3.48851	0.00080543	TRUE
TMEM217	0.079	0.036	0.122	5467	3.593	0.000327089	3.48533	0.000810279	TRUE
GNGT1	0.089	0.04	0.138	5467	3.59	0.000330885	3.48032	0.000818619	TRUE
ZFP36L1	0.071	0.032	0.109	5467	3.588	0.000332588	3.47809	0.000821763	TRUE
FCGR2A	0.08	0.036	0.124	5467	3.588	0.000333589	3.47679	0.000823169	TRUE
ARID4A	0.077	0.035	0.119	5467	3.577	0.000347174	3.45945	0.000855583	TRUE
UBB	0.07	0.032	0.109	5467	3.574	0.000352179	3.45324	0.000866796	TRUE
EREG	-0.155	-0.24	-0.07	5467	-3.571	0.000356295	3.44819	0.000875796	TRUE
ENSG00000256209	-0.118	-0.182	-0.053	5467	-3.563	0.000367266	3.43502	0.000901601	TRUE
SLC16A9	-0.099	-0.153	-0.044	5467	-3.556	0.000376826	3.42386	0.000923877	TRUE
TCP10L	-0.145	-0.225	-0.065	5467	-3.55	0.000384892	3.41466	0.000942442	TRUE
ENSG00000265943	0.078	0.035	0.122	5467	3.548	0.000387442	3.41179	0.00094613	TRUE
ENSG00000268119	0.097	0.043	0.151	5467	3.548	0.000387889	3.41129	0.00094613	TRUE
ENSG00000267327	0.089	0.04	0.138	5467	3.549	0.000387427	3.41181	0.00094613	TRUE
SDF2L1	0.069	0.031	0.108	5467	3.539	0.000402206	3.39555	0.000979799	TRUE
CPEB4	-0.126	-0.196	-0.056	5467	-3.534	0.000409713	3.38752	0.000996812	TRUE
ENSG00000273734	-0.087	-0.135	-0.039	5467	-3.526	0.00042171	3.37499	0.00102469	TRUE
COL21A1	-0.123	-0.191	-0.055	5467	-3.524	0.000425416	3.37119	0.00103238	TRUE
ZBTB43	-0.075	-0.116	-0.033	5467	-3.522	0.000428591	3.36796	0.00103876	TRUE
ENSG00000242593	-0.169	-0.263	-0.075	5467	-3.509	0.000449227	3.34753	0.00108601	TRUE
BCAS3	0.108	0.048	0.169	5467	3.51	0.00044881	3.34794	0.00108601	TRUE
PDAP1	-0.07	-0.108	-0.031	5467	-3.502	0.000462021	3.33534	0.00111553	TRUE
LIX1-AS1	-0.111	-0.173	-0.049	5467	-3.499	0.000466154	3.33147	0.00112408	TRUE
GLIS3	-0.24	-0.374	-0.105	5467	-3.493	0.000478299	3.3203	0.00115191	TRUE
H1-2	0.083	0.036	0.13	5467	3.482	0.000497729	3.30301	0.00119719	TRUE
LINC02008	-0.191	-0.298	-0.083	5467	-3.478	0.000504334	3.29728	0.00121155	TRUE
ZNF235	0.068	0.029	0.106	5467	3.463	0.000533733	3.27268	0.00128056	TRUE
ENSG00000282278	-0.071	-0.111	-0.031	5467	-3.462	0.000535839	3.27097	0.00128398	TRUE
ENSG00000236449	0.083	0.036	0.129	5467	3.462	0.000536507	3.27042	0.00128398	TRUE
HS3ST3A1	-0.122	-0.191	-0.053	5467	-3.458	0.000544221	3.26422	0.0013008	TRUE
ELMO1	-0.13	-0.204	-0.056	5467	-3.452	0.000557403	3.25383	0.00133064	TRUE
LONRF3	0.087	0.037	0.137	5467	3.438	0.000585616	3.23239	0.0013957	TRUE
COL25A1	-0.128	-0.201	-0.055	5467	-3.438	0.000586122	3.23201	0.0013957	TRUE
ENSG00000287923	-0.108	-0.17	-0.046	5467	-3.435	0.000592897	3.22702	0.00141007	TRUE
ENSG00000285458	-0.084	-0.132	-0.036	5467	-3.434	0.000594396	3.22592	0.00141187	TRUE
LNP1	0.069	0.029	0.108	5467	3.428	0.0006087	3.2156	0.00144405	TRUE
MDM1	-0.086	-0.135	-0.037	5467	-3.427	0.000610177	3.21454	0.00144576	TRUE
PRTFDC1	0.086	0.037	0.135	5467	3.423	0.000618878	3.20839	0.00146455	TRUE
MBNL2	-0.124	-0.196	-0.053	5467	-3.417	0.000634067	3.19786	0.00149863	TRUE
LINC02211	-0.101	-0.158	-0.043	5467	-3.411	0.000646266	3.18959	0.00152557	TRUE
EIF5B	-0.067	-0.106	-0.029	5467	-3.411	0.000648241	3.18826	0.00152834	TRUE
LINC01608	0.114	0.049	0.18	5467	3.408	0.000653905	3.18449	0.00153979	TRUE
LINC00571	-0.093	-0.147	-0.04	5467	-3.406	0.000658828	3.18123	0.00154947	TRUE
ENTPD3-AS1	-0.077	-0.121	-0.033	5467	-3.405	0.0006615	3.17947	0.00155383	TRUE
FGF2	0.084	0.035	0.132	5467	3.404	0.000664529	3.17749	0.00155902	TRUE
CADM2	0.099	0.042	0.156	5467	3.403	0.000667646	3.17545	0.00156441	TRUE
ENSG00000287632	-0.092	-0.145	-0.039	5467	-3.397	0.000682021	3.1662	0.00159613	TRUE
AKT1S1	-0.065	-0.103	-0.028	5467	-3.393	0.00069199	3.1599	0.00161747	TRUE
SLC38A4-AS1	-0.126	-0.199	-0.053	5467	-3.392	0.000693073	3.15922	0.00161802	TRUE
IL12RB2	-0.121	-0.191	-0.051	5467	-3.383	0.000717626	3.1441	0.00167329	TRUE
ALPK1	-0.098	-0.155	-0.041	5467	-3.381	0.000721725	3.14163	0.00167989	TRUE
TNS1	0.117	0.049	0.184	5467	3.381	0.000722221	3.14133	0.00167989	TRUE
RPL28	0.066	0.027	0.104	5467	3.37	0.000750864	3.12444	0.00174439	TRUE
FYB1	-0.15	-0.238	-0.063	5467	-3.364	0.000767935	3.11468	0.00178187	TRUE
GALNT10	-0.073	-0.116	-0.03	5467	-3.353	0.000798644	3.09765	0.00184862	TRUE
KCNK15-AS1	0.039	0.016	0.062	5467	3.354	0.000797829	3.09809	0.00184862	TRUE
FAAH2	0.1	0.042	0.159	5467	3.351	0.000804318	3.09457	0.0018595	TRUE
CD96	0.113	0.047	0.18	5467	3.346	0.000819461	3.08647	0.00189221	TRUE
ST8SIA6	-0.081	-0.128	-0.033	5467	-3.345	0.000823671	3.08425	0.00189963	TRUE
ENSG00000258086	0.067	0.028	0.106	5467	3.344	0.000825367	3.08335	0.00190124	TRUE
RPL27	0.061	0.025	0.097	5467	3.339	0.00084019	3.07562	0.00193305	TRUE
WDPCP	-0.08	-0.128	-0.033	5467	-3.338	0.00084369	3.07382	0.00193876	TRUE
KRBA1	0.07	0.029	0.111	5467	3.338	0.000845058	3.07311	0.00193956	TRUE
ING3	0.061	0.025	0.096	5467	3.337	0.00084763	3.07179	0.00194312	TRUE
KIF1A	0.092	0.038	0.146	5467	3.336	0.000848755	3.07122	0.00194336	TRUE
UBE2Q1	0.065	0.027	0.103	5467	3.336	0.000850944	3.0701	0.00194604	TRUE
PAPPA	-0.123	-0.195	-0.051	5467	-3.334	0.000855615	3.06772	0.00195437	TRUE
TRIO	0.09	0.037	0.143	5467	3.333	0.00085772	3.06665	0.00195683	TRUE
RNF43	0.076	0.031	0.121	5467	3.333	0.000859266	3.06587	0.00195802	TRUE
ENSG00000259001	0.072	0.03	0.115	5467	3.328	0.000873705	3.05864	0.00198854	TRUE
RHOBTB1	-0.086	-0.137	-0.035	5467	-3.326	0.000880632	3.05521	0.00200191	TRUE
ENSG00000232611	0.067	0.028	0.107	5467	3.325	0.000885043	3.05304	0.00200954	TRUE
LINC02994	0.1	0.041	0.159	5467	3.321	0.000898399	3.04653	0.00203744	TRUE
ETV1	0.074	0.03	0.119	5467	3.315	0.000918046	3.03714	0.00207952	TRUE
PPARGC1B	0.085	0.035	0.135	5467	3.305	0.000948263	3.02307	0.00214542	TRUE
LINC01748	0.085	0.035	0.136	5467	3.305	0.000949431	3.02254	0.00214551	TRUE
TMEM143	-0.073	-0.116	-0.029	5467	-3.292	0.000993581	3.0028	0.00224262	TRUE
RRAGC	-0.066	-0.105	-0.026	5467	-3.289	0.00100468	2.99797	0.00226498	TRUE
CSKMT	0.064	0.026	0.102	5467	3.287	0.00101269	2.99452	0.00228034	TRUE
RNF130	-0.08	-0.127	-0.032	5467	-3.279	0.00104055	2.98274	0.00234031	TRUE
APLF	0.073	0.029	0.117	5467	3.277	0.0010509	2.97844	0.00236081	TRUE
LIFR	0.07	0.028	0.112	5467	3.274	0.00106101	2.97428	0.00238072	TRUE
PRKCA	-0.095	-0.153	-0.038	5467	-3.263	0.00110124	2.95812	0.00246807	TRUE
ELL2	-0.079	-0.126	-0.031	5467	-3.261	0.00110869	2.95519	0.00248184	TRUE
ESPL1	-0.072	-0.116	-0.029	5467	-3.254	0.00113914	2.94342	0.00254702	TRUE
SAT1	-0.075	-0.121	-0.03	5467	-3.246	0.00117203	2.93106	0.0026175	TRUE
TCF4	-0.086	-0.137	-0.034	5467	-3.245	0.00117512	2.92992	0.00262132	TRUE
FAM114A1	0.077	0.03	0.123	5467	3.243	0.00118423	2.92657	0.00263546	TRUE
HECW2	0.104	0.041	0.167	5467	3.243	0.00118302	2.92701	0.00263546	TRUE
OSBPL6	0.102	0.04	0.164	5467	3.24	0.00119367	2.92311	0.00265338	TRUE
ALAS2	-0.138	-0.222	-0.055	5467	-3.238	0.00120247	2.91993	0.00266982	TRUE
FAM222B	-0.083	-0.133	-0.033	5467	-3.231	0.00123341	2.90889	0.00273533	TRUE
AGBL4	-0.098	-0.158	-0.038	5467	-3.223	0.00126921	2.89647	0.00280817	TRUE
GPATCH3	-0.065	-0.105	-0.026	5467	-3.223	0.00126838	2.89675	0.00280817	TRUE
KIAA0319	0.043	0.017	0.069	5467	3.217	0.00129511	2.88769	0.00286217	TRUE
EXT1	0.085	0.033	0.137	5467	3.215	0.00130227	2.8853	0.00287465	TRUE
SPRY4-AS1	0.09	0.035	0.144	5467	3.213	0.0013131	2.8817	0.00289521	TRUE
MORC1	-0.084	-0.135	-0.033	5467	-3.212	0.00131884	2.87981	0.0029045	TRUE
ENSG00000226043	-0.076	-0.122	-0.03	5467	-3.211	0.0013226	2.87857	0.00290941	TRUE
ENSG00000214955	-0.083	-0.133	-0.032	5467	-3.21	0.0013284	2.87667	0.00291881	TRUE
WIPI2	0.062	0.024	0.1	5467	3.205	0.00135292	2.86873	0.00296926	TRUE
ENSG00000285713	0.064	0.025	0.103	5467	3.203	0.00135945	2.86664	0.00298016	TRUE
ENSG00000269026	0.078	0.03	0.126	5467	3.202	0.00136646	2.8644	0.00299207	TRUE
ENSG00000214719	0.084	0.033	0.136	5467	3.201	0.00136823	2.86384	0.00299251	TRUE
PKM	0.076	0.029	0.123	5467	3.192	0.00141266	2.84996	0.0030826	TRUE
LINC02269	0.093	0.036	0.15	5467	3.192	0.0014123	2.85007	0.0030826	TRUE
RASA1	-0.061	-0.099	-0.024	5467	-3.19	0.00142477	2.84626	0.00310547	TRUE
H4C8	-0.086	-0.139	-0.033	5467	-3.184	0.00145438	2.83732	0.00316638	TRUE
NIHCOLE	-0.082	-0.132	-0.031	5467	-3.181	0.00147013	2.83265	0.00319702	TRUE
SYN3	0.124	0.048	0.201	5467	3.179	0.00147573	2.83099	0.00320555	TRUE
JUN	-0.082	-0.133	-0.032	5467	-3.179	0.00148001	2.82973	0.00321119	TRUE
MSRA	-0.117	-0.189	-0.044	5467	-3.162	0.00156777	2.80472	0.00339773	TRUE
CCDC68	0.08	0.03	0.13	5467	3.156	0.0015972	2.79664	0.00345757	TRUE
ZNF622	-0.067	-0.108	-0.025	5467	-3.155	0.00160414	2.79476	0.00346866	TRUE
ZNF432	-0.071	-0.116	-0.027	5467	-3.153	0.00161858	2.79087	0.00349591	TRUE
AMD1	0.068	0.026	0.111	5467	3.152	0.00162417	2.78937	0.00350402	TRUE
KIF5A	0.075	0.028	0.122	5467	3.143	0.00167124	2.77696	0.00360149	TRUE
CRADD	-0.082	-0.134	-0.031	5467	-3.14	0.0016875	2.77276	0.00363241	TRUE
NEAT1	0.125	0.047	0.203	5467	3.139	0.0016975	2.77019	0.00364982	TRUE
RPL27A	0.058	0.022	0.095	5467	3.137	0.00170644	2.76791	0.0036649	TRUE
ITSN1	0.077	0.029	0.125	5467	3.136	0.00171016	2.76696	0.00366875	TRUE
ENSG00000250501	0.086	0.032	0.14	5467	3.134	0.00172643	2.76285	0.0036995	TRUE
FOXA3	0.053	0.02	0.086	5467	3.125	0.00178016	2.74954	0.00381034	TRUE
TMEM51	0.07	0.026	0.113	5467	3.114	0.00184658	2.73363	0.00394807	TRUE
IL23R	-0.083	-0.135	-0.03	5467	-3.106	0.00189331	2.72278	0.00404344	TRUE
RFC1	0.058	0.021	0.095	5467	3.105	0.00190448	2.72022	0.00406275	TRUE
ACSL4	-0.084	-0.136	-0.031	5467	-3.103	0.00191344	2.71818	0.0040773	TRUE
POT1-AS1	-0.096	-0.157	-0.035	5467	-3.089	0.002005	2.69789	0.00426763	TRUE
DOCK8	0.076	0.028	0.124	5467	3.085	0.00203536	2.69136	0.00432741	TRUE
KBTBD3	0.047	0.017	0.077	5467	3.082	0.00205481	2.68723	0.0043639	TRUE
NUSAP1	0.076	0.028	0.124	5467	3.081	0.00206004	2.68612	0.00437014	TRUE
ENSG00000284906	0.083	0.03	0.136	5467	3.079	0.00208029	2.68188	0.00440817	TRUE
MYO6	0.074	0.027	0.122	5467	3.067	0.00215991	2.66556	0.00457108	TRUE
TMED3	0.069	0.025	0.113	5467	3.067	0.00216196	2.66515	0.00457108	TRUE
PPM1H	0.099	0.036	0.163	5467	3.065	0.0021761	2.66232	0.00459587	TRUE
MSC-AS1	0.067	0.024	0.11	5467	3.062	0.00219895	2.65779	0.00463897	TRUE
NFIB	-0.087	-0.142	-0.031	5467	-3.052	0.00227211	2.64357	0.00478801	TRUE
ODAD4	0.038	0.014	0.063	5467	3.049	0.00229462	2.63929	0.00483011	TRUE
DDR2	-0.075	-0.124	-0.027	5467	-3.049	0.00229885	2.63849	0.00483366	TRUE
ENSG00000241962	0.072	0.026	0.118	5467	3.046	0.00231563	2.63533	0.0048636	TRUE
ENSG00000251314	-0.087	-0.144	-0.031	5467	-3.043	0.00233926	2.63092	0.00490781	TRUE
LINC01611	-0.083	-0.137	-0.03	5467	-3.042	0.00234866	2.62918	0.00492211	TRUE
SYF2	-0.069	-0.114	-0.024	5467	-3.035	0.00240666	2.61859	0.00503258	TRUE
CA1	-0.143	-0.235	-0.051	5467	-3.035	0.00240637	2.61864	0.00503258	TRUE
MSH5	0.07	0.025	0.115	5467	3.034	0.00240972	2.61803	0.00503345	TRUE
HMCN1	0.08	0.028	0.131	5467	3.032	0.0024332	2.61382	0.00507695	TRUE
CCDC152	0.071	0.025	0.117	5467	3.02	0.00252851	2.59713	0.00526428	TRUE
RAB3IP	-0.068	-0.112	-0.024	5467	-3.02	0.00252794	2.59723	0.00526428	TRUE
TEC	-0.077	-0.128	-0.027	5467	-3.017	0.00255619	2.59241	0.00531609	TRUE
ENSG00000235609	0.073	0.026	0.121	5467	3.012	0.00259673	2.58557	0.00539453	TRUE
ATP6V1E2	0.061	0.021	0.101	5467	3.007	0.00263508	2.57921	0.00546821	TRUE
LARRPM	0.056	0.02	0.093	5467	3.006	0.00264844	2.57701	0.00548996	TRUE
HSP90AA1	-0.085	-0.141	-0.03	5467	-3.002	0.00268251	2.57146	0.00555454	TRUE
ENSG00000243276	-0.161	-0.265	-0.056	5467	-3.001	0.00268955	2.57032	0.00556307	TRUE
CACNB3	0.039	0.013	0.064	5467	2.995	0.00274164	2.56199	0.00566468	TRUE
CD276	0.037	0.013	0.062	5467	2.994	0.00275293	2.5602	0.00568184	TRUE
SH3KBP1	-0.093	-0.155	-0.032	5467	-2.992	0.00276968	2.55757	0.00571022	TRUE
EPHX1	0.057	0.02	0.094	5467	2.987	0.00282129	2.54955	0.00581033	TRUE
CRTC3-AS1	0.068	0.023	0.113	5467	2.984	0.00284323	2.54619	0.00584289	TRUE
ZKSCAN4	0.054	0.019	0.09	5467	2.984	0.00284139	2.54647	0.00584289	TRUE
USP12	-0.061	-0.1	-0.021	5467	-2.984	0.00284924	2.54527	0.00584891	TRUE
CCDC18-AS1	0.072	0.025	0.119	5467	2.982	0.00286434	2.54298	0.0058736	TRUE
F2R	0.059	0.02	0.097	5467	2.975	0.00292754	2.5335	0.00599674	TRUE
CDCP1	0.097	0.033	0.161	5467	2.972	0.00295551	2.52937	0.00604753	TRUE
FLOT2	0.065	0.022	0.108	5467	2.971	0.00296985	2.52727	0.00607034	TRUE
ENSG00000284634	0.073	0.025	0.121	5467	2.97	0.00297414	2.52664	0.00607261	TRUE
PKIB	-0.077	-0.127	-0.026	5467	-2.969	0.00298623	2.52488	0.00609076	TRUE
RNF144A	0.075	0.025	0.124	5467	2.965	0.00302443	2.51936	0.0061555	TRUE
ENSG00000259995	-0.091	-0.151	-0.031	5467	-2.965	0.00302256	2.51963	0.0061555	TRUE
ADCY2	0.073	0.025	0.122	5467	2.964	0.003033	2.51813	0.00616634	TRUE
ASNS	0.083	0.028	0.138	5467	2.963	0.00304341	2.51664	0.00618092	TRUE
ENSG00000234710	-0.083	-0.138	-0.028	5467	-2.957	0.00310167	2.5084	0.00627914	TRUE
CDC42EP3-AS1	-0.098	-0.163	-0.033	5467	-2.958	0.00309559	2.50926	0.00627914	TRUE
ZNF555	0.053	0.018	0.087	5467	2.958	0.00310005	2.50863	0.00627914	TRUE
MED17	-0.059	-0.098	-0.02	5467	-2.953	0.00315133	2.50151	0.00637185	TRUE
KCNJ15	0.076	0.025	0.126	5467	2.952	0.00315415	2.50112	0.00637185	TRUE
TRPM3	0.105	0.035	0.175	5467	2.946	0.00322152	2.49194	0.00650105	TRUE
PYDC2-AS1	-0.1	-0.167	-0.033	5467	-2.944	0.00324061	2.48937	0.00653266	TRUE
ENSG00000285280	-0.083	-0.138	-0.028	5467	-2.935	0.00333104	2.47742	0.00670785	TRUE
ENSG00000269559	0.027	0.009	0.046	5467	2.935	0.00334024	2.47622	0.00671928	TRUE
PIP5K1B	0.062	0.021	0.104	5467	2.931	0.00337332	2.47194	0.00677867	TRUE
RPL24	0.055	0.018	0.092	5467	2.929	0.00340075	2.46843	0.00682657	TRUE
ZNF200	0.056	0.019	0.094	5467	2.928	0.00341103	2.46711	0.00684002	TRUE
THRB	0.107	0.035	0.178	5467	2.926	0.00343647	2.46389	0.00688378	TRUE
GYPB	-0.105	-0.176	-0.034	5467	-2.913	0.00358033	2.44608	0.00716442	TRUE
PRPF38A	-0.055	-0.092	-0.018	5467	-2.91	0.00361611	2.44176	0.00721328	TRUE
GRID2	0.133	0.043	0.223	5467	2.91	0.00361428	2.44198	0.00721328	TRUE
MAILR	0.06	0.019	0.1	5467	2.91	0.00361607	2.44176	0.00721328	TRUE
TCF7L2	0.071	0.023	0.119	5467	2.904	0.003679	2.43427	0.00733107	TRUE
TEX11	0.084	0.027	0.141	5467	2.899	0.00374463	2.42659	0.00745404	TRUE
BCL6	0.076	0.024	0.127	5467	2.897	0.00377136	2.4235	0.00749941	TRUE
MINDY4	0.07	0.023	0.117	5467	2.895	0.00379726	2.42053	0.00754304	TRUE
LINC01088	-0.138	-0.231	-0.044	5467	-2.894	0.00380936	2.41915	0.00755919	TRUE
HMMR	0.072	0.023	0.12	5467	2.892	0.00383027	2.41677	0.00759277	TRUE
LONRF2	0.062	0.02	0.104	5467	2.889	0.00386081	2.41332	0.00764536	TRUE
ENSG00000266976	-0.088	-0.147	-0.028	5467	-2.889	0.00386611	2.41273	0.00764792	TRUE
ENSG00000290919	-0.09	-0.15	-0.029	5467	-2.888	0.00387224	2.41204	0.00765209	TRUE
CELF2	0.124	0.04	0.208	5467	2.884	0.00392608	2.40604	0.00775045	TRUE
ENSG00000274322	-0.078	-0.131	-0.025	5467	-2.882	0.00394785	2.40364	0.00778536	TRUE
DNAAF3-AS1	0.055	0.018	0.092	5467	2.882	0.00395583	2.40276	0.00779303	TRUE
GYPE	-0.081	-0.137	-0.026	5467	-2.868	0.00412811	2.38425	0.00812401	TRUE
KCNQ1OT1	-0.08	-0.134	-0.025	5467	-2.861	0.00421988	2.3747	0.00829605	TRUE
SLC2A1-DT	0.102	0.032	0.171	5467	2.856	0.00429325	2.36721	0.0084316	TRUE
AREG	0.076	0.024	0.127	5467	2.855	0.00430796	2.36573	0.00845176	TRUE
DLEU7	0.055	0.017	0.093	5467	2.851	0.00436136	2.36038	0.00854773	TRUE
ENSG00000286797	0.075	0.023	0.127	5467	2.837	0.00455468	2.34154	0.00890828	TRUE
CDK19	0.064	0.02	0.108	5467	2.837	0.00455004	2.34198	0.00890828	TRUE
ENSG00000287860	-0.125	-0.211	-0.038	5467	-2.826	0.00471537	2.32648	0.00921311	TRUE
PPM1L	-0.085	-0.143	-0.026	5467	-2.821	0.00478326	2.32028	0.00933618	TRUE
ENSG00000267723	0.083	0.025	0.141	5467	2.818	0.00483854	2.31529	0.00943442	TRUE
ENSG00000249001	0.101	0.031	0.172	5467	2.811	0.00494518	2.30582	0.00963249	TRUE
ERC2	-0.128	-0.218	-0.039	5467	-2.808	0.00498058	2.30272	0.00967743	TRUE
CDC6	-0.064	-0.109	-0.019	5467	-2.808	0.00498349	2.30247	0.00967743	TRUE
SMAD3	-0.075	-0.128	-0.023	5467	-2.808	0.00497812	2.30293	0.00967743	TRUE
TPK1	0.058	0.018	0.099	5467	2.807	0.00500191	2.30086	0.0097033	TRUE
DNTTIP2	-0.053	-0.091	-0.016	5467	-2.805	0.00502958	2.29847	0.00974705	TRUE
SCART1	-0.073	-0.124	-0.022	5467	-2.804	0.00504141	2.29745	0.00976005	TRUE
LINC01192	-0.086	-0.146	-0.026	5467	-2.803	0.00506779	2.29518	0.00980116	TRUE
ENSG00000228793	0.141	0.042	0.24	5467	2.798	0.00514251	2.28883	0.00993557	TRUE
MSRB1	0.031	0.009	0.053	5467	2.796	0.0051733	2.28623	0.00998494	TRUE
HPSE2	-0.111	-0.189	-0.033	5467	-2.795	0.005195	2.28441	0.0100167	TRUE
ENSG00000232828	-0.075	-0.128	-0.022	5467	-2.788	0.0053033	2.27545	0.0102151	TRUE
ENSG00000264066	-0.097	-0.166	-0.029	5467	-2.782	0.00540574	2.26714	0.010402	TRUE
DDX60L	-0.075	-0.129	-0.022	5467	-2.78	0.00543226	2.26502	0.0104424	TRUE
ENSG00000287694	-0.078	-0.133	-0.023	5467	-2.779	0.00545563	2.26316	0.0104768	TRUE
KIFC1	0.063	0.018	0.108	5467	2.767	0.00565598	2.24749	0.0108506	TRUE
EML6	-0.078	-0.133	-0.023	5467	-2.762	0.0057515	2.24022	0.0110227	TRUE
ITPR2	-0.081	-0.139	-0.023	5467	-2.759	0.00580651	2.23609	0.011117	TRUE
ENSG00000234261	0.102	0.03	0.175	5467	2.756	0.00584714	2.23306	0.0111835	TRUE
GALNT5	-0.072	-0.124	-0.021	5467	-2.756	0.00585964	2.23213	0.011185	TRUE
CPPED1	-0.065	-0.112	-0.019	5467	-2.756	0.00585426	2.23253	0.011185	TRUE
PTGER3	0.081	0.023	0.139	5467	2.751	0.00593772	2.22638	0.0113227	TRUE
EXOC6B	0.068	0.019	0.116	5467	2.749	0.00597304	2.2238	0.0113559	TRUE
MUL1	-0.056	-0.095	-0.016	5467	-2.749	0.00596871	2.22412	0.0113559	TRUE
COLGALT2	0.093	0.027	0.16	5467	2.75	0.00596412	2.22445	0.0113559	TRUE
LINC01287	0.065	0.019	0.111	5467	2.747	0.00600685	2.22135	0.0114088	TRUE
ENSG00000287263	0.059	0.017	0.101	5467	2.745	0.00605886	2.21761	0.0114961	TRUE
SYBU	0.08	0.023	0.137	5467	2.744	0.00606928	2.21686	0.0115045	TRUE
ZNF620	0.053	0.015	0.09	5467	2.736	0.00622344	2.20597	0.0117849	TRUE
TEX9	-0.072	-0.124	-0.02	5467	-2.734	0.00625456	2.2038	0.0118321	TRUE
HDAC9	-0.111	-0.19	-0.031	5467	-2.73	0.00632761	2.19876	0.0119584	TRUE
NR2F2-AS1	0.079	0.022	0.137	5467	2.728	0.00637275	2.19567	0.0120199	TRUE
HIBCH	0.072	0.02	0.123	5467	2.728	0.00637162	2.19575	0.0120199	TRUE
C1QTNF7-AS1	0.074	0.021	0.128	5467	2.721	0.00650404	2.18682	0.0122497	TRUE
CACYBP	0.052	0.015	0.09	5467	2.721	0.00650747	2.18659	0.0122497	TRUE
ENSG00000287146	0.037	0.01	0.063	5467	2.719	0.00653922	2.18447	0.0122974	TRUE
ENSG00000249894	-0.082	-0.141	-0.023	5467	-2.715	0.00662472	2.17883	0.0124458	TRUE
LINC02100	0.067	0.019	0.116	5467	2.709	0.00674892	2.17077	0.0126667	TRUE
ENSG00000249417	0.035	0.01	0.06	5467	2.707	0.00678278	2.16859	0.0127177	TRUE
STIL	-0.061	-0.105	-0.017	5467	-2.702	0.00688237	2.16226	0.0128918	TRUE
KDM7A	0.06	0.016	0.103	5467	2.701	0.00691555	2.16017	0.0129412	TRUE
KIF14	0.094	0.026	0.162	5467	2.699	0.00696509	2.15707	0.0130154	TRUE
NR4A2	0.063	0.017	0.108	5467	2.698	0.00696887	2.15684	0.0130154	TRUE
SUPT5H	0.051	0.014	0.089	5467	2.697	0.00700663	2.15449	0.0130731	TRUE
KIF18B	0.07	0.019	0.12	5467	2.695	0.00702924	2.15309	0.0131025	TRUE
SPTY2D1	0.055	0.015	0.095	5467	2.695	0.00704773	2.15195	0.0131241	TRUE
DZIP3	0.066	0.018	0.113	5467	2.692	0.00709763	2.14889	0.0132041	TRUE
ATP5MG	0.05	0.014	0.087	5467	2.692	0.00710825	2.14824	0.0132109	TRUE
COX10-DT	0.055	0.015	0.094	5467	2.69	0.0071434	2.1461	0.0132633	TRUE
MAST4	0.06	0.016	0.104	5467	2.684	0.00727732	2.13803	0.0134988	TRUE
HMGA2	-0.175	-0.302	-0.047	5467	-2.683	0.00729146	2.13719	0.0135119	TRUE
CREBRF	0.06	0.016	0.104	5467	2.681	0.00733745	2.13445	0.0135839	TRUE
TDH	0.063	0.017	0.109	5467	2.678	0.00740433	2.13051	0.0136944	TRUE
SLC43A2	0.052	0.014	0.091	5467	2.674	0.00748724	2.12568	0.0138343	TRUE
NCOA7	-0.066	-0.114	-0.018	5467	-2.674	0.00749653	2.12514	0.0138381	TRUE
SNCA	-0.101	-0.175	-0.027	5467	-2.672	0.00753318	2.12302	0.0138923	TRUE
CANX	-0.057	-0.099	-0.015	5467	-2.671	0.00756228	2.12135	0.0139324	TRUE
IQUB	0.052	0.014	0.09	5467	2.667	0.00764456	2.11665	0.0140704	TRUE
SAMMSON	0.063	0.017	0.11	5467	2.662	0.00775705	2.1103	0.0142637	TRUE
SPTBN1	0.075	0.02	0.129	5467	2.661	0.00778783	2.10858	0.0143065	TRUE
LINC01505	0.095	0.025	0.166	5467	2.658	0.00785165	2.10504	0.014396	TRUE
UBASH3A	0.072	0.019	0.126	5467	2.658	0.00784934	2.10517	0.014396	TRUE
EID1	0.054	0.014	0.094	5467	2.653	0.00798844	2.09754	0.0146186	TRUE
WARS1	0.073	0.019	0.126	5467	2.653	0.00798651	2.09764	0.0146186	TRUE
SWT1	-0.063	-0.11	-0.016	5467	-2.642	0.00823491	2.08434	0.0150552	TRUE
DNAI4	0.057	0.015	0.099	5467	2.639	0.00831119	2.08034	0.0151801	TRUE
SLC24A2	-0.135	-0.235	-0.035	5467	-2.639	0.00832486	2.07962	0.0151905	TRUE
BPGM	-0.054	-0.094	-0.014	5467	-2.636	0.00837858	2.07683	0.0152739	TRUE
ENSG00000287352	0.081	0.021	0.142	5467	2.636	0.00839358	2.07605	0.0152866	TRUE
ULK4	0.07	0.018	0.122	5467	2.631	0.00852385	2.06936	0.015509	TRUE
ST6GALNAC1	0.061	0.015	0.107	5467	2.619	0.00882232	2.05442	0.0160368	TRUE
COQ3	0.049	0.012	0.085	5467	2.617	0.00888355	2.05141	0.0161327	TRUE
HNRNPLL	0.063	0.016	0.11	5467	2.612	0.00900963	2.04529	0.016346	TRUE
DLGAP5	0.066	0.016	0.116	5467	2.61	0.00905595	2.04307	0.0164145	TRUE
LINC02267	0.124	0.031	0.216	5467	2.606	0.00915356	2.03841	0.0165756	TRUE
ENSG00000253363	-0.121	-0.212	-0.03	5467	-2.606	0.00917301	2.03749	0.016595	TRUE
ENSG00000215559	0.071	0.018	0.125	5467	2.603	0.00924187	2.03424	0.0167038	TRUE
TFR2	0.057	0.014	0.1	5467	2.601	0.00928263	2.03233	0.0167457	TRUE
LINC03076	-0.128	-0.225	-0.032	5467	-2.602	0.00928127	2.03239	0.0167457	TRUE
HSP90B1	0.088	0.022	0.155	5467	2.6	0.00932323	2.03043	0.016803	TRUE
FOXN3	0.062	0.015	0.109	5467	2.6	0.00933412	2.02993	0.0168067	TRUE
MIR583HG	-0.074	-0.13	-0.018	5467	-2.597	0.00940145	2.02681	0.016912	TRUE
LINC02885	-0.079	-0.139	-0.019	5467	-2.596	0.00943446	2.02528	0.0169553	TRUE
OPHN1	0.064	0.016	0.112	5467	2.594	0.00948499	2.02296	0.01703	TRUE
RPL35A	0.05	0.012	0.088	5467	2.594	0.0094939	2.02256	0.01703	TRUE
UBE2H	-0.063	-0.111	-0.015	5467	-2.591	0.00956995	2.01909	0.0171503	TRUE
EAPP	0.054	0.013	0.094	5467	2.59	0.00958739	2.0183	0.0171654	TRUE
ENSG00000287392	-0.068	-0.12	-0.016	5467	-2.582	0.00980939	2.00836	0.0175464	TRUE
DMGDH	-0.082	-0.145	-0.02	5467	-2.579	0.00991186	2.00384	0.017713	TRUE
ARRDC4	0.062	0.015	0.108	5467	2.577	0.00997419	2.00112	0.0178077	TRUE
ATP1A1	0.055	0.013	0.096	5467	2.574	0.0100449	1.99806	0.0179171	TRUE
MAP3K5	-0.06	-0.106	-0.014	5467	-2.573	0.0100802	1.99653	0.0179633	TRUE
DTL	0.077	0.018	0.136	5467	2.567	0.0102555	1.98904	0.0182587	TRUE
DNAJA1	-0.053	-0.093	-0.012	5467	-2.563	0.0103768	1.98394	0.0184572	TRUE
ZNF846	0.059	0.014	0.104	5467	2.558	0.0105296	1.97759	0.0187116	TRUE
NTAN1	0.053	0.012	0.093	5467	2.557	0.0105545	1.97656	0.0187384	TRUE
INTS6	-0.06	-0.106	-0.014	5467	-2.556	0.0105955	1.97488	0.0187937	TRUE
ENSG00000232855	-0.071	-0.126	-0.017	5467	-2.555	0.010611	1.97424	0.0188037	TRUE
HBG2	-0.062	-0.11	-0.014	5467	-2.548	0.0108406	1.96495	0.0191927	TRUE
RCOR2	0.038	0.009	0.067	5467	2.543	0.0110003	1.95859	0.0194574	TRUE
LINC02240	0.068	0.016	0.12	5467	2.542	0.0110148	1.95802	0.0194649	TRUE
ENSG00000266450	-0.068	-0.121	-0.015	5467	-2.517	0.0118255	1.92718	0.0208783	TRUE
SUMF1	-0.077	-0.137	-0.017	5467	-2.513	0.0119636	1.92214	0.0211025	TRUE
ENSG00000229618	-0.159	-0.283	-0.035	5467	-2.51	0.012067	1.9184	0.0212651	TRUE
RAPGEF5	-0.083	-0.148	-0.018	5467	-2.508	0.0121246	1.91633	0.0213434	TRUE
GNG12	0.06	0.013	0.107	5467	2.508	0.0121338	1.916	0.0213434	TRUE
CDH12	0.197	0.043	0.352	5467	2.508	0.0121502	1.91542	0.0213526	TRUE
IQCH	0.066	0.014	0.117	5467	2.501	0.0123838	1.90715	0.021743	TRUE
IQGAP2	-0.068	-0.121	-0.015	5467	-2.498	0.0124816	1.90373	0.0218946	TRUE
DSCAS	-0.074	-0.132	-0.016	5467	-2.497	0.0125365	1.90182	0.0219706	TRUE
ENSG00000272369	-0.079	-0.141	-0.017	5467	-2.496	0.0125508	1.90133	0.0219754	TRUE
HBZ	-0.071	-0.126	-0.015	5467	-2.492	0.0126986	1.89624	0.0222138	TRUE
LINC02625	0.097	0.021	0.173	5467	2.49	0.0127849	1.8933	0.0223443	TRUE
CNTN5	-0.108	-0.193	-0.023	5467	-2.488	0.0128594	1.89078	0.0224538	TRUE
PDCL	0.044	0.009	0.079	5467	2.479	0.0131632	1.88064	0.0229633	TRUE
ABCC4	-0.063	-0.112	-0.013	5467	-2.477	0.0132613	1.87741	0.0231133	TRUE
CHD1-DT	0.056	0.012	0.1	5467	2.472	0.0134263	1.87205	0.0233793	TRUE
ADRM1	0.046	0.009	0.083	5467	2.467	0.0136439	1.86506	0.0237366	TRUE
GDA	0.065	0.013	0.117	5467	2.456	0.0140493	1.85235	0.0244196	TRUE
CYP3A5	-0.084	-0.15	-0.017	5467	-2.455	0.0140966	1.85089	0.0244672	TRUE
USP38	-0.05	-0.089	-0.01	5467	-2.454	0.0141152	1.85031	0.0244672	TRUE
PCOLCE2	0.063	0.013	0.113	5467	2.455	0.014103	1.85069	0.0244672	TRUE
ZMAT2	0.051	0.01	0.092	5467	2.443	0.0145487	1.83717	0.0251958	TRUE
CARS1	0.058	0.012	0.105	5467	2.442	0.0145916	1.8359	0.025247	TRUE
NME7	0.055	0.011	0.099	5467	2.425	0.01532	1.81474	0.0264833	TRUE
DLGAP1-AS2	0.052	0.01	0.094	5467	2.42	0.0155151	1.80924	0.0267963	TRUE
ANXA1	0.091	0.017	0.165	5467	2.419	0.0155833	1.80734	0.0268897	TRUE
ENSG00000279669	-0.068	-0.123	-0.013	5467	-2.416	0.0157071	1.8039	0.0270788	TRUE
ALOX5	-0.078	-0.142	-0.015	5467	-2.414	0.0157698	1.80217	0.0271623	TRUE
FSTL5	-0.116	-0.211	-0.021	5467	-2.404	0.0162363	1.78951	0.0279405	TRUE
ENSG00000258168	-0.08	-0.146	-0.015	5467	-2.398	0.0164697	1.78331	0.0283166	TRUE
TXNDC16	-0.056	-0.102	-0.01	5467	-2.396	0.0165594	1.78096	0.0284451	TRUE
TENT5A	0.05	0.009	0.091	5467	2.39	0.0168268	1.774	0.0288784	TRUE
ENSG00000232053	-0.145	-0.264	-0.026	5467	-2.386	0.0170438	1.76843	0.0292244	TRUE
EVI5	0.042	0.007	0.077	5467	2.381	0.0172747	1.76259	0.0295939	TRUE
ENSG00000260725	-0.067	-0.123	-0.012	5467	-2.368	0.0178675	1.74794	0.0305819	TRUE
ZC3HAV1	-0.059	-0.107	-0.01	5467	-2.365	0.0180201	1.74424	0.0308154	TRUE
ZNF730	-0.075	-0.137	-0.013	5467	-2.356	0.0184556	1.73387	0.0315317	TRUE
PRH1	-0.054	-0.1	-0.009	5467	-2.355	0.0185018	1.73279	0.0315824	TRUE
SYT10	-0.068	-0.125	-0.011	5467	-2.355	0.0185366	1.73197	0.0316135	TRUE
ENSG00000285184	0.039	0.006	0.071	5467	2.352	0.0186915	1.72836	0.0318491	TRUE
LCMT1-AS1	-0.049	-0.089	-0.008	5467	-2.348	0.0188723	1.72418	0.0321285	TRUE
PRANCR	-0.068	-0.125	-0.011	5467	-2.348	0.0188937	1.72368	0.0321362	TRUE
MKNK2	0.053	0.009	0.098	5467	2.345	0.0190093	1.72103	0.0323039	TRUE
H2BC5	0.06	0.01	0.111	5467	2.344	0.0190804	1.71941	0.0323959	TRUE
HIVEP3	0.069	0.011	0.127	5467	2.34	0.0192826	1.71483	0.0327101	TRUE
MAD2L1-DT	0.058	0.009	0.106	5467	2.339	0.0193144	1.71412	0.0327349	TRUE
ENSG00000250453	-0.061	-0.112	-0.01	5467	-2.336	0.0194877	1.71024	0.0329991	TRUE
ZC3H12C	-0.071	-0.131	-0.011	5467	-2.328	0.01992	1.70071	0.0337013	TRUE
PDE7B-AS1	-0.091	-0.167	-0.014	5467	-2.312	0.0207792	1.68237	0.0351182	TRUE
CYP4A22-AS1	-0.058	-0.108	-0.009	5467	-2.312	0.0207944	1.68205	0.0351182	TRUE
ACYP2	-0.053	-0.099	-0.008	5467	-2.308	0.0210238	1.67729	0.0354742	TRUE
ENSG00000276728	-0.033	-0.062	-0.005	5467	-2.307	0.0210468	1.67681	0.0354815	TRUE
HOMER1	-0.051	-0.094	-0.008	5467	-2.302	0.0213353	1.6709	0.0359361	TRUE
ENSG00000286251	-0.083	-0.154	-0.012	5467	-2.301	0.0213795	1.67	0.0359788	TRUE
ENSG00000285822	0.088	0.013	0.163	5467	2.299	0.0215006	1.66755	0.0361505	TRUE
KTN1	-0.049	-0.091	-0.007	5467	-2.294	0.0217923	1.6617	0.0366088	TRUE
RAB30	0.049	0.007	0.091	5467	2.293	0.0218526	1.6605	0.0366778	TRUE
RSL24D1	-0.044	-0.081	-0.006	5467	-2.289	0.0220525	1.65654	0.0369649	TRUE
SORCS1	-0.089	-0.165	-0.013	5467	-2.289	0.0220625	1.65634	0.0369649	TRUE
PARP14	0.049	0.007	0.09	5467	2.289	0.0221053	1.6555	0.0370041	TRUE
ZMYND11	-0.044	-0.081	-0.006	5467	-2.288	0.0221298	1.65502	0.0370125	TRUE
ENSG00000234352	-0.118	-0.22	-0.017	5467	-2.283	0.0224463	1.64885	0.037509	TRUE
MSRB3-AS1	-0.131	-0.244	-0.019	5467	-2.282	0.0225017	1.64778	0.0375686	TRUE
MTHFD1L	0.056	0.008	0.104	5467	2.279	0.022644	1.64505	0.03774	TRUE
CALN1	0.07	0.01	0.129	5467	2.279	0.0226434	1.64506	0.03774	TRUE
COL18A1	0.088	0.012	0.164	5467	2.269	0.0232532	1.63352	0.0387215	TRUE
TM9SF5P	-0.056	-0.105	-0.007	5467	-2.257	0.0240047	1.6197	0.0399379	TRUE
SPRED1	-0.048	-0.089	-0.006	5467	-2.252	0.0243103	1.61421	0.040411	TRUE
LINC02762	0.049	0.006	0.093	5467	2.252	0.0243488	1.61352	0.0404399	TRUE
ADGRV1	-0.1	-0.187	-0.013	5467	-2.251	0.0243778	1.61301	0.0404527	TRUE
SOX5	-0.073	-0.137	-0.009	5467	-2.249	0.0245279	1.61034	0.0406664	TRUE
RGS20	0.075	0.01	0.141	5467	2.246	0.0247183	1.60698	0.0409464	TRUE
COL6A5	0.073	0.009	0.137	5467	2.242	0.0249341	1.60321	0.041268	TRUE
HERPUD1	0.052	0.007	0.098	5467	2.241	0.0250161	1.60178	0.0413678	TRUE
DENND5B	0.058	0.007	0.109	5467	2.239	0.0251365	1.59969	0.0415309	TRUE
STXBP5	-0.091	-0.17	-0.011	5467	-2.237	0.0252817	1.59719	0.0417345	TRUE
STMN1	0.045	0.006	0.084	5467	2.235	0.0253994	1.59518	0.0418926	TRUE
LINC00376	0.066	0.008	0.125	5467	2.234	0.0254682	1.594	0.0419696	TRUE
UTP23	0.046	0.006	0.086	5467	2.228	0.0259118	1.5865	0.0426637	TRUE
TRHDE	-0.083	-0.156	-0.01	5467	-2.226	0.0260045	1.58495	0.0427426	TRUE
OPTN	0.054	0.006	0.101	5467	2.226	0.0259865	1.58525	0.0427426	TRUE
ENSG00000286533	-0.063	-0.119	-0.008	5467	-2.225	0.0260831	1.58364	0.0428348	TRUE
MEIS1	-0.064	-0.12	-0.008	5467	-2.224	0.0261193	1.58304	0.0428573	TRUE
CTNNAL1	-0.049	-0.092	-0.006	5467	-2.22	0.0263911	1.57854	0.0432588	TRUE
KCNMB2	0.088	0.01	0.166	5467	2.22	0.0264094	1.57824	0.0432588	TRUE
MTERF1	0.053	0.006	0.1	5467	2.216	0.0266677	1.57401	0.0436443	TRUE
TMPRSS4	0.056	0.006	0.106	5467	2.215	0.0267891	1.57204	0.0437677	TRUE
CCDC59	-0.044	-0.083	-0.005	5467	-2.215	0.0267808	1.57218	0.0437677	TRUE
ENSG00000230773	-0.06	-0.113	-0.007	5467	-2.209	0.0271789	1.56577	0.0443666	TRUE
CAPN2	0.053	0.006	0.1	5467	2.205	0.0274367	1.56167	0.044749	TRUE
DHRS2	-0.104	-0.197	-0.012	5467	-2.204	0.0275151	1.56043	0.0448386	TRUE
MAML3	0.086	0.009	0.162	5467	2.203	0.0276191	1.55879	0.0449695	TRUE
DAB2	0.067	0.007	0.126	5467	2.202	0.0276983	1.55755	0.0450599	TRUE
RNF217-AS1	0.057	0.006	0.108	5467	2.2	0.0277746	1.55635	0.0451456	TRUE
MFSD6	-0.049	-0.094	-0.005	5467	-2.195	0.0281659	1.55028	0.0457426	TRUE
ACSBG1	-0.106	-0.201	-0.011	5467	-2.194	0.02823	1.54929	0.0458077	TRUE
EPS8	-0.066	-0.124	-0.007	5467	-2.194	0.0282586	1.54885	0.045815	TRUE
RPS6KA2	-0.086	-0.163	-0.009	5467	-2.189	0.028591	1.54377	0.0463145	TRUE
LINC01515	-0.109	-0.206	-0.011	5467	-2.188	0.028645	1.54295	0.0463625	TRUE
ENSG00000286046	0.083	0.008	0.157	5467	2.184	0.0289671	1.53809	0.0468044	TRUE
LINC01473	0.06	0.006	0.114	5467	2.184	0.0289652	1.53812	0.0468044	TRUE
CENPF	0.076	0.008	0.144	5467	2.18	0.0292414	1.534	0.0472075	TRUE
GDAP1	0.061	0.006	0.116	5467	2.17	0.0300152	1.52266	0.0484132	TRUE
ENSG00000229855	-0.133	-0.254	-0.013	5467	-2.17	0.030039	1.52231	0.0484132	TRUE
MLF1	0.055	0.005	0.104	5467	2.164	0.0304944	1.51578	0.0491055	TRUE
RPH3AL	0.064	0.006	0.122	5467	2.163	0.0305353	1.5152	0.0491298	TRUE
GRK5	-0.077	-0.147	-0.007	5467	-2.162	0.0305831	1.51452	0.0491652	TRUE
HBP1	0.048	0.004	0.091	5467	2.161	0.0306717	1.51326	0.0492661	TRUE
LINC02456	0.05	0.005	0.096	5467	2.16	0.0307523	1.51212	0.049354	TRUE
STIP1	0.044	0.004	0.084	5467	2.159	0.0308414	1.51087	0.0494552	TRUE
ENSG00000285638	0.064	0.006	0.122	5467	2.158	0.0309483	1.50936	0.0495849	TRUE
ENSG00000283415	0.053	0.005	0.102	5467	2.15	0.0315308	1.50127	0.0504758	FALSE
LINC00922	-0.094	-0.18	-0.008	5467	-2.147	0.0318302	1.49716	0.0509123	FALSE
ENSG00000277526	0.048	0.004	0.091	5467	2.145	0.0319476	1.49556	0.0510572	FALSE
ENSG00000285679	-0.063	-0.121	-0.005	5467	-2.143	0.0320941	1.49357	0.0512484	FALSE
USP38-DT	-0.054	-0.104	-0.005	5467	-2.14	0.0323337	1.49034	0.0515877	FALSE
RRAGC-DT	-0.054	-0.104	-0.004	5467	-2.137	0.0325964	1.48683	0.0519634	FALSE
CFAP69	0.054	0.004	0.103	5467	2.136	0.0326725	1.48582	0.0520411	FALSE
KLF6	-0.066	-0.126	-0.005	5467	-2.134	0.0328457	1.48352	0.0522732	FALSE
TAPT1-AS1	0.058	0.005	0.112	5467	2.133	0.0329449	1.48221	0.0523874	FALSE
DLGAP1	0.047	0.004	0.09	5467	2.127	0.0334437	1.47569	0.0531362	FALSE
HJURP	-0.053	-0.103	-0.004	5467	-2.123	0.0337608	1.47159	0.0535953	FALSE
DYNC1H1	0.059	0.004	0.113	5467	2.121	0.0339375	1.46932	0.0538309	FALSE
FAM219A	0.046	0.003	0.088	5467	2.119	0.0340662	1.46768	0.05399	FALSE
TMEM65	0.045	0.003	0.087	5467	2.116	0.0343804	1.46369	0.0544429	FALSE
SDF2	0.041	0.003	0.08	5467	2.115	0.0344562	1.46273	0.0545175	FALSE
CADPS2	-0.072	-0.14	-0.005	5467	-2.114	0.0344961	1.46223	0.0545354	FALSE
DERA	-0.054	-0.104	-0.004	5467	-2.112	0.0347048	1.45961	0.054818	FALSE
ENSG00000237461	-0.055	-0.105	-0.004	5467	-2.111	0.0347324	1.45926	0.054818	FALSE
R3HDM2	-0.055	-0.106	-0.004	5467	-2.11	0.0348838	1.45738	0.0549658	FALSE
TNFAIP3	-0.054	-0.104	-0.004	5467	-2.11	0.0348616	1.45765	0.0549658	FALSE
EVA1C	-0.063	-0.123	-0.004	5467	-2.107	0.0351111	1.45456	0.0552782	FALSE
HERC6	-0.027	-0.052	-0.002	5467	-2.101	0.0356066	1.44847	0.056012	FALSE
BCL2L1	0.046	0.003	0.09	5467	2.093	0.0363072	1.44001	0.0570669	FALSE
CFAP210	0.044	0.003	0.086	5467	2.092	0.0364279	1.43857	0.0572095	FALSE
LINC00877	0.066	0.004	0.128	5467	2.088	0.0367615	1.43461	0.0576384	FALSE
KLHL13	0.095	0.006	0.185	5467	2.089	0.0367336	1.43494	0.0576384	FALSE
H2AC6	0.079	0.005	0.154	5467	2.082	0.0373499	1.42771	0.0584882	FALSE
ZC3H6	0.053	0.003	0.103	5467	2.082	0.0373649	1.42754	0.0584882	FALSE
ENSG00000251388	0.064	0.004	0.123	5467	2.08	0.0375144	1.4258	0.0586261	FALSE
LINC00486	0.036	0.002	0.07	5467	2.08	0.0375145	1.4258	0.0586261	FALSE
DNM3	-0.086	-0.167	-0.005	5467	-2.077	0.0377777	1.42277	0.0589889	FALSE
ENSG00000248975	-0.07	-0.135	-0.004	5467	-2.074	0.0380427	1.41973	0.0593099	FALSE
MAPRE1	0.044	0.002	0.086	5467	2.074	0.0380455	1.4197	0.0593099	FALSE
CD44	0.086	0.005	0.168	5467	2.07	0.0384087	1.41557	0.0598272	FALSE
ENSG00000246851	-0.037	-0.072	-0.002	5467	-2.059	0.0394685	1.40375	0.0614277	FALSE
SOD1	0.039	0.002	0.077	5467	2.058	0.0395464	1.40289	0.0614485	FALSE
RASGEF1C	0.054	0.003	0.105	5467	2.059	0.0395306	1.40307	0.0614485	FALSE
KLHL15	-0.041	-0.08	-0.002	5467	-2.058	0.0395847	1.40247	0.0614579	FALSE
ALDH1L2	0.059	0.003	0.115	5467	2.058	0.0396304	1.40197	0.0614788	FALSE
DMTN	0.054	0.002	0.105	5467	2.052	0.0401286	1.39655	0.0622009	FALSE
MARF1	0.041	0.002	0.081	5467	2.051	0.0402617	1.39511	0.0623059	FALSE
IDI1	-0.042	-0.082	-0.002	5467	-2.051	0.0402524	1.39521	0.0623059	FALSE
AEBP2	-0.043	-0.084	-0.002	5467	-2.047	0.0406437	1.39101	0.0628459	FALSE
GP6-AS1	0.046	0.002	0.09	5467	2.046	0.0407943	1.3894	0.0630276	FALSE
RPL14	0.041	0.001	0.08	5467	2.027	0.0427084	1.36949	0.0659315	FALSE
ENSG00000254067	0.049	0.002	0.096	5467	2.026	0.0427655	1.36891	0.0659662	FALSE
NLGN1	0.137	0.004	0.27	5467	2.025	0.042893	1.36761	0.0661093	FALSE
EFCAB11	0.048	0.001	0.094	5467	2.018	0.0436303	1.36021	0.0671914	FALSE
ENSG00000287474	-0.166	-0.328	-0.004	5467	-2.014	0.0439664	1.35688	0.0676543	FALSE
MIR222HG	-0.057	-0.112	-0.001	5467	-2.011	0.044282	1.35377	0.0680849	FALSE
ZNF234	-0.045	-0.088	-0.001	5467	-2.01	0.0444472	1.35216	0.0682837	FALSE
SERBP1	-0.037	-0.073	-0.001	5467	-2.008	0.0446627	1.35005	0.0685596	FALSE
SUPT16H	0.038	0.001	0.075	5467	2.006	0.0448683	1.34806	0.0688198	FALSE
ANGPT1	-0.05	-0.099	-0.001	5467	-2.005	0.0449199	1.34756	0.0688434	FALSE
PURPL	-0.071	-0.141	-0.002	5467	-2.003	0.0451935	1.34492	0.0692072	FALSE
CCDC90B-AS1	-0.051	-0.101	-0.001	5467	-2	0.0455131	1.34186	0.0696405	FALSE
SLC9B1	-0.051	-0.102	-0.001	5467	-1.993	0.0462552	1.33484	0.0707192	FALSE
SCHLAP1	-0.118	-0.234	-0.002	5467	-1.993	0.046314	1.33429	0.0707524	FALSE
KSR1	0.06	0.001	0.119	5467	1.991	0.0464834	1.3327	0.0709543	FALSE
LINC02462	-0.056	-0.111	-0.001	5467	-1.99	0.0466137	1.33149	0.0709825	FALSE
ZEB1	-0.048	-0.096	-0.001	5467	-1.99	0.046598	1.33163	0.0709825	FALSE
NEU1	-0.041	-0.082	-0.001	5467	-1.99	0.0465531	1.33205	0.0709825	FALSE
TROAP	0.046	0.001	0.092	5467	1.987	0.0469396	1.32846	0.0714217	FALSE
SLC7A11	0.085	0.001	0.169	5467	1.984	0.0472418	1.32567	0.0718242	FALSE
NARF	-0.049	-0.098	0	5467	-1.979	0.0477741	1.32081	0.0725754	FALSE
FBXL2	0.048	0	0.095	5467	1.973	0.0485006	1.31425	0.0736205	FALSE
ENSG00000291102	-0.05	-0.099	0	5467	-1.968	0.0490194	1.30963	0.0743487	FALSE
CITED2	-0.043	-0.087	0	5467	-1.961	0.04992	1.30173	0.0756544	FALSE
SLC25A24	-0.043	-0.087	0	5467	-1.957	0.0503462	1.29803	0.0762397	FALSE
RAPGEF2	-0.047	-0.095	0	5467	-1.954	0.0506821	1.29515	0.0766874	FALSE
CSRNP1	0.037	0	0.073	5467	1.949	0.0513037	1.28985	0.0775662	FALSE
SCAPER	-0.043	-0.086	0	5467	-1.945	0.0517606	1.286	0.0781951	FALSE
MDGA2	-0.058	-0.116	0.001	5467	-1.936	0.0528755	1.27675	0.0798161	FALSE
THAP3	-0.041	-0.083	0.001	5467	-1.934	0.05316	1.27442	0.0801819	FALSE
RNF168	0.038	-0.001	0.077	5467	1.923	0.0544315	1.26415	0.0819119	FALSE
MGAT5	0.052	-0.001	0.106	5467	1.924	0.0543559	1.26475	0.0819119	FALSE
LINC01339	0.045	-0.001	0.092	5467	1.923	0.054436	1.26411	0.0819119	FALSE
ALDH1A2	-0.087	-0.177	0.002	5467	-1.921	0.0547118	1.26192	0.082262	FALSE
MED8	0.038	-0.001	0.076	5467	1.916	0.0553801	1.25665	0.0832012	FALSE
LINC02542	-0.059	-0.12	0.001	5467	-1.914	0.0555875	1.25502	0.0834469	FALSE
BUD31	0.036	-0.001	0.072	5467	1.909	0.0562121	1.25017	0.0843181	FALSE
FOSB	0.028	-0.001	0.056	5467	1.906	0.0566377	1.24689	0.0848897	FALSE
KCNK1	-0.047	-0.095	0.002	5467	-1.893	0.0583277	1.23412	0.087354	FALSE
SORBS1	0.044	-0.002	0.089	5467	1.891	0.0586032	1.23208	0.087664	FALSE
TKT	0.036	-0.001	0.074	5467	1.891	0.0586267	1.2319	0.087664	FALSE
THAP7-AS1	0.035	-0.001	0.072	5467	1.89	0.0587131	1.23127	0.0877242	FALSE
RAB31	0.05	-0.002	0.103	5467	1.89	0.05878	1.23077	0.0877555	FALSE
AHRR	-0.044	-0.089	0.002	5467	-1.888	0.0590594	1.22871	0.0881035	FALSE
ENSG00000278390	-0.048	-0.097	0.002	5467	-1.887	0.0591924	1.22773	0.0882327	FALSE
ENSG00000253377	0.136	-0.006	0.279	5467	1.88	0.0601619	1.22068	0.0896078	FALSE
PNPLA8	0.038	-0.002	0.077	5467	1.876	0.0606458	1.2172	0.090258	FALSE
KIF5B	-0.036	-0.074	0.002	5467	-1.874	0.0609951	1.2147	0.090707	FALSE
MAGED1	0.05	-0.002	0.103	5467	1.873	0.0610447	1.21435	0.09071	FALSE
ACAD10	0.041	-0.002	0.084	5467	1.871	0.0614012	1.21182	0.0911686	FALSE
DNAJB1	0.039	-0.002	0.079	5467	1.869	0.0615764	1.21059	0.0913575	FALSE
MIR2052HG	0.058	-0.003	0.118	5467	1.867	0.0618536	1.20863	0.0916974	FALSE
MKI67	0.067	-0.004	0.139	5467	1.859	0.0630966	1.19999	0.0934674	FALSE
HDGFL3	0.038	-0.002	0.078	5467	1.856	0.0634075	1.19786	0.0938549	FALSE
SLC14A1	-0.049	-0.101	0.003	5467	-1.854	0.0637223	1.19571	0.0942476	FALSE
ZNF718	0.039	-0.002	0.081	5467	1.851	0.0641351	1.1929	0.0947847	FALSE
LINC00861	-0.062	-0.128	0.004	5467	-1.849	0.0643958	1.19114	0.0950962	FALSE
RAP1B	0.041	-0.003	0.085	5467	1.847	0.0646789	1.18924	0.0954402	FALSE
LRRC8C	0.051	-0.003	0.105	5467	1.847	0.0648021	1.18841	0.095548	FALSE
HNRNPA1	0.036	-0.002	0.075	5467	1.843	0.0653886	1.1845	0.0963382	FALSE
KIF4A	-0.049	-0.102	0.003	5467	-1.842	0.0654444	1.18413	0.0963459	FALSE
ENSG00000286980	-0.057	-0.118	0.004	5467	-1.837	0.0661823	1.17926	0.097357	FALSE
CHMP2A	0.034	-0.002	0.071	5467	1.834	0.0666803	1.176	0.0980139	FALSE
LINC02506	-0.065	-0.134	0.004	5467	-1.833	0.0668033	1.1752	0.0981189	FALSE
GPR160	-0.043	-0.089	0.003	5467	-1.83	0.0672781	1.17213	0.0987403	FALSE
RPL6	-0.033	-0.068	0.002	5467	-1.829	0.0674422	1.17107	0.0989049	FALSE
PLA2G4A	-0.048	-0.1	0.004	5467	-1.825	0.0680288	1.16731	0.0996883	FALSE
MAP1A	0.044	-0.003	0.091	5467	1.824	0.0681913	1.16627	0.0998497	FALSE
LINC02484	-0.09	-0.187	0.007	5467	-1.82	0.0686967	1.16306	0.100513	FALSE
ENSG00000266893	0.053	-0.004	0.111	5467	1.818	0.0690241	1.161	0.100914	FALSE
MGST1	-0.052	-0.107	0.004	5467	-1.814	0.0697475	1.15647	0.101893	FALSE
LINC01320	0.047	-0.004	0.098	5467	1.813	0.0698329	1.15594	0.10194	FALSE
CDKN1C	-0.025	-0.053	0.002	5467	-1.812	0.0699162	1.15542	0.101983	FALSE
LINC03000	-0.076	-0.159	0.007	5467	-1.805	0.0711153	1.14804	0.103653	FALSE
RAB11FIP1	0.05	-0.005	0.106	5467	1.794	0.0727653	1.13808	0.105977	FALSE
NEDD4L	0.04	-0.004	0.084	5467	1.79	0.0733767	1.13444	0.106786	FALSE
ANTXR2	0.093	-0.009	0.196	5467	1.781	0.074919	1.12541	0.108864	FALSE
COBL	0.054	-0.005	0.113	5467	1.781	0.0749129	1.12544	0.108864	FALSE
OAT	-0.04	-0.084	0.004	5467	-1.78	0.075049	1.12465	0.10897	FALSE
VDR	0.039	-0.004	0.081	5467	1.779	0.0751836	1.12388	0.109082	FALSE
LINC00355	0.039	-0.004	0.082	5467	1.77	0.0766526	1.11547	0.111129	FALSE
USP53	0.038	-0.004	0.08	5467	1.767	0.0771708	1.11255	0.111795	FALSE
CFAP47	-0.054	-0.113	0.006	5467	-1.765	0.0775918	1.11018	0.11232	FALSE
CASK	0.041	-0.005	0.088	5467	1.762	0.0779974	1.10792	0.112821	FALSE
CEP128	-0.044	-0.094	0.005	5467	-1.754	0.0794511	1.0999	0.114836	FALSE
TM4SF19	-0.043	-0.091	0.005	5467	-1.752	0.0797162	1.09845	0.115132	FALSE
BBOX1-AS1	0.044	-0.005	0.094	5467	1.749	0.0803554	1.09499	0.115826	FALSE
ADAM22	0.044	-0.005	0.094	5467	1.748	0.0803793	1.09486	0.115826	FALSE
RHCE	0.054	-0.007	0.115	5467	1.749	0.0802941	1.09532	0.115826	FALSE
CIT	0.046	-0.006	0.099	5467	1.743	0.0813121	1.08984	0.117082	FALSE
TSNAX-DISC1	0.034	-0.004	0.073	5467	1.737	0.0823109	1.08454	0.118431	FALSE
GOLGB1	0.04	-0.005	0.085	5467	1.736	0.0825817	1.08312	0.118731	FALSE
ARSB	-0.043	-0.091	0.006	5467	-1.721	0.0852807	1.06915	0.122519	FALSE
LINC00624	0.089	-0.013	0.191	5467	1.71	0.087188	1.05954	0.125164	FALSE
DDIT4	0.055	-0.008	0.119	5467	1.71	0.0872856	1.05906	0.125178	FALSE
ABHD2	-0.046	-0.099	0.007	5467	-1.71	0.0873288	1.05884	0.125178	FALSE
GPAT3	0.042	-0.006	0.091	5467	1.704	0.0882992	1.05404	0.126474	FALSE
PSAT1	0.044	-0.007	0.095	5467	1.703	0.0884975	1.05307	0.126584	FALSE
DACH1	0.078	-0.012	0.167	5467	1.703	0.088509	1.05301	0.126584	FALSE
LINC02615	-0.044	-0.094	0.007	5467	-1.702	0.088709	1.05203	0.126775	FALSE
BCAR3	-0.042	-0.091	0.006	5467	-1.699	0.0893702	1.04881	0.127624	FALSE
DSE	-0.046	-0.1	0.007	5467	-1.697	0.0897256	1.04708	0.128035	FALSE
DYSF	0.061	-0.01	0.131	5467	1.693	0.0905415	1.04315	0.129006	FALSE
RERG	-0.047	-0.101	0.007	5467	-1.693	0.0905303	1.04321	0.129006	FALSE
ENSG00000233290	-0.088	-0.191	0.014	5467	-1.688	0.0915054	1.03855	0.130282	FALSE
ENSG00000285899	0.063	-0.011	0.136	5467	1.669	0.0951397	1.02164	0.135356	FALSE
ZSWIM6	-0.041	-0.089	0.007	5467	-1.668	0.0952282	1.02123	0.13538	FALSE
CRACD	-0.05	-0.108	0.009	5467	-1.665	0.095907	1.01815	0.136244	FALSE
VWA7	0.027	-0.005	0.058	5467	1.663	0.0962979	1.01638	0.136697	FALSE
CENPE	0.075	-0.013	0.162	5467	1.662	0.0964357	1.01576	0.136791	FALSE
MACROD1	-0.04	-0.087	0.007	5467	-1.661	0.0968004	1.01412	0.137206	FALSE
PRELID2	-0.044	-0.097	0.008	5467	-1.652	0.0984821	1.00664	0.139486	FALSE
PLEKHA8P1	-0.033	-0.073	0.006	5467	-1.65	0.0989222	1.00471	0.139929	FALSE
ENSG00000258028	-0.044	-0.096	0.008	5467	-1.65	0.0989416	1.00462	0.139929	FALSE
ARAP3	-0.051	-0.113	0.01	5467	-1.644	0.100202	0.999125	0.141606	FALSE
AMN1	0.039	-0.007	0.085	5467	1.642	0.100511	0.997788	0.141937	FALSE
ANO5	0.058	-0.011	0.128	5467	1.638	0.10136	0.994133	0.14303	FALSE
TMEM223	0.033	-0.007	0.073	5467	1.62	0.105229	0.977863	0.14838	FALSE
TTLL7	-0.046	-0.101	0.01	5467	-1.617	0.105789	0.975561	0.149059	FALSE
PDE11A	-0.05	-0.11	0.011	5467	-1.616	0.106152	0.974073	0.149376	FALSE
IL6ST	-0.039	-0.086	0.008	5467	-1.616	0.106171	0.973994	0.149376	FALSE
CAMSAP2	0.038	-0.008	0.084	5467	1.613	0.106647	0.972051	0.149841	FALSE
TIMP1	0.03	-0.006	0.066	5467	1.613	0.106699	0.971841	0.149841	FALSE
RASSF5	0.041	-0.009	0.09	5467	1.613	0.106737	0.971683	0.149841	FALSE
RYR2	0.061	-0.013	0.135	5467	1.611	0.107262	0.969556	0.150466	FALSE
CHMP1B2P	0.068	-0.015	0.151	5467	1.608	0.107861	0.967137	0.151195	FALSE
BANK1	-0.055	-0.122	0.012	5467	-1.601	0.109386	0.961037	0.153221	FALSE
ENSG00000259723	0.042	-0.01	0.095	5467	1.601	0.109475	0.960683	0.153233	FALSE
ENSG00000259543	0.036	-0.008	0.08	5467	1.594	0.111037	0.954531	0.155078	FALSE
ARHGAP28	0.041	-0.009	0.091	5467	1.594	0.111005	0.954657	0.155078	FALSE
ZSWIM5	-0.038	-0.085	0.009	5467	-1.594	0.110962	0.954825	0.155078	FALSE
CMYA5	0.042	-0.01	0.094	5467	1.591	0.111497	0.952736	0.155564	FALSE
TGFBR3	-0.039	-0.086	0.009	5467	-1.591	0.111549	0.952536	0.155564	FALSE
VSTM4	0.035	-0.008	0.077	5467	1.577	0.114877	0.939768	0.160088	FALSE
PSMD14-DT	0.03	-0.007	0.068	5467	1.574	0.115599	0.937047	0.160976	FALSE
XIST	0.049	-0.012	0.11	5467	1.572	0.115838	0.936147	0.161192	FALSE
NETO2	-0.036	-0.081	0.009	5467	-1.571	0.116267	0.934543	0.161671	FALSE
SNU13	0.031	-0.008	0.07	5467	1.569	0.116565	0.933432	0.161967	FALSE
RAB1A	0.029	-0.007	0.065	5467	1.569	0.11672	0.932854	0.162064	FALSE
ENSG00000227748	0.051	-0.013	0.114	5467	1.564	0.117823	0.928768	0.163477	FALSE
ENSG00000287100	0.048	-0.012	0.107	5467	1.555	0.120006	0.920797	0.166384	FALSE
SSX3	-0.042	-0.096	0.011	5467	-1.549	0.121342	0.915989	0.167992	FALSE
TENM1	-0.072	-0.164	0.019	5467	-1.549	0.1213	0.916141	0.167992	FALSE
LINC03077	0.064	-0.017	0.144	5467	1.548	0.12162	0.914996	0.168132	FALSE
MYO3B	0.086	-0.023	0.194	5467	1.548	0.121611	0.915026	0.168132	FALSE
NLK	0.037	-0.01	0.084	5467	1.54	0.123592	0.908011	0.170734	FALSE
LINC00383	-0.068	-0.154	0.019	5467	-1.532	0.125407	0.901677	0.173117	FALSE
FAM227B	0.035	-0.01	0.079	5467	1.531	0.125873	0.900068	0.173633	FALSE
SLK	-0.031	-0.07	0.009	5467	-1.527	0.126804	0.896866	0.174792	FALSE
CD226	-0.05	-0.113	0.014	5467	-1.525	0.127223	0.895434	0.175242	FALSE
ENSG00000238178	0.053	-0.015	0.12	5467	1.523	0.12772	0.893743	0.175799	FALSE
TMEM87B	-0.028	-0.064	0.008	5467	-1.52	0.128523	0.891019	0.176777	FALSE
ITGAV	0.033	-0.01	0.076	5467	1.513	0.130212	0.88535	0.178584	FALSE
RPLP2	0.029	-0.009	0.067	5467	1.513	0.130189	0.885427	0.178584	FALSE
COL26A1	-0.066	-0.152	0.02	5467	-1.514	0.130131	0.88562	0.178584	FALSE
PPP2R5C	0.043	-0.013	0.098	5467	1.514	0.130009	0.886028	0.178584	FALSE
SPC25	0.035	-0.01	0.079	5467	1.51	0.131127	0.882308	0.17971	FALSE
ENSG00000287172	0.065	-0.02	0.149	5467	1.506	0.131964	0.879545	0.180727	FALSE
ENSG00000257252	-0.038	-0.088	0.012	5467	-1.503	0.13289	0.876507	0.181734	FALSE
UFC1	0.027	-0.008	0.062	5467	1.503	0.132868	0.87658	0.181734	FALSE
TMUB2	-0.031	-0.071	0.009	5467	-1.499	0.133869	0.87332	0.182941	FALSE
HELB	0.033	-0.01	0.076	5467	1.494	0.13509	0.869377	0.184238	FALSE
ZNF75D	0.036	-0.011	0.083	5467	1.494	0.135065	0.869456	0.184238	FALSE
ENSG00000288044	0.03	-0.009	0.068	5467	1.494	0.135108	0.86932	0.184238	FALSE
FHAD1	0.05	-0.016	0.117	5467	1.494	0.135218	0.868966	0.184256	FALSE
ITGA2B	0.053	-0.017	0.123	5467	1.489	0.136385	0.865235	0.185713	FALSE
TMOD1	-0.037	-0.086	0.012	5467	-1.488	0.136695	0.864247	0.186003	FALSE
ZNF692	-0.032	-0.075	0.01	5467	-1.488	0.136866	0.863704	0.186103	FALSE
ENPEP	0.038	-0.012	0.088	5467	1.48	0.138899	0.857301	0.188732	FALSE
RFX3-DT	-0.04	-0.094	0.013	5467	-1.479	0.139038	0.856866	0.188787	FALSE
BLOC1S5-TXNDC5	-0.033	-0.077	0.011	5467	-1.474	0.14059	0.852046	0.190758	FALSE
ANKRD17-DT	-0.038	-0.088	0.012	5467	-1.472	0.141058	0.850603	0.19112	FALSE
ENSG00000285080	-0.028	-0.065	0.009	5467	-1.472	0.141028	0.850695	0.19112	FALSE
SET	0.032	-0.011	0.075	5467	1.468	0.142128	0.847321	0.192433	FALSE
H2BC11	-0.044	-0.102	0.015	5467	-1.467	0.142243	0.846968	0.192453	FALSE
ENSG00000285877	-0.021	-0.05	0.007	5467	-1.465	0.143035	0.844557	0.193387	FALSE
CEMIP2	0.034	-0.012	0.079	5467	1.463	0.143524	0.843075	0.19391	FALSE
ENSG00000247934	0.029	-0.01	0.068	5467	1.456	0.145297	0.837743	0.196166	FALSE
KLHL32	-0.045	-0.106	0.016	5467	-1.452	0.146547	0.834022	0.197714	FALSE
GCNT2	0.033	-0.012	0.077	5467	1.442	0.149225	0.826158	0.201185	FALSE
COPB2	0.028	-0.01	0.065	5467	1.441	0.149477	0.825425	0.201382	FALSE
ENSG00000291147	-0.031	-0.072	0.011	5467	-1.44	0.149784	0.824535	0.201652	FALSE
PALMD	0.037	-0.014	0.088	5467	1.435	0.15116	0.820562	0.203362	FALSE
ADGRD1	-0.045	-0.108	0.017	5467	-1.424	0.154406	0.811335	0.207582	FALSE
TFAM	0.028	-0.011	0.066	5467	1.415	0.156948	0.804245	0.21085	FALSE
NCKAP1L	-0.036	-0.086	0.014	5467	-1.412	0.158091	0.801093	0.212236	FALSE
CBX3	0.028	-0.011	0.066	5467	1.41	0.158497	0.799979	0.212632	FALSE
KIF13B	-0.033	-0.08	0.013	5467	-1.408	0.159247	0.797929	0.213487	FALSE
MAGI3	-0.041	-0.098	0.016	5467	-1.401	0.16123	0.792554	0.215994	FALSE
CDCA8	-0.04	-0.096	0.016	5467	-1.4	0.161527	0.791755	0.21624	FALSE
MYT1L	-0.073	-0.175	0.029	5467	-1.396	0.162711	0.788584	0.217671	FALSE
RHAG	-0.032	-0.077	0.013	5467	-1.393	0.163614	0.786181	0.218632	FALSE
GFOD1	-0.054	-0.13	0.022	5467	-1.393	0.163658	0.786062	0.218632	FALSE
TGFBR1	0.028	-0.011	0.067	5467	1.386	0.165892	0.780174	0.221306	FALSE
SEMA4D	0.069	-0.028	0.165	5467	1.386	0.165786	0.780452	0.221306	FALSE
PLCB4	0.038	-0.016	0.093	5467	1.378	0.168298	0.773921	0.224358	FALSE
LINC02663	0.044	-0.019	0.107	5467	1.374	0.169523	0.77077	0.225834	FALSE
RPS6	0.028	-0.012	0.068	5467	1.372	0.169922	0.769752	0.226206	FALSE
GPR137C	-0.035	-0.084	0.015	5467	-1.369	0.170978	0.767059	0.227453	FALSE
SSBP2	-0.037	-0.091	0.016	5467	-1.365	0.172148	0.764097	0.228691	FALSE
STXBP5-AS1	-0.037	-0.09	0.016	5467	-1.366	0.172042	0.764366	0.228691	FALSE
ENSG00000267787	-0.038	-0.092	0.017	5467	-1.359	0.174086	0.759235	0.231104	FALSE
CCDC144NL-AS1	0.049	-0.022	0.12	5467	1.359	0.174248	0.758832	0.231158	FALSE
TPM4	-0.035	-0.086	0.016	5467	-1.355	0.17549	0.755748	0.232643	FALSE
ENSG00000286746	0.04	-0.018	0.098	5467	1.353	0.176099	0.754242	0.233289	FALSE
CD69	-0.042	-0.102	0.019	5467	-1.351	0.176748	0.752645	0.233986	FALSE
LINC01524	0.028	-0.013	0.069	5467	1.348	0.177814	0.750033	0.235233	FALSE
ANXA5	-0.024	-0.059	0.011	5467	-1.347	0.178009	0.749559	0.235327	FALSE
MUC19	0.102	-0.047	0.252	5467	1.344	0.178817	0.747592	0.236232	FALSE
ENSG00000285216	-0.035	-0.085	0.016	5467	-1.34	0.180156	0.744351	0.237836	FALSE
ENSG00000237813	-0.046	-0.113	0.021	5467	-1.336	0.181469	0.741198	0.239403	FALSE
MIR17HG	-0.031	-0.077	0.015	5467	-1.335	0.181739	0.740551	0.239594	FALSE
CYREN	0.03	-0.014	0.073	5467	1.33	0.183508	0.736346	0.241758	FALSE
CCNT2-AS1	0.034	-0.016	0.084	5467	1.326	0.184784	0.733336	0.243271	FALSE
ERFL	-0.014	-0.034	0.007	5467	-1.325	0.185082	0.732635	0.243496	FALSE
ANKRD18CP	-0.032	-0.079	0.015	5467	-1.318	0.187352	0.727341	0.246307	FALSE
RPS10-NUDT3	-0.026	-0.064	0.013	5467	-1.318	0.187478	0.727049	0.246307	FALSE
PTK2B	0.038	-0.019	0.096	5467	1.314	0.188928	0.723703	0.248042	FALSE
CAMK1	0.027	-0.013	0.067	5467	1.312	0.189488	0.722419	0.248605	FALSE
ATP6V1C1	0.026	-0.013	0.066	5467	1.31	0.190185	0.720824	0.249348	FALSE
ENSG00000273329	0.025	-0.012	0.062	5467	1.309	0.190372	0.720397	0.249421	FALSE
SEPTIN5	0.03	-0.015	0.076	5467	1.307	0.19129	0.718308	0.250452	FALSE
DDX21	-0.025	-0.062	0.012	5467	-1.306	0.191463	0.717916	0.250506	FALSE
ATXN1	0.05	-0.025	0.125	5467	1.305	0.191942	0.71683	0.250961	FALSE
HEXB	-0.029	-0.071	0.014	5467	-1.304	0.192364	0.715875	0.25134	FALSE
GAB2	0.042	-0.021	0.105	5467	1.302	0.19295	0.714556	0.251932	FALSE
PLEKHA7	-0.028	-0.069	0.014	5467	-1.299	0.193832	0.712575	0.252911	FALSE
DCHS2	-0.061	-0.154	0.031	5467	-1.296	0.194838	0.710327	0.254049	FALSE
LINC02241	-0.066	-0.165	0.034	5467	-1.296	0.195102	0.709738	0.25422	FALSE
BACH2	0.059	-0.03	0.148	5467	1.293	0.195881	0.708008	0.25506	FALSE
NEFH	0.034	-0.018	0.086	5467	1.292	0.196271	0.707143	0.255394	FALSE
AAK1	0.033	-0.017	0.082	5467	1.287	0.197926	0.703497	0.257371	FALSE
TRPC1	0.03	-0.016	0.076	5467	1.287	0.198214	0.702865	0.25757	FALSE
RPL38	-0.026	-0.065	0.014	5467	-1.285	0.198913	0.701338	0.258302	FALSE
PRKN	-0.043	-0.11	0.023	5467	-1.284	0.199132	0.70086	0.25841	FALSE
CALB1	0.024	-0.013	0.061	5467	1.282	0.199708	0.699604	0.258982	FALSE
FAM83D	0.037	-0.02	0.094	5467	1.281	0.200187	0.698563	0.25925	FALSE
YES1	-0.04	-0.1	0.021	5467	-1.281	0.20017	0.6986	0.25925	FALSE
MID1	0.045	-0.024	0.114	5467	1.278	0.201278	0.696203	0.260486	FALSE
LINC01237	-0.032	-0.08	0.017	5467	-1.277	0.201731	0.695227	0.260895	FALSE
SLC7A8	0.039	-0.021	0.1	5467	1.274	0.20277	0.692995	0.262061	FALSE
BTBD9	-0.039	-0.098	0.021	5467	-1.272	0.203326	0.691806	0.262601	FALSE
NR1D2	0.026	-0.014	0.067	5467	1.268	0.204652	0.688985	0.264134	FALSE
FLNC	0.039	-0.022	0.1	5467	1.265	0.2059	0.686344	0.265565	FALSE
SNIP1	0.025	-0.014	0.064	5467	1.263	0.206714	0.684629	0.266435	FALSE
PTPRB	-0.04	-0.103	0.023	5467	-1.256	0.209265	0.679303	0.26954	FALSE
TRIB3	0.028	-0.016	0.071	5467	1.252	0.210615	0.676512	0.271095	FALSE
CRPPA-AS1	-0.032	-0.083	0.018	5467	-1.247	0.212395	0.672857	0.273202	FALSE
ENSG00000263745	0.04	-0.023	0.104	5467	1.241	0.214632	0.668306	0.275893	FALSE
C16orf95	0.034	-0.02	0.089	5467	1.24	0.215083	0.667394	0.276287	FALSE
SMPD4P1	0.052	-0.031	0.135	5467	1.236	0.216606	0.66433	0.278055	FALSE
PSAP	-0.025	-0.066	0.015	5467	-1.232	0.217777	0.661988	0.27937	FALSE
COPA	-0.024	-0.063	0.014	5467	-1.228	0.219402	0.658759	0.281266	FALSE
CDH18	0.038	-0.023	0.098	5467	1.224	0.220802	0.655997	0.28287	FALSE
TAFA2	-0.037	-0.096	0.022	5467	-1.224	0.22098	0.655647	0.282908	FALSE
GP6	0.037	-0.022	0.096	5467	1.222	0.221818	0.654003	0.28379	FALSE
TSPAN5	0.054	-0.033	0.14	5467	1.219	0.222842	0.652003	0.284909	FALSE
IGSF11	-0.029	-0.077	0.018	5467	-1.216	0.223865	0.650013	0.286025	FALSE
POLR2A	-0.029	-0.075	0.018	5467	-1.213	0.22496	0.647894	0.287231	FALSE
STEAP1B	-0.066	-0.173	0.041	5467	-1.213	0.225277	0.647282	0.287444	FALSE
LINC03063	-0.054	-0.141	0.033	5467	-1.209	0.226721	0.644509	0.289092	FALSE
LINC01091	-0.046	-0.122	0.029	5467	-1.203	0.228806	0.640533	0.291555	FALSE
IGF1	-0.036	-0.094	0.022	5467	-1.201	0.229935	0.638394	0.292799	FALSE
ENSG00000259345	0.064	-0.041	0.17	5467	1.198	0.23088	0.636614	0.293805	FALSE
ENSG00000253154	-0.051	-0.136	0.033	5467	-1.195	0.232145	0.63424	0.295218	FALSE
MSMO1	-0.031	-0.081	0.02	5467	-1.185	0.235956	0.627169	0.299864	FALSE
OR51B5	0.06	-0.039	0.158	5467	1.182	0.237025	0.625206	0.301021	FALSE
COL14A1	0.045	-0.03	0.12	5467	1.182	0.237362	0.624589	0.301249	FALSE
DST	-0.031	-0.082	0.02	5467	-1.178	0.238617	0.622299	0.30264	FALSE
CECR2	0.042	-0.028	0.113	5467	1.175	0.240146	0.619524	0.304377	FALSE
DDIT3	0.029	-0.02	0.077	5467	1.162	0.245213	0.610456	0.310386	FALSE
FAXDC2	-0.027	-0.072	0.018	5467	-1.162	0.24512	0.610621	0.310386	FALSE
ACSM3	-0.059	-0.158	0.041	5467	-1.16	0.24614	0.608817	0.311353	FALSE
CASC15	-0.093	-0.25	0.064	5467	-1.156	0.247778	0.605937	0.313216	FALSE
PLCB1	0.032	-0.023	0.087	5467	1.154	0.248608	0.604485	0.314057	FALSE
LINC-PINT	0.029	-0.021	0.08	5467	1.153	0.249	0.603801	0.314343	FALSE
ARRDC3-AS1	-0.027	-0.072	0.019	5467	-1.152	0.249248	0.603369	0.314448	FALSE
EPHB6	0.048	-0.034	0.131	5467	1.151	0.249811	0.602389	0.31495	FALSE
DPH6-DT	-0.032	-0.088	0.023	5467	-1.147	0.251263	0.599871	0.316572	FALSE
SLC35F3	-0.075	-0.205	0.054	5467	-1.145	0.25229	0.5981	0.317655	FALSE
RHBDD1	-0.028	-0.076	0.02	5467	-1.143	0.25318	0.596571	0.318489	FALSE
BAZ2B	-0.024	-0.066	0.017	5467	-1.142	0.253286	0.596388	0.318489	FALSE
EAF1	0.024	-0.017	0.065	5467	1.137	0.255344	0.592874	0.320865	FALSE
LINC02055	-0.051	-0.141	0.038	5467	-1.123	0.261275	0.582902	0.328101	FALSE
ENSG00000235774	0.026	-0.019	0.071	5467	1.12	0.262691	0.580555	0.329638	FALSE
MAP1LC3B	0.023	-0.018	0.064	5467	1.12	0.262845	0.5803	0.329638	FALSE
ARID5B	-0.055	-0.151	0.041	5467	-1.117	0.264194	0.578077	0.331111	FALSE
ADAMTS6	-0.031	-0.085	0.023	5467	-1.115	0.26505	0.576672	0.331966	FALSE
EEF2	-0.029	-0.08	0.022	5467	-1.11	0.267104	0.57332	0.334319	FALSE
RNF217	0.033	-0.025	0.09	5467	1.109	0.267464	0.572735	0.334549	FALSE
ESRRB	-0.054	-0.149	0.041	5467	-1.108	0.267917	0.572	0.334676	FALSE
ITGBL1	0.035	-0.027	0.097	5467	1.108	0.267836	0.572131	0.334676	FALSE
CCNB1	-0.026	-0.073	0.02	5467	-1.106	0.268665	0.570788	0.335392	FALSE
LINC02772	0.034	-0.026	0.093	5467	1.105	0.269204	0.569919	0.335843	FALSE
SNPH	-0.041	-0.115	0.033	5467	-1.094	0.273993	0.56226	0.341595	FALSE
SQSTM1	0.031	-0.024	0.086	5467	1.093	0.274361	0.561677	0.34183	FALSE
PBX3	0.033	-0.027	0.094	5467	1.09	0.275931	0.559199	0.343561	FALSE
ENSG00000254186	0.032	-0.025	0.089	5467	1.086	0.277576	0.556617	0.345339	FALSE
TIMM10	0.018	-0.014	0.049	5467	1.085	0.277721	0.556391	0.345339	FALSE
CCDC162P	0.027	-0.022	0.076	5467	1.084	0.278315	0.555463	0.345851	FALSE
LINC01033	-0.037	-0.105	0.03	5467	-1.083	0.278947	0.554479	0.346411	FALSE
STS	0.034	-0.028	0.097	5467	1.079	0.28077	0.551649	0.348448	FALSE
YBX1	-0.021	-0.059	0.017	5467	-1.078	0.280999	0.551295	0.348505	FALSE
MTRF1L	-0.023	-0.065	0.019	5467	-1.077	0.281685	0.550236	0.349128	FALSE
LEKR1	-0.027	-0.077	0.022	5467	-1.076	0.281895	0.549912	0.349162	FALSE
ENSG00000287621	0.032	-0.026	0.09	5467	1.074	0.282747	0.548601	0.349989	FALSE
TUBB2A	-0.019	-0.054	0.016	5467	-1.073	0.283163	0.547964	0.350276	FALSE
TLE4	0.026	-0.022	0.074	5467	1.072	0.283748	0.547067	0.350772	FALSE
DNHD1	0.025	-0.021	0.07	5467	1.065	0.286664	0.542628	0.353917	FALSE
RICTOR	-0.023	-0.067	0.02	5467	-1.066	0.286621	0.542692	0.353917	FALSE
BUB1B	-0.025	-0.072	0.021	5467	-1.063	0.287612	0.541193	0.354858	FALSE
LRRC8D	-0.031	-0.088	0.026	5467	-1.058	0.290179	0.537334	0.357794	FALSE
GRAMD2B	0.027	-0.024	0.078	5467	1.053	0.292376	0.534059	0.360221	FALSE
PHACTR1	-0.025	-0.073	0.022	5467	-1.053	0.292526	0.533836	0.360221	FALSE
COPB2-DT	0.024	-0.021	0.07	5467	1.045	0.296096	0.528568	0.364382	FALSE
ENSG00000243176	-0.027	-0.079	0.024	5467	-1.034	0.301166	0.521194	0.369927	FALSE
LRGUK	-0.028	-0.08	0.025	5467	-1.035	0.300847	0.521654	0.369927	FALSE
CISD2	0.022	-0.02	0.064	5467	1.034	0.301185	0.521167	0.369927	FALSE
RSKR	0.022	-0.02	0.065	5467	1.032	0.302138	0.519795	0.370859	FALSE
JUNB	-0.022	-0.065	0.02	5467	-1.029	0.303433	0.517938	0.372208	FALSE
ZRANB2-DT	-0.026	-0.075	0.023	5467	-1.027	0.304402	0.516552	0.373157	FALSE
HMGCS1	-0.032	-0.092	0.029	5467	-1.025	0.305506	0.51498	0.37427	FALSE
CPNE8	-0.025	-0.073	0.023	5467	-1.019	0.307991	0.511461	0.377072	FALSE
CDK6-AS1	-0.028	-0.083	0.026	5467	-1.018	0.308783	0.510346	0.377799	FALSE
ENSG00000289015	0.013	-0.013	0.04	5467	1.011	0.311914	0.505965	0.381384	FALSE
SESN3	-0.024	-0.07	0.022	5467	-1.007	0.313902	0.503206	0.383322	FALSE
SLCO1A2	0.025	-0.024	0.075	5467	1.007	0.313878	0.503239	0.383322	FALSE
GABRA3	0.024	-0.023	0.072	5467	1.002	0.316246	0.499975	0.385937	FALSE
RPS8	-0.021	-0.062	0.02	5467	-1.001	0.316628	0.499451	0.386156	FALSE
SLC6A9	0.028	-0.028	0.084	5467	0.997	0.318976	0.496242	0.388771	FALSE
ENSG00000286751	0.028	-0.027	0.083	5467	0.993	0.320757	0.493823	0.390692	FALSE
ENPP7P8	0.031	-0.031	0.094	5467	0.992	0.321415	0.492934	0.391243	FALSE
RPS13	0.019	-0.019	0.056	5467	0.989	0.322707	0.491192	0.392369	FALSE
RUNX1	0.033	-0.032	0.097	5467	0.989	0.322752	0.491131	0.392369	FALSE
ENSG00000289156	-0.024	-0.071	0.024	5467	-0.984	0.324905	0.488244	0.394734	FALSE
TMEM161B-DT	0.022	-0.023	0.068	5467	0.961	0.336789	0.472641	0.408913	FALSE
CFAP299	0.036	-0.038	0.11	5467	0.952	0.341264	0.46691	0.413817	FALSE
SDCBP	0.02	-0.021	0.061	5467	0.952	0.341184	0.467011	0.413817	FALSE
HELLS	-0.023	-0.072	0.025	5467	-0.945	0.344753	0.462492	0.417783	FALSE
KIAA0825	0.023	-0.025	0.071	5467	0.942	0.346417	0.460401	0.419533	FALSE
DUSP10	0.021	-0.023	0.066	5467	0.939	0.347676	0.458826	0.420789	FALSE
SPECC1	0.025	-0.027	0.076	5467	0.932	0.351351	0.454259	0.424967	FALSE
WDR47	-0.018	-0.057	0.02	5467	-0.928	0.353555	0.451543	0.427177	FALSE
NABP1	0.021	-0.024	0.066	5467	0.928	0.353626	0.451455	0.427177	FALSE
ENSG00000230021	-0.017	-0.052	0.019	5467	-0.926	0.354219	0.450728	0.427622	FALSE
PIK3R1	-0.02	-0.062	0.022	5467	-0.926	0.35446	0.450432	0.427642	FALSE
ERCC6L2-AS1	0.023	-0.026	0.071	5467	0.922	0.356303	0.44818	0.429593	FALSE
KAZN-AS1	-0.047	-0.148	0.054	5467	-0.916	0.359717	0.44404	0.433435	FALSE
PREX1	-0.025	-0.078	0.028	5467	-0.912	0.362016	0.441272	0.435654	FALSE
RRM2	-0.024	-0.077	0.028	5467	-0.912	0.361913	0.441396	0.435654	FALSE
ZNF420	-0.023	-0.072	0.027	5467	-0.897	0.369516	0.432367	0.444399	FALSE
KDM3A	-0.02	-0.062	0.023	5467	-0.896	0.370233	0.431525	0.4447	FALSE
DIPK1A	-0.024	-0.078	0.029	5467	-0.896	0.370031	0.431762	0.4447	FALSE
BNIP3L	0.023	-0.027	0.073	5467	0.885	0.375934	0.424889	0.451262	FALSE
FECH	-0.023	-0.075	0.029	5467	-0.881	0.378388	0.422063	0.453923	FALSE
ENSG00000243797	-0.024	-0.078	0.03	5467	-0.875	0.381491	0.418516	0.457357	FALSE
ACVR1C	0.018	-0.022	0.058	5467	0.872	0.383312	0.416448	0.459251	FALSE
ABCB1	-0.031	-0.1	0.038	5467	-0.868	0.385164	0.414354	0.46118	FALSE
ZFAND4	0.018	-0.023	0.06	5467	0.867	0.386146	0.413248	0.461776	FALSE
CTH	0.021	-0.027	0.069	5467	0.867	0.386118	0.41328	0.461776	FALSE
LINC02739	-0.011	-0.037	0.014	5467	-0.865	0.38695	0.412345	0.462343	FALSE
HIVEP1	-0.02	-0.064	0.025	5467	-0.865	0.387106	0.41217	0.462343	FALSE
MEF2C-AS1	0.03	-0.039	0.099	5467	0.863	0.3882	0.410945	0.463359	FALSE
FAM83A	0.023	-0.029	0.075	5467	0.858	0.391142	0.407665	0.465995	FALSE
NDUFA2	0.019	-0.024	0.061	5467	0.858	0.39113	0.407679	0.465995	FALSE
CTR9	0.019	-0.025	0.063	5467	0.858	0.391049	0.407769	0.465995	FALSE
ZNF208	-0.041	-0.134	0.053	5467	-0.855	0.392568	0.406085	0.467402	FALSE
ENSG00000288098	-0.042	-0.138	0.054	5467	-0.852	0.394343	0.404126	0.469222	FALSE
PDE4D	-0.024	-0.078	0.031	5467	-0.848	0.396366	0.401903	0.471335	FALSE
TEX15	0.021	-0.028	0.07	5467	0.846	0.397653	0.400495	0.47257	FALSE
PASD1	-0.024	-0.081	0.032	5467	-0.844	0.398401	0.39968	0.473163	FALSE
PLCD1	0.02	-0.026	0.066	5467	0.842	0.39963	0.398342	0.474328	FALSE
EPAS1	-0.027	-0.091	0.037	5467	-0.84	0.400957	0.396902	0.475491	FALSE
SECISBP2L	0.018	-0.024	0.06	5467	0.84	0.401109	0.396737	0.475491	FALSE
EYS	-0.038	-0.127	0.051	5467	-0.839	0.401509	0.396305	0.475668	FALSE
IGF1R	-0.022	-0.074	0.03	5467	-0.833	0.404669	0.3929	0.479114	FALSE
ALOX12-AS1	-0.025	-0.084	0.034	5467	-0.823	0.410228	0.386975	0.485394	FALSE
NFKBIZ	0.018	-0.024	0.06	5467	0.822	0.411217	0.385929	0.486262	FALSE
ENSG00000289862	0.016	-0.022	0.055	5467	0.82	0.4124	0.384681	0.487359	FALSE
GLIS2	0.013	-0.018	0.044	5467	0.819	0.412831	0.384228	0.487565	FALSE
SLU7	0.017	-0.023	0.057	5467	0.818	0.413192	0.383848	0.48769	FALSE
LGR4	0.022	-0.031	0.075	5467	0.818	0.413453	0.383574	0.487696	FALSE
RHD	0.027	-0.037	0.09	5467	0.817	0.414088	0.382908	0.488142	FALSE
UAP1	-0.021	-0.072	0.03	5467	-0.814	0.415366	0.381569	0.489346	FALSE
C14orf119	0.016	-0.022	0.054	5467	0.812	0.416722	0.380153	0.49064	FALSE
LINC02577	0.018	-0.026	0.062	5467	0.81	0.417755	0.379078	0.491552	FALSE
COA6	0.017	-0.024	0.057	5467	0.81	0.418122	0.378697	0.491681	FALSE
HPCAL1	0.022	-0.031	0.075	5467	0.808	0.419108	0.377674	0.492232	FALSE
ANKRD44	0.024	-0.034	0.083	5467	0.808	0.418869	0.377922	0.492232	FALSE
CFAP161	0.037	-0.053	0.126	5467	0.801	0.423175	0.37348	0.496702	FALSE
GRAP2	-0.028	-0.095	0.04	5467	-0.799	0.42445	0.372173	0.497587	FALSE
LINC02646	-0.022	-0.075	0.032	5467	-0.799	0.424335	0.372291	0.497587	FALSE
FGF13	0.027	-0.039	0.093	5467	0.797	0.425613	0.370985	0.498643	FALSE
CDC45	0.024	-0.035	0.082	5467	0.794	0.427025	0.369547	0.499989	FALSE
ANXA4	0.019	-0.027	0.065	5467	0.792	0.428205	0.368349	0.500448	FALSE
C17orf99	0.033	-0.049	0.115	5467	0.792	0.42811	0.368444	0.500448	FALSE
SESN2	-0.021	-0.072	0.031	5467	-0.792	0.428197	0.368356	0.500448	FALSE
DAB1	-0.022	-0.075	0.032	5467	-0.789	0.430135	0.366395	0.502196	FALSE
CLIP1	-0.017	-0.058	0.025	5467	-0.789	0.430228	0.366302	0.502196	FALSE
PIGC	0.017	-0.025	0.059	5467	0.786	0.431599	0.364919	0.503489	FALSE
ENSG00000256417	-0.02	-0.071	0.031	5467	-0.78	0.435537	0.360974	0.507772	FALSE
CHCHD6	0.022	-0.034	0.079	5467	0.777	0.437329	0.359192	0.509549	FALSE
ENTPD1-AS1	-0.018	-0.065	0.028	5467	-0.77	0.441163	0.355401	0.513702	FALSE
TOB1	0.015	-0.024	0.055	5467	0.769	0.442078	0.354501	0.514452	FALSE
DOCK4	0.015	-0.024	0.054	5467	0.766	0.44377	0.352842	0.516106	FALSE
GP1BB	0.014	-0.022	0.049	5467	0.763	0.445527	0.351126	0.517833	FALSE
FADS3	-0.018	-0.064	0.028	5467	-0.761	0.446852	0.349836	0.519057	FALSE
RNASET2	0.022	-0.035	0.079	5467	0.759	0.447692	0.34902	0.519716	FALSE
SF3B2	0.014	-0.023	0.051	5467	0.757	0.449176	0.347583	0.521121	FALSE
TMEM156	0.022	-0.035	0.078	5467	0.752	0.451966	0.344895	0.524038	FALSE
ENSG00000286481	0.033	-0.053	0.118	5467	0.751	0.452827	0.344068	0.524717	FALSE
CCDC102B	-0.017	-0.061	0.027	5467	-0.748	0.454227	0.342727	0.52602	FALSE
HMGB2	-0.016	-0.057	0.026	5467	-0.743	0.457648	0.339468	0.52966	FALSE
ATP5F1E	0.014	-0.023	0.052	5467	0.737	0.460848	0.336442	0.532716	FALSE
[truncated: 258 more rows]

## Sheet: SMARCA4_DEG_stats
	allele_beta	allele_beta_0.95_lower	allele_beta_0.95_higher	n	Wald_t_stat	pval	-log10_pval	padj	significant
[truncated: 1,905 more rows]

[truncated: 1 more sheets: USP9X_DEG_stats]
