# Supplementary material for: Joint single-cell profiling of Cas9 edits and transcriptomes reveals widespread off-target events and effects on gene expression
Source: bioRxiv. 2025 Aug 28:2025.02.07.636966. Preprint. [Version 2] doi: 10.1101/2025.02.07.636966 (PMC12407703; doi:10.1101/2025.02.07.636966)
Supplement: Supplement 2 [file media-2.zip › Additional_files/Supplementary_tables/Supp_Table_05_functional_gene_sets.xlsx]

## Sheet: BAF_gene_sets
	BAF_prom_targets	BAF_enh_targets	HALLMARK_G2M_CHECKPOINT
0	ENSG00000286251	HSPA8	HSPA8
1	ASPM	HMGN2	HMMR
2	LEF1	MTMR14	HMGN2
3	H4C8	RPS19	NUSAP1
4	FAM222B	STAT5A	KIF20B
5	HEXIM1	PER1	RAD21
6	SUGCT	RPL5	MYC
7	MTHFD1L	NFKBIA	KIF2C
8	LINC01135	FTH1	HMGA1
9	ENSG00000224322	AKT1S1	KIF23
10	TRG-AS1	GYPB	CENPE
11	SERTAD2	GP6	NCL
12	ITGA5	KIF2C	UBE2S
13	ATP13A3-DT	MALAT1	ATF5
14	TKT	HMGA1	TROAP
15	CPT2	KEL	CDC45
16	RESF1	DAPK3	STIL
17	RPL19	SLC4A1	MEIS1
18	DYSF	RPL31	AMD1
19	NCKAP1L	LIN28A	INCENP
20	LEKR1	AHNAK	SMAD3
21	LINC02577	RPS16	EXO1
22	LINC02840	KRT18	TOP2A
23	SLC20A1	ABCA7	ESPL1
24	ST6GALNAC1	CBX5	STMN1
25	ARRDC3	DBN1	AURKA
26	EOLA2-DT	SPATA5L1	TPX2
27	CENPF	FECH	KIF4A
28	SLC14A1	ITGA5	RASAL2
29	KIF13B	TMEM143	ODC1
30	TSGA10	ALDOA	EGF
31	CLSPN	TIMP1	KIF5B
32	CREB3L2	RHD	BUB1
33	ZNF620	DPM1	MKI67
34	SCN9A	MED8	CDC6
35	LINC01473	SSB	NDC80
36	RPL24	TMEM14B	CENPF
37	CAVIN1	PPP1R10	TACC3
38	DYNC2H1	ZNF593	FOXN3
39	COLGALT2	PPAT	ARID4A
40	ENSG00000232611	NCKAP1L
41	MYC	DDAH2
42	SMIM12	ING3
43	LRGUK	NDUFA2
44	HDAC7	ADAMTSL4
45	C17orf99	CCDC136
46	PPM1D	TEX9
47	FAM89A	MAP1A
48	KLRK1-AS1	CDC6
49	RPL27A	GADD45GIP1
50	STARD9	ZMAT2
51	ENSG00000248975	KRBA1
52	XACT	MLXIPL
53	EID1	UFC1
54	H2AC6	IQGAP3
55	ZSCAN31	LRRC59
56	ATP6V1C1	RPL24
57	ENSG00000284722	TUBA1C
58	SNIP1	TFAM
59	ENSG00000290113	HMMR
60	UQCRB	USP38
61	ENSG00000287263	CAMK1
62	ACAD10	TP73
63	CCDC18-AS1	MAN2A2
64	PDK1	CNN1
65	OR2AT4	ARHGDIA
66	ENSG00000227706	HMBS
67	ATP6V0E2	C14orf119
68	ENSG00000273329	CFLAR
69	RAB3IL1	CHMP2A
70	MAILR	RRAGC
71	CD55	WDR47
72	CYREN	KIFC1
73	ENSG00000267243	CRKL
74	NEAT1	PNO1
75	H2AC8	RYR1
76	DMGDH	CALR
77	ASIC4	P2RX1
78	STIL	SLC30A10
79	TMEM87B	NBAS
80	ENSG00000285458	UBE2S
81	RFC1	RPL13A
82	RHBDD1	IDI1
83	RPS10-NUDT3	SRSF3
84	ENSG00000234261	TXNIP
85	GYPE	RNASET2
86	PKLR	MYB
87	SLC41A2	C17orf99
88	MOB1B	ABHD8
89	AREG	CDC45
90	IFRD1	RPS8
91	ENSG00000287860	PIGC
92	OXA1L-DT	FADS3
93	PDCD4	POU2F2
94	KLHDC10	RPS11
95	ADGRV1	YBX1
96	METTL14-DT	RPLP2
97	PRPF38A	TLE2
98	CACYBP	KIFC3
99	STXBP5-AS1	FLNC
100	H2AC17	MEGF6
101	ENSG00000225339	EPPK1
102	COPB2-DT	SRP14
103	NFKBIZ	KCNJ14
104	CYP4A22-AS1	TIMM10
105	KIF5A	KISS1R
106	BCL10	ZNF579
107	APLF	GAB2
108	PTMA	VSTM4
109	TEX15	ITGA2B
110	RSL24D1	MSH5
111	ACVR1	PIK3CG
112	VEGFA	UQCRB
113	ENSG00000287632	DNTTIP2
114	ABHD5	DNM1
115	FNDC3B	XBP1
116	ARL6IP1	RCOR2
117	CCDC59	SH2D2A
118	LRRC8B	JUNB
119	SLC25A48	MRPS28
120	SLC25A37	FAM178B
121	PRR11	PAIP2
122	RPS12	HYOU1
123	PIR	RPL8
124	COA6	ZNF432
125	LIFR	EZH1
126	FOXA3	THAP7-AS1
127	WWC2	FCGR2A
128	ENSG00000248596	TFR2
129	HEPH	FASN
130	GYPB	LRRC4B
131	HSPH1	MCOLN1
132	BNIP3L	RAB3IL1
133	GPAT3	POLR3K
134	MALAT1	TUBB
135	ENSG00000259001	KRT8
136	RAB30	HBG1
137	C12orf40	BLVRB
138	ENSG00000264066	GTF2F1
139	ADRM1	COPA
140	AHNAK	KCNC3
141	ENSG00000287973	UBB
142	HLA-E	LCP2
143	SAMMSON	ATF5
144	FBXL13	YES1
145	ELOVL6	C16orf95
146	TIMP1	RHCE
147	RPL7	CANX
148	MED8	HSP90AB1
149	USP2-AS1	NUDT4
150	NDUFA2	STIL
151	CYB5RL	FKBP2
152	UTP23	SYF2
153	GADD45GIP1	NTRK1
154	IFNGR1	GIPR
155	RPLP1	RPL28
156	ASPH	BRIX1
157	TUBA1C	ADAMTS14
158	LINC02245	BTNL9
159	EPS15-AS1	GPATCH3
160	ENSG00000290808	TOP2A
161	ZNF93	STMN1
162	DDX21	PSMD2
163	PNO1	NQO2
164	ENSG00000287146	SLC7A8
165	PCLAF	ZNF846
166	NR1D2	GYPE
167	FIRRE	MACROD1
168	TXNIP	PKLR
169	PIK3CD	SET
170	ENSG00000289015	PDCL
171	GAB3	HSP90B1
172	TNFRSF10B	NEB
173	LIX1-AS1	GYPA
174	TLE2	MCL1
175	MAP3K5	VWA7
176	MRPL18	SWT1
177	KIAA0513	EPHX1
178	ADARB1	ACTG1
179	SH2D2A	KIF14
180	GPR176	ADAMTS3
181	ODAD1	NEU1
182	NCOA7	TUBA1B
183	ENSG00000289432	RNF216P1
184	DNMT3B	RASSF5
185	ATP6V1E2	EXOC3L2
186	TMUB2	EIF3A
187	SVBP	PDCD4
188	ANKRD26	RPL38
189	CPPED1	TMED9
190	CR1L	KLHDC10
191	SOD1	CALM3
192	PIK3R3	PSAP
193	KCNC3	CCNB1
194	FAM227B	PRPF38A
195	ZFPM2-AS1	FOSB
196	DTL	ANKRD18CP
197	PALMD	PPP1R15A
198	RHCE	DNAJB1
199	ENSG00000257526	EEF2
200	TM4SF19	FTL
201	ADGRB3	CRADD
202	ENSG00000287100	KRT10
203	UBC	TNFRSF8
204	SECISBP2L	CYP4A22-AS1
205	DPH6	THRB
206	YIPF1	TMC6
207	VIM	SUPT5H
208	DUSP10	RPS15
209	H3C12	HNRNPA1
210	H2BC4	SLC43A2
211	GP6-AS1	CDK7
212	GPR155	YRDC
213	EPHX1	STIP1
214	ME1	VAV1
215	KIF14	SF3B2
216	EXOC3L2	CAPN2
217	JRKL-AS1	UBE2M
218	MS4A4A	VEGFA
219	LINC01237	KCNMB3
220	KRT10	SPTA1
221	CYP2U1-AS1	ESPL1
222	KCNK5	MRFAP1
223	DNAI4	NBEAL2
224	SESN2	ENPP3
225	STIP1	TMC8
226	CREBRF	ALDH1A2
227	CLIC2	RAP1GAP
228	HERPUD1	NUB1
229	NQO1	GPN3
230	CD70	PLCD1
231	ESPL1	CLIC1
232	ZNF235	LRRC8B
233	ITGAV	CBR4
234	MSMO1	RPS27L
235	TUSC3	RTF1
236	NDC80	ARAP3
237	ENSG00000236449	RPS12
238	TOB2	GRK5
239	SLC9B1	PACSIN3
240	CD226	ALAS2
241	NIHCOLE	RPS24
242	NUCKS1	NUCKS1
243	CKLF
244	STXBP5
245	LINC02772
246	BAZ2B
247	TPK1
248	MFAP1
249	GALNT5
250	ANTXR2
251	EZR
252	GALM
253	KIF2C
254	CDK6-AS1
255	ENSG00000232884
256	LNP1
257	APTR
258	CISD2
259	AGPAT4
260	ENSG00000278390
261	SUPT4H1
262	FECH
263	ALDOA
264	KLHL32
265	PLCL1
266	TPX2
267	TMEM14B
268	WBP11
269	ENSG00000228541
270	BUB1
271	EPM2A
272	BCL2L1
273	SLC7A11
274	HELB
275	MBD5
276	THAP3
277	SUPT6H
278	KPNB1-DT
279	MAN2A2
280	CNN1
281	MLF1
282	ENSG00000288771
283	RAP2C-AS1
284	ERCC6L2-AS1
285	IL1R1
286	RPS8
287	ENSG00000287719
288	LASP1
289	PIK3C3
290	APOC1
291	AMPD3
292	FLNC
293	CFAP210
294	ST8SIA6
295	JUN
296	H2BC5
297	KBTBD3
298	PIK3CG
299	DNTTIP2
300	ENSG00000235774
301	GABPB1-AS1
302	IQUB
303	ENSG00000266976
304	FCGR2A
305	EPB41
306	MARF1
307	ENSG00000247934
308	NAMPT
309	CBLL1
310	CECR2
311	SLC16A1
312	SH3GL3
313	ZNF555
314	C12orf60
315	C16orf95
316	CANX
317	ADAMTS14
318	EMC4
319	MED26
320	KIF4A
321	CNKSR3
322	COPB2
323	CYBRD1
324	GMPR
325	VWA7
326	TCP1
327	TAF4B
328	MACC1
329	ENSG00000249417
330	C21orf58
331	ENSG00000250501
332	KCNQ1OT1
333	H3-3B
334	KIF20B
335	LINC01033
336	DAB1
337	HJURP
338	SLCO2B1
339	NRF1
340	THRB
341	BPGM
342	ADD2
343	USP38-DT
344	NBEAL2
345	MYO18B
346	PNPLA8
347	H6PD
348	SCG3
349	ENSG00000259560
350	CCDC7
351	PKIB
352	CHD4
353	ANLN
354	ARAP3
355	LINC-PINT
356	RNF43
357	PRANCR
358	HSPA8
359	ENSG00000289156
360	SRGAP3
361	RPL5
362	IQCH
363	EAF1
364	AHI1-DT
365	ENSG00000287756
366	GP6
367	WDPCP
368	KEL
369	LINC01524
370	EGLN3
371	ENSG00000285713
372	ETV1
373	TROAP
374	RPS16
375	CITED2
376	RHAG
377	SPATA5L1
378	PCSK9
379	AURKA
380	MIR4713HG
381	GYPC
382	CCDC136
383	TEX9
384	ENSG00000124593
385	ENSG00000279669
386	TSPOAP1
387	TFAM
388	SDF2
389	LYSMD3
390	USP38
391	CDC42EP3-AS1
392	DNAAF3-AS1
393	UAP1
394	ZNF692
395	C14orf119
396	CDKN2AIP
397	PSMD14-DT
398	TMEM273
399	RASA1
400	CSF1
401	NABP1
402	PIGC
403	LAPTM4B
404	TRIB3
405	MACO1
406	RPL6
407	PPP2R5C
408	RPS17
409	METTL25
410	ITGA2B
411	RPL27
412	ARIH1
413	ENSG00000285976
414	FLVCR1-DT
415	RCSD1
416	XBP1
417	GTDC1
418	LINC01885
419	TOB1
420	IGFBP4
421	MCOLN1
422	ENSG00000226043
423	KRT8
424	ENSG00000289862
425	PARP14
426	LINC00520
427	TSPAN13
428	ENSG00000283128
429	ENSG00000290183
430	CASS4
431	RNF182
432	ATF5
433	SLC39A8
434	FAM83A
435	NQO1-DT
436	ENSG00000271793
437	TMEM217
438	BRD2
439	BLOC1S5-TXNDC5
440	HBP1
441	LINC00534
442	HIVEP1
443	SPRY4-AS1
444	RHOBTB1
445	PDCL
446	ZFP36L1
447	CCND3
448	ENSG00000290019
449	GYPA
450	ODAD4
451	EVI5
452	DNM3
453	LINC02934
454	ADAMTS3
455	SLC6A9
456	NEU1
457	RPL38
458	RPS27A
459	CDK19
460	LINC02762
461	TNFRSF8
462	RPS6
463	PRKAR2B
464	ZNF487
465	PIK3R1
466	SUPT5H
467	GULP1
468	CDKL3
469	H4C5
470	TMSB4X
471	MAML2
472	DPH6-DT
473	RTN4
474	SPTA1
475	MED17
476	RIPOR3
477	ENSG00000276728
478	CLIP1
479	CBR4
480	GFPT1
481	GALC
482	H1-2

## Sheet: NuRD_gene_sets
	NURD_targets	NRF1_targets
0	FOXA3	ABCF1
1	TPK1	GRIK1
2	ENSG00000287315	BRIP1
3	EZR	LEF1
4	ENSG00000287756	ZNF804B
5	KIF2C	NIFK-AS1
6	SHFL	RPL23A
7	ACBD4	CPEB4
8	ENSG00000249492	KCNK1
9	LINC01524	SLC30A8
10	HEXIM1	DAPK3
11	MSRB1	PRKCE
12	ADRM1	FAM222B
13	AHNAK	H4C8
14	HLA-E	HEXIM1
15	SEPTIN5	SLC2A1
16	CITED2	LINC01135
17	LINC01135	KRT18
18	ZNF57	ENSG00000224322
19	ARF1	CASK
20	NTAN1	SAMD5
21	SUPT4H1	DOCK8
22	TUBB2A	ITGA5
23	ENSG00000290981	SPAG5
24	ERFL	MYH9
25	FBXL13	TMEM143
26	TMEM143	RESF1
27	TKT	CPT2
28	CPT2	RPL19
29	ZKSCAN4	SDCBP
30	PLAGL1	DYSF
31	ZNF593	CERS6
32	ENSG00000261218	PPAT
33	DDAH2	LINC02577
34	ADAMTSL4	SLC20A1
35	GLIS2	DPF3
36	LINC00877	MAP1A
37	MUL1	ARRDC3
38	ENSG00000124593	EOLA2-DT
39	BCL2L1	NPL
40	ENSG00000285877	ARRDC4
41	GADD45GIP1	CENPF
42	KRBA1	CALM2
43	LINC01473	DYNC1I1
44	ATP1A1	ATP6V1D
45	ERMAP	KIF13B
46	NEK6	MLXIPL
47	TFAM	TSGA10
48	ZNF234	EPS8
49	ARL4A	CLSPN
50	ENSG00000236829	ENSG00000291147
51	EPS15-AS1	CREB3L2
52	CFAP298-TCP10L	ZNF620
53	CAMK1	SCN9A
54	KPNB1-DT	RAB3IP
55	RAI14	LRRC59
56	F2R	RPL24
57	ZMIZ1	LINC01473
58	CNN1	CAVIN1
59	DOCK2	DYNC2H1
60	ARHGDIA	COLGALT2
61	CFAP69	ARL4A
62	DLGAP1-AS2	RPL35A
63	SDF2L1	SERBP1
64	ALAD	RHOXF1
65	CARD11	MYC
66	RYR1	ARHGAP42
67	CRKL	KIFC1
68	ENSG00000287146	SMIM12
69	ACVR1C	LRGUK
70	CD276	HDAC7
71	LINC02739	CIT
72	SRSF3	KLHL24
73	PIK3CD	ERO1B
74	RNASET2	PPM1D
75	C17orf99	ARHGEF10
76	RAB1A	POT1-AS1
77	ABHD8	FAM89A
78	ENSG00000289015	TMEM30A-DT
79	COQ3	RPL27A
80	HLCS	STARD9
81	STK17B	LCMT1-AS1
82	TMEM30A-DT	LCP1
83	STARD9	EID1
84	LCMT1-AS1	ATP5MG
85	TPM4	H2AC6
86	TLE2	TMEM161B-DT
87	GP1BB	ZSCAN31
88	ATP5MG	HIVEP3
89	AMPD3	DYNC1H1
90	ATP1B1	ATP6V1C1
91	FLNC	PCGF3-AS1
92	TES	CREM
93	TIMM10	SOS1
94	KISS1R	SNIP1
95	ZNF579	TRPM3
96	ENSG00000285184	EPB41L2
97	C12orf75	RANBP3-DT
98	SLC25A24	ENSG00000287001
99	KCNK15-AS1	H2BC15
100	ADAMTS6	UQCRB
101	ZNF670-ZNF695	ENSG00000250349
102	KBTBD3	ACAD10
103	VSTM4	DDIT4
104	PTPN7	TBC1D8
105	POLR2M	PAIP2
106	MSH5	PPP1R26
107	TRAPPC9	RNF168
108	RANBP3-DT	MYLIP
109	PIK3CG	FMNL2
110	CSRNP1	CALCRL-AS1
111	ENSG00000287263	CCDC18-AS1
112	ACAD10	ENSG00000273329
113	ENSG00000285976	TSNAX-DISC1
114	DNM1	TMEM65
115	FLVCR1-DT	ENSG00000223725
116	RCOR2	H2BC11
117	SH2D2A	MARCHF3
118	ODAD1	MAILR
119	PPP1R26	CD55
120	GPR160	CYREN
121	THAP7-AS1	EGR1
122	CACNB3	MINDY4
123	TFR2	LPCAT2
124	ENSG00000289432	H2AC8
125	ATP6V0E2	VPS13D
126	JARID2	MCPH1-AS1
127	ENSG00000273329	ARHGAP28
128	RAB3IL1	DMGDH
129	DSCAS	ASIC4
130	POLR3K	ENSG00000250697
131	TMUB2	TMEM87B
132	HSPG2	RNF144A
133	SVBP	ENSG00000288044
134	NAMPT	RFC1
135	ENSG00000289862	RHBDD1
136	DENND1B	RPS10-NUDT3
137	HERC6	PSMD2
138	SPOCD1	ZNF846
139	HDGFL3	ENSG00000257252
140	ENSG00000283128	ENSG00000265943
141	ZFAND4	MACROD1
142	KCNC3	PDLIM5
143	TMEM132D-AS1	AREG
144	WSCD2	RFX2
145	ENSG00000290183	KIAA0319
146	RNF182	ENSG00000273734
147	ZNF555	OXA1L-DT
148	RFC2	SLK
149	HSP90AB1	NARF
150	FAM83A	TUBA1B
151	ZNF670	PKM
152	NQO1-DT	ALPK1
153	UQCC3	RNF216P1
154	FKBP2	EIF3A
155	SYF2	PDCD4
156	AQP3	KLHDC10
157	ENSG00000285458	VWDE
158	GIPR	ADGRV1
159	TMEM217	PPP3CA
160	ENSG00000288044	CCNB1
161	TRAF5	METTL14-DT
162	ENSG00000285080	PRPF38A
163	YIPF1	STXBP5-AS1
164	ZBTB43	ETV6
165	BLOC1S5-TXNDC5	H2AC17
166	HIVEP1	CHD1-DT
167	GALNT10	FTL
168	SPRY4-AS1	COPB2-DT
169	ZNF200	PPP1R14C
170	ENSG00000287042	DENND2B
171	PDCL	NLK
172	ZFP36L1	SLC38A2
173	ENSG00000290019	HSP90AA1
174	CYBRD1	CYP4A22-AS1
175	VWA7	RPS15
176	KIAA0319	STXBP6
177	USP12	YRDC
178	ODAD4	BCL10
179	ENSG00000290046	APLF
180	ENSG00000249417	PTMA
181	ME1	TEX15
182	DNAJB9	RSL24D1
183	PKM	ULK4
184	RNF216P1	ACVR1
185	EXOC3L2	EIF1B-AS1
186	TMED9	ARL6IP1
187	CALM3	CCDC59
188	PSAP	ENSG00000283415
189	METTL14-DT	GPN3
190	FOSB	CAMSAP2
191	TGFBR1	ARRDC3-AS1
192	RAD21	SLC25A37
193	H4C9	MKNK2
194	NUDT7	RPS12
195	TNFRSF8	CSKMT
196	PRKAR2B	CDKN1C
197	NRF1	TMF1
198	ZNF487	MTMR14
199	KCNK5	WWC2
200	PIK3R1	BNIP3L
201	HIVEP2	HSPH1
202	EEF1AKMT1	MALAT1
203	WIPI2	HMGA1
204	VAV1	RSL1D1
205	ENSG00000230615	ENSG00000259001
206	H4C5	RAB30
207	LIPE-AS1	ENSG00000249492
208	GTF2IRD1	ANKRD17-DT
209	NQO1	ADRM1
210	LARRPM	AHNAK
211	ESPL1	CDCA8
212	NATD1	MRPL33
213	NBEAL2	NEK11
214	SPATA2	HLA-E
215	H6PD	ZNF57
216	RAP1GAP	CBX5
217	UBE2Q1	TUBB2A
218	ITGAV	FBXL13
219	ENSG00000276728	EXO1
220	SPRED1	CPQ
221	MAPRE1	DSE
222	OAS3	DPM1
223	CLIC1	RPL7
224	ARRDC3-AS1	MED8
225	VPS37B	DNAJA1
226	MKNK2	NDUFA2
227	PACSIN3	ING3
228	ENSG00000269559	SEMA4D
229	CDKN1C	UTP23
230		ANXA5
231		PKN2-AS1
232		CARS1
233		CYB5RL
234		SERPINB9
235		EMC1-AS1
236		ENSG00000284634
237		FGF2
238		IFNGR1
239		RPLP1
240		ASPH
241		MSRA
242		LINC02245
243		SLC2A1-DT
244		HS3ST3A1
245		EPS15-AS1
246		LANCL3
247		MCAM
248		RPL37A
249		RRAGC
250		DDX21
251		PNO1
252		ENSG00000287146
253		PCLAF
254		CALR
255		MTRF1L
256		IDI1
257		RAB27A
258		LINC02739
259		TXNIP
260		PIK3CD
261		ENSG00000289015
262		COQ3
263		KDM3A
264		SLC16A10
265		HSPA5
266		FBXO33
267		ADGRD1
268		TNFRSF10B
269		IL6ST
270		ALDH1L2
271		TAF7
272		INCENP
273		PRKCA
274		MAP3K5
275		MRPL18
276		SRP14
277		CDC25C
278		KIAA0513
279		SAT1
280		ZNF670-ZNF695
281		CBLB
282		GLCCI1
283		STX18-AS1
284		ACADSB
285		ADARB1
286		CASTOR2
287		JUNB
288		MRPS28
289		CLIP2
290		ODAD1
291		ZNF432
292		NCOA7
293		FASN
294		BCL2
295		MAD2L1-DT
296		RPS13
297		ZNF521
298		ATP6V1E2
299		ENSG00000250453
300		TMUB2
301		HSPG2
302		SVBP
303		ANKRD26
304		DENND1B
305		CPPED1
306		AMN1
307		SOD1
308		PIK3R3
309		UBA6-DT
310		CR1L
311		ASNS
312		KCNC3
313		FAM227B
314		DTL
315		DAAM1
316		RHCE
317		ENSG00000257526
318		TESK2
319		EML6
320		HSP90AB1
321		ZNF670
322		ADGRB3
323		PCED1B
324		CCDC102B
325		BRIX1
326		UBC
327		SECISBP2L
328		BMT2
329		DPH6
330		UBE2H
331		ZRANB2-DT
332		CTNNAL1
333		YIPF1
334		ZBTB43
335		ODC1
336		DUSP10
337		TANC2
338		H2BC4
339		GHR
340		RAP1B
341		TEC
342		EPHX1
343		KIF14
344		RSL1D1-DT
345		CTH
346		NOL4L
347		TNFAIP8
348		LINC02240
349		SSH1
350		NEK8
351		YWHAE
352		ENSG00000241962
353		H4C9
354		OAT
355		LINC01237
356		CTR9
357		ACSL4
358		PTPRF
359		KIF23
360		BUB1B
361		BLTP2
362		CYP2U1-AS1
363		KCNK5
364		BMP2K
365		DNAI4
366		TENT5A
367		SESN2
368		DIAPH3
369		LINC01618
370		HERPUD1
371		MAP1B
372		HCCS-DT
373		NQO1
374		ESPL1
375		SPATA2
376		UBE2Q1
377		ITGAV
378		TANC1
379		KIF18B
380		MSMO1
381		NDC80
382		LINC01162
383		ADAM22
384		TOB2
385		PTK2B
386		SLC9B1
387		GRK5
388		LEPR
389		NUCKS1
390		ARID4A
391		ENSG00000274322
392		SCAPER
393		BUD31
394		CKLF
395		PSAT1
396		CRTC3-AS1
397		PCDH9
398		ANKRD33B
399		TPK1
400		RPS19
401		MFAP1
402		ZSWIM8
403		KIF2C
404		CENPE
405		LINC00662
406		ENSG00000291174
407		SHFL
408		RPL31
409		APTR
410		CISD2
411		MSRB1
412		BHLHE40
413		ENSG00000278390
414		UFL1-AS1
415		BACH2
416		ZC3H12B
417		ENSG00000291054
418		SLU7
419		ZNF117
420		GNGT1
421		ALDOA
422		KLHL32
423		PLCL1
424		TPX2
425		SORBS1
426		TMEM14B
427		CNNM2
428		ZNF593
429		SNPH
430		DOCK4
431		BUB1
432		BCL2L1
433		CDC6
434		FAM83D
435		KRBA1
436		FAM219A
437		MBD5
438		GABRE
439		ENSG00000282278
440		DCHS2
441		THAP3
442		NFYA
443		CFAP298-TCP10L
444		KIAA1328
445		KPNB1-DT
446		MAN2A2
447		ARHGDIA
448		USP53
449		TSPYL2
450		MLF1
451		ENSG00000266602
452		ERCC6L2-AS1
453		PPARGC1B
454		IL1R1
455		RAB1A
456		RPS8
457		MAP1LC3B
458		PIK3C2B
459		LASP1
460		PIK3C3
461		PDAP1
462		RPLP2
463		CNTNAP2
464		PLEC
465		AMPD3
466		MEGF6
467		PHGDH
468		CFAP210
469		ENSG00000253363
470		TMEM117
471		TIMM10
472		LINC00923
473		ZNF579
474		ST8SIA6
475		JUN
476		ATP8B4
477		H2BC5
478		KBTBD3
479		SUMF1
480		INSIG1
481		SLC6A6
482		RPL14
483		GABPB1-AS1
484		RCOR2
485		TACC3
486		ITSN1
487		KLF6
488		RPL8
489		EZH1
490		EPB41
491		TFR2
492		MARF1
493		ENSG00000247934
494		DSCAS
495		TUBB
496		BLVRB
497		NAMPT
498		GTF2F1
499		HERC6
500		SPOCD1
501		ZSWIM6
502		MYO18A
503		UBB
504		WSCD2
505		OSBPL6
506		SH3GL3
507		GRM7
508		ZNF555
509		CANX
510		C16orf95
511		RFC2
512		NUDT4
513		LINC01234
514		NME7
515		MRAP2
516		PLXNA1
517		ENSG00000269026
518		TRAF5
519		PPM1E
520		KIF4A
521		WWOX
522		PRELID2
523		RAPGEF2
524		CNKSR3
525		APBB2
526		FLOT2
527		RRAGC-DT
528		PRH1
529		SPECC1
530		COPB2
531		MCL1
532		ZNF718
533		CYBRD1
534		VWA7
535		GMPR
536		ENSG00000286152
537		TCP1
538		TAF4B
539		ENSG00000290046
540		NUFIP2
541		DNAJB9
542		FHIT
543		TMED9
544		C21orf58
545		CALM3
546		ENSG00000260729
547		MDM1
548		KCNQ1OT1
549		PSAP
550		PPP1R15A
551		LINC02663
552		ENSG00000246090
553		KIF20B
554		RAD21
555		SCAND3
556		EEF2
557		FNBP1
558		NUDT7
559		DAB1
560		HJURP
561		TMED3
562		COTL1
563		SLCO2B1
564		FYN
565		NRF1
566		CCDC90B-AS1
567		EEF1AKMT1
568		WIPI2
569		HNRNPA1
570		GPR137C
571		VAV1
572		ENSG00000230615
573		LINC01376
574		ADD2
575		GTF2IRD1
576		LARRPM
577		PRKN
578		USP38-DT
579		LIPE-AS1
580		STOM
581		GAS2L3
582		FAM117B
583		NBEAL2
584		MYO18B
585		PNPLA8
586		ENPP3
587		NUB1
588		SCG3
589		MAPRE1
590		NMNAT3
591		CCDC7
592		PKIB
593		CHD4
594		ANLN
595		ARAP3
596		LINC-PINT
597		RPL15
598		RPS24
599		ABTB2
600		ENSG00000289156
601		HMGN2
602		PLA2G6
603		SRGAP3
604		PER1
605		RPL5
606		IQCH
607		AHI1-DT
608		NETO2
609		SLC38A4-AS1
610		ENSG00000287756
611		LONRF2
612		SORD
613		POLR2A
614		ENSG00000285713
615		TROAP
616		RPS16
617		DISC1
618		ABCA7
619		ARF1
620		PIP5K1B
621		NTAN1
622		SPATA5L1
623		PCSK9
624		AURKA
625		RPL34-DT
626		MAGI1
627		CBX3
628		EPHB6
629		GYPC
630		NR4A2
631		ARHGAP26
632		EIF5B
633		TEX9
634		TLCD4
635		MKI67
636		ENSG00000124593
637		FOXO3
638		ENSG00000286099
639		NOL7
640		TSPOAP1
641		ENOX2
642		ERMAP
643		TFAM
644		HMMR
645		TRPC1
646		LYSMD3
647		USP38
648		CAMK1
649		DNAAF3-AS1
650		UAP1
651		H1-4
652		ZNF692
653		EFCAB11
654		LINC00200
655		C14orf119
656		TXNDC16
657		KDM7A
658		ALAD
659		CHMP2A
660		CDKN2AIP
661		CCNT2-AS1
662		PSMD14-DT
663		TMEM273
664		P2RX1
665		RASA1
666		RPL13A
667		SRSF3
668		LINC01088
669		NABP1
670		MYB
671		RNF130
672		PIGC
673		HLCS
674		RPS11
675		CXorf38
676		ZC4H2
677		ARHGAP18
678		ENTPD3-AS1
679		SYT10
680		RPL6
681		TLE4
682		RPS17
683		KISS1R
684		KSR1
685		LAMB1
686		DHRS3
687		TNFAIP3
688		ADAMTS6
689		METTL25
690		LINC01004
691		ITGA2B
692		DOCK11
693		RPL27
694		MEF2C-AS1
695		ARIH1
696		ENSG00000285976
697		FLVCR1-DT
698		LRRC8D
699		RCSD1
700		GTDC1
701		PDIA3
702		HYOU1
703		R3HDM2
704		CAVIN2-AS1
705		BTBD9
706		DLGAP5
707		RAB11FIP1
708		LINC01885
709		PROS1
710		MORC1
711		MCOLN1
712		POLR3K
713		ENSG00000226043
714		HMGCS1
715		CDCP1
716		RFX3-DT
717		ENSG00000289862
718		TCF7L2
719		ANKRD20A21P
720		TSPAN13
721		ST6GAL1
722		ENSG00000283128
723		ZFAND4
724		SLC44A1
725		FGGY
726		CASS4
727		RNF182
728		MAML3
729		NQO1-DT
730		AMD1
731		FKBP2
732		ENSG00000271793
733		SYF2
734		AQP3
735		CLIC4
736		PTGER3
737		ENSG00000285080
738		BRD2
739		CBFA2T3
740		BLOC1S5-TXNDC5
741		HBP1
742		HIVEP1
743		PLEKHA8P1
744		WDR3
745		SAP18
746		SPRY4-AS1
747		ENSG00000287042
748		KIF5B
749		ZFP36L1
750		CCND3
751		PDCL
752		ENSG00000290019
753		SERPINI1
754		ODAD4
755		MANBA
756		SWT1
757		NEU1
758		ADAMTS3
759		ENSG00000232828
760		RASSF5
761		RPL38
762		CDK19
763		FOSB
764		ITPR1
765		MALT1
766		ENSG00000237461
767		DST
768		MTERF1
769		RPS6
770		PRKAR2B
771		ELAPOR2
772		ZNF487
773		ENSG00000264808
774		SUPT5H
775		GULP1
776		EAPP
777		CDK7
778		SPTY2D1
779		CDKL3
780		DZIP3
781		H4C5
782		TMSB4X
783		UBE2M
784		MAML2
785		DPH6-DT
786		MED17
787		FBXL17
788		STEAP1B
789		RAP1GAP
790		ENSG00000276728
791		LPCAT1
792		OPHN1
793		MYO6
794		LINC00882
795		CBR4
796		GFPT1
797		NEFH
798		TMTC2
799		ZC3H6
800		GALC
801		EIF4A3
802		RNF19B
803		H1-2
