# Supplementary material for: Joint single-cell profiling of Cas9 edits and transcriptomes reveals widespread off-target events and effects on gene expression
Source: bioRxiv. 2025 Aug 28:2025.02.07.636966. Preprint. [Version 2] doi: 10.1101/2025.02.07.636966 (PMC12407703; doi:10.1101/2025.02.07.636966)
Supplement: Supplement 2 [file media-2.zip › Additional_files/Supplementary_tables/Supp_Table_06_allelic_edit_DEG_ORA_contigency_tables.xlsx]

## Sheet: 0
	BAF_prom_targets	notBAF_prom_targets
ARID1A_allDEG	170	483
ARID1A_notallDEG	313	939

## Sheet: 1
	BAF_enh_targets	notBAF_enh_targets
ARID1A_allDEG	78	575
ARID1A_notallDEG	165	1087

## Sheet: 2
	HALLMARK_G2M_CHECKPOINT	notHALLMARK_G2M_CHECKPOINT
ARID1A_allDEG	15	638
ARID1A_notallDEG	25	1227

## Sheet: 3
	NURD_targets	notNURD_targets
CHD3_allDEG	22	281
CHD3_notallDEG	208	1394

## Sheet: 4
	NRF1_targets	notNRF1_targets
CHD3_allDEG	93	210
CHD3_notallDEG	711	891

## Sheet: 5
	NURD_targets	notNURD_targets
CHD4_allDEG	16	235
CHD4_notallDEG	214	1440

## Sheet: 6
	NRF1_targets	notNRF1_targets
CHD4_allDEG	68	183
CHD4_notallDEG	736	918

## Sheet: 7
	BAF_prom_targets	notBAF_prom_targets
SMARCA4_allDEG	154	496
SMARCA4_notallDEG	329	926

## Sheet: 8
	BAF_enh_targets	notBAF_enh_targets
SMARCA4_allDEG	72	578
SMARCA4_notallDEG	171	1084

## Sheet: 9
	HALLMARK_G2M_CHECKPOINT	notHALLMARK_G2M_CHECKPOINT
SMARCA4_allDEG	15	635
SMARCA4_notallDEG	25	1230

[truncated: 26 more sheets: 10, 11, 12, 13, 14, 15, 16, 17, 18, 19, 20, 21, 22, 23, 24, 25, 26, 27, 28, 29 …]
