# Supplementary material for: Joint single-cell profiling of Cas9 edits and transcriptomes reveals widespread off-target events and effects on gene expression
Source: bioRxiv. 2025 Aug 28:2025.02.07.636966. Preprint. [Version 2] doi: 10.1101/2025.02.07.636966 (PMC12407703; doi:10.1101/2025.02.07.636966)
Supplement: Supplement 2 [file media-2.zip › Additional_files/Supplementary_tables/Supp_Table_07_allelic_edit_DEG_ORA_stats.xlsx]

## Sheet: baf_all
	pval	odds_ratio	odds_ratio_0.95_lower	odds_ratio_0.95_upper	padj
ARID1A_BAF_prom_targets	0.618106	1.0559	0.844365	1.31793	0.736673
ARID1A_BAF_enh_targets	0.469811	0.89366	0.66104	1.20061	0.736673
ARID1A_HALLMARK_G2M_CHECKPOINT	0.736673	1.15392	0.561306	2.29429	0.736673
SMARCA4_BAF_prom_targets	0.243604	0.873885	0.695944	1.09472	0.730813
SMARCA4_BAF_enh_targets	0.128114	0.789656	0.580243	1.0667	0.730813
SMARCA4_HALLMARK_G2M_CHECKPOINT	0.73633	1.1622	0.565325	2.3108	0.736673

## Sheet: nurd_all
	pval	odds_ratio	odds_ratio_0.95_lower	odds_ratio_0.95_upper	padj
CHD3_NURD_targets	0.00387371	0.524706	0.315991	0.834369	0.00581057
CHD3_NRF1_targets	8.46353e-06	0.554973	0.421665	0.726835	2.53906e-05
CHD4_NURD_targets	0.00240387	0.458143	0.252552	0.779319	0.00480773
CHD4_NRF1_targets	1.53489e-07	0.463471	0.339869	0.626837	9.20932e-07
USP9X_NURD_targets	0.123718	1.97598	0.772446	4.48029	0.123718
USP9X_NRF1_targets	0.0118604	2.38901	1.17761	5.0271	0.0142325

## Sheet: baf_up
	pval	odds_ratio	odds_ratio_0.95_lower	odds_ratio_0.95_upper	padj
ARID1A_BAF_prom_targets	0.140663	0.810954	0.609756	1.07062	0.140663
ARID1A_BAF_enh_targets	0.00662224	0.583588	0.379591	0.872501	0.0198667
ARID1A_HALLMARK_G2M_CHECKPOINT	0.0229298	0.218523	0.0254361	0.852806	0.0275158
SMARCA4_BAF_prom_targets	0.00644772	0.679543	0.507022	0.902988	0.0198667
SMARCA4_BAF_enh_targets	0.019242	0.634882	0.420071	0.936174	0.0275158
SMARCA4_HALLMARK_G2M_CHECKPOINT	0.0147651	0.211945	0.0246727	0.827019	0.0275158

## Sheet: nurd_up
	pval	odds_ratio	odds_ratio_0.95_lower	odds_ratio_0.95_upper	padj
CHD3_NURD_targets	0.177727	0.669856	0.359342	1.16647	0.177727
CHD3_NRF1_targets	0.0154819	0.666604	0.470693	0.936268	0.0464458
CHD4_NURD_targets	0.170975	0.622831	0.298311	1.17779	0.177727
CHD4_NRF1_targets	0.00523645	0.590467	0.3954	0.869956	0.0314187
USP9X_NURD_targets	0.0973962	2.07175	0.747348	4.99823	0.146094
USP9X_NRF1_targets	0.0286936	2.31505	1.07007	5.22426	0.0573872

## Sheet: baf_down
	pval	odds_ratio	odds_ratio_0.95_lower	odds_ratio_0.95_upper	padj
ARID1A_BAF_prom_targets	0.0229035	1.38018	1.03596	1.82841	0.045807
ARID1A_BAF_enh_targets	0.0557522	1.40707	0.972439	2.00535	0.0836283
ARID1A_HALLMARK_G2M_CHECKPOINT	0.00562065	2.77201	1.29548	5.63693	0.016862
SMARCA4_BAF_prom_targets	0.155708	1.2344	0.91728	1.64995	0.186849
SMARCA4_BAF_enh_targets	0.626058	1.10366	0.739275	1.61403	0.626058
SMARCA4_HALLMARK_G2M_CHECKPOINT	0.00468737	2.91989	1.36386	5.94056	0.016862

## Sheet: nurd_down
	pval	odds_ratio	odds_ratio_0.95_lower	odds_ratio_0.95_upper	padj
CHD3_NURD_targets	0.0118362	0.396077	0.154037	0.856348	0.0177543
CHD3_NRF1_targets	0.0002181	0.481966	0.313803	0.726424	0.000654301
CHD4_NURD_targets	0.00713058	0.316162	0.0996203	0.772986	0.0142612
CHD4_NRF1_targets	9.0806e-06	0.380001	0.233252	0.601017	5.44836e-05
USP9X_NURD_targets	0.538418	1.45852	0.0307045	13.1139	0.538418
USP9X_NRF1_targets	0.247762	2.7475	0.392473	30.4266	0.297314
