# Supplementary material for: Joint single-cell profiling of Cas9 edits and transcriptomes reveals widespread off-target events and effects on gene expression
Source: bioRxiv. 2025 Aug 28:2025.02.07.636966. Preprint. [Version 2] doi: 10.1101/2025.02.07.636966 (PMC12407703; doi:10.1101/2025.02.07.636966)
Supplement: Supplement 2 [file media-2.zip › Additional_files/Supplementary_tables/Supp_Table_10_UV_spec.xlsx]

## Sheet: Qubit_RNA_HS
Sample_ID	Electroporation	T7_Polymerase	T7_Deg_C	T7_Hours	T7_Fraction	Purification	Conc_ng_per_µL	Volume_µL
1	RNP	No pol	37	1	Total	Purified RNA	Not detected	5
2	Donor+RNP	No pol	37	1	Total	Purified RNA	Not detected	5
3	RNP	T7 pol	37	1	Total	Purified RNA	17.2	5
4	Donor+RNP	T7 pol	37	1	Total	Purified RNA	17.5	5
