# Supplementary material for: Joint single-cell profiling of Cas9 edits and transcriptomes reveals widespread off-target events and effects on gene expression
Source: bioRxiv. 2025 Aug 28:2025.02.07.636966. Preprint. [Version 2] doi: 10.1101/2025.02.07.636966 (PMC12407703; doi:10.1101/2025.02.07.636966)
Supplement: Supplement 2 [file media-2.zip › Additional_files/Supplementary_tables/Supp_Table_11_BLAST.xlsx]

## Sheet: Alignment
RID: HN6TYFG6013
Job Title:Nucleotide Sequence
Program: BLASTN
Database: refseq_reference_genomes (GPIPE/9606/RS_2024_08/ref_top_level)
Query #1: Query ID: lcl|Query_1564661 Length: 18
Sequences producing significant alignments:
Scientific Common Max Total Query E Per. Acc.
Description Name Name Taxid Score Score cover Value Ident Len Accession
Homo sapiens chromosome 4, GRCh38.p14 Primary Assembly Homo sapiens human 9606 32.2 555 100% 1.3 100.00 190214555 NC_000004.12
Homo sapiens chromosome 7, GRCh38.p14 Primary Assembly Homo sapiens human 9606 30.2 582 100% 5.2 100.00 159345973 NC_000007.14
Homo sapiens chromosome 3, GRCh38.p14 Primary Assembly Homo sapiens human 9606 28.2 564 100% 21 100.00 198295559 NC_000003.12
Homo sapiens chromosome 6, GRCh38.p14 Primary Assembly Homo sapiens human 9606 28.2 701 100% 21 100.00 170805979 NC_000006.12
Homo sapiens chromosome 8, GRCh38.p14 Primary Assembly Homo sapiens human 9606 28.2 321 100% 21 94.44 145138636 NC_000008.11
Homo sapiens chromosome 9, GRCh38.p14 Primary Assembly Homo sapiens human 9606 28.2 418 100% 21 100.00 138394717 NC_000009.12
Homo sapiens chromosome 12, GRCh38.p14 Primary Assembly Homo sapiens human 9606 28.2 418 100% 21 100.00 133275309 NC_000012.12
Homo sapiens chromosome 15, GRCh38.p14 Primary Assembly Homo sapiens human 9606 28.2 345 100% 21 100.00 101991189 NC_000015.10
Homo sapiens chromosome 18, GRCh38.p14 Primary Assembly Homo sapiens human 9606 28.2 273 100% 21 100.00 80373285 NC_000018.10
Homo sapiens chromosome 1 genomic patch of type NOVEL,... Homo sapiens human 9606 26.3 26.3 72% 82 100.00 141019 NW_014040925.1
Homo sapiens chromosome 1, GRCh38.p14 Primary Assembly Homo sapiens human 9606 26.3 683 100% 82 100.00 248956422 NC_000001.11
Homo sapiens chromosome 2, GRCh38.p14 Primary Assembly Homo sapiens human 9606 26.3 859 100% 82 100.00 242193529 NC_000002.12
Homo sapiens chromosome 5, GRCh38.p14 Primary Assembly Homo sapiens human 9606 26.3 517 100% 82 94.12 181538259 NC_000005.10
Homo sapiens chromosome 13, GRCh38.p14 Primary Assembly Homo sapiens human 9606 26.3 319 100% 82 100.00 114364328 NC_000013.11
Homo sapiens chromosome 16, GRCh38.p14 Primary Assembly Homo sapiens human 9606 26.3 293 100% 82 94.12 90338345 NC_000016.10
Homo sapiens chromosome 17, GRCh38.p14 Primary Assembly Homo sapiens human 9606 26.3 123 100% 82 100.00 83257441 NC_000017.11
Homo sapiens chromosome 21, GRCh38.p14 Primary Assembly Homo sapiens human 9606 26.3 99.1 88% 82 100.00 46709983 NC_000021.9
Homo sapiens chromosome 22, GRCh38.p14 Primary Assembly Homo sapiens human 9606 26.3 50.5 94% 82 100.00 50818468 NC_000022.11
Homo sapiens chromosome X, GRCh38.p14 Primary Assembly Homo sapiens human 9606 26.3 394 100% 82 100.00 156040895 NC_000023.11
Homo sapiens chromosome 15 genomic patch of type FIX, GRCh38.p... Homo sapiens human 9606 24.3 24.3 66% 324 100.00 369264 NW_021160016.1
Homo sapiens chromosome 7 genomic patch of type NOVEL,... Homo sapiens human 9606 24.3 24.3 66% 324 100.00 172555 NW_019805493.1
Homo sapiens chromosome 12 genomic patch of type FIX, GRCh38.p... Homo sapiens human 9606 24.3 24.3 66% 324 100.00 1046838 NW_018654718.1
Homo sapiens chromosome 14 genomic patch of type NOVEL,... Homo sapiens human 9606 24.3 24.3 66% 324 100.00 171798 NW_018654721.1
Homo sapiens chromosome 5 genomic patch of type FIX, GRCh38.p1... Homo sapiens human 9606 24.3 24.3 66% 324 100.00 673059 NW_016107298.1
Homo sapiens chromosome 2 genomic patch of type FIX, GRCh38.p1... Homo sapiens human 9606 24.3 24.3 66% 324 100.00 481245 NW_012132915.1
Homo sapiens chromosome 12 genomic patch of type FIX, GRCh38.p... Homo sapiens human 9606 24.3 24.3 66% 324 100.00 541038 NW_011332696.1
Homo sapiens chromosome 10, GRCh38.p14 Primary Assembly Homo sapiens human 9606 24.3 242 100% 324 100.00 133797422 NC_000010.11
Homo sapiens chromosome 11, GRCh38.p14 Primary Assembly Homo sapiens human 9606 24.3 364 100% 324 100.00 135086622 NC_000011.10
Homo sapiens chromosome 14, GRCh38.p14 Primary Assembly Homo sapiens human 9606 24.3 145 100% 324 93.75 107043718 NC_000014.9
Homo sapiens chromosome 19, GRCh38.p14 Primary Assembly Homo sapiens human 9606 24.3 121 66% 324 100.00 58617616 NC_000019.10
Homo sapiens chromosome 20, GRCh38.p14 Primary Assembly Homo sapiens human 9606 24.3 121 100% 324 100.00 64444167 NC_000020.11
Homo sapiens chromosome Y, GRCh38.p14 Primary Assembly Homo sapiens human 9606 24.3 145 100% 324 93.75 57227415 NC_000024.10
Homo sapiens chromosome 6 genomic scaffold, GRCh38.p14 alterna... Homo sapiens human 9606 24.3 24.3 88% 324 93.75 4929269 NT_167249.2
Homo sapiens chromosome 6 genomic scaffold, GRCh38.p14 alterna... Homo sapiens human 9606 24.3 48.6 66% 324 100.00 4606388 NT_167248.2
Homo sapiens chromosome 6 genomic scaffold, GRCh38.p14 alterna... Homo sapiens human 9606 24.3 48.6 66% 324 100.00 4795265 NT_113891.3
Homo sapiens chromosome 18 genomic scaffold, GRCh38.p14... Homo sapiens human 9606 24.3 24.3 66% 324 100.00 174061 NT_187665.1
Homo sapiens chromosome 6 genomic scaffold, GRCh38.p14 alterna... Homo sapiens human 9606 24.3 24.3 66% 324 100.00 4672374 NT_167244.2
Homo sapiens chromosome 14 genomic scaffold, GRCh38.p14... Homo sapiens human 9606 24.3 24.3 66% 324 100.00 1351393 NT_187600.1
Homo sapiens chromosome 17 genomic scaffold, GRCh38.p14... Homo sapiens human 9606 24.3 24.3 66% 324 100.00 235827 NT_187615.1
Homo sapiens chromosome 18 genomic scaffold, GRCh38.p14... Homo sapiens human 9606 24.3 24.3 66% 324 100.00 167950 NW_003315958.1
Alignments:
>Homo sapiens chromosome 4, GRCh38.p14 Primary Assembly
Sequence ID: NC_000004.12 Length: 190214555
Range 1: 92776324 to 92776339
Score:32.2 bits(16), Expect:1.3,
Identities:16/16(100%), Gaps:0/16(0%), Strand: Plus/Minus
Query 2 AATACGACTCACTATA 17
||||||||||||||||
Sbjct 92776339 AATACGACTCACTATA 92776324
Range 2: 25315781 to 25315794
Score:28.2 bits(14), Expect:21,
Identities:14/14(100%), Gaps:0/14(0%), Strand: Plus/Plus
Query 5 ACGACTCACTATAG 18
||||||||||||||
Sbjct 25315781 ACGACTCACTATAG 25315794
Range 3: 108837537 to 108837550
Score:28.2 bits(14), Expect:21,
Identities:14/14(100%), Gaps:0/14(0%), Strand: Plus/Plus
Query 3 ATACGACTCACTAT 16
||||||||||||||
Sbjct 108837537 ATACGACTCACTAT 108837550
Range 4: 144602205 to 144602218
Score:28.2 bits(14), Expect:21,
Identities:14/14(100%), Gaps:0/14(0%), Strand: Plus/Plus
Query 2 AATACGACTCACTA 15
||||||||||||||
Sbjct 144602205 AATACGACTCACTA 144602218
Range 5: 98625632 to 98625644
Score:26.3 bits(13), Expect:82,
Identities:13/13(100%), Gaps:0/13(0%), Strand: Plus/Plus
Query 2 AATACGACTCACT 14
|||||||||||||
Sbjct 98625632 AATACGACTCACT 98625644
Range 6: 34092550 to 34092561
Score:24.3 bits(12), Expect:324,
Identities:12/12(100%), Gaps:0/12(0%), Strand: Plus/Minus
Query 2 AATACGACTCAC 13
||||||||||||
Sbjct 34092561 AATACGACTCAC 34092550
Range 7: 43084452 to 43084463
Score:24.3 bits(12), Expect:324,
Identities:12/12(100%), Gaps:0/12(0%), Strand: Plus/Plus
Query 7 GACTCACTATAG 18
||||||||||||
Sbjct 43084452 GACTCACTATAG 43084463
Range 8: 53912985 to 53912996
Score:24.3 bits(12), Expect:324,
Identities:12/12(100%), Gaps:0/12(0%), Strand: Plus/Plus
Query 4 TACGACTCACTA 15
||||||||||||
Sbjct 53912985 TACGACTCACTA 53912996
Range 9: 56479576 to 56479587
Score:24.3 bits(12), Expect:324,
Identities:12/12(100%), Gaps:0/12(0%), Strand: Plus/Plus
Query 7 GACTCACTATAG 18
||||||||||||
Sbjct 56479576 GACTCACTATAG 56479587
Range 10: 72796480 to 72796491
Score:24.3 bits(12), Expect:324,
Identities:12/12(100%), Gaps:0/12(0%), Strand: Plus/Plus
Query 7 GACTCACTATAG 18
||||||||||||
Sbjct 72796480 GACTCACTATAG 72796491
Range 11: 87070943 to 87070954
Score:24.3 bits(12), Expect:324,
Identities:12/12(100%), Gaps:0/12(0%), Strand: Plus/Minus
Query 7 GACTCACTATAG 18
||||||||||||
Sbjct 87070954 GACTCACTATAG 87070943
Range 12: 98287124 to 98287139
Score:24.3 bits(12), Expect:324,
Identities:15/16(94%), Gaps:0/16(0%), Strand: Plus/Minus
Query 3 ATACGACTCACTATAG 18
|||| |||||||||||
Sbjct 98287139 ATACTACTCACTATAG 98287124
Range 13: 109067280 to 109067291
Score:24.3 bits(12), Expect:324,
Identities:12/12(100%), Gaps:0/12(0%), Strand: Plus/Plus
Query 7 GACTCACTATAG 18
||||||||||||
Sbjct 109067280 GACTCACTATAG 109067291
Range 14: 117171135 to 117171146
Score:24.3 bits(12), Expect:324,
Identities:12/12(100%), Gaps:0/12(0%), Strand: Plus/Plus
Query 7 GACTCACTATAG 18
||||||||||||
Sbjct 117171135 GACTCACTATAG 117171146
Range 15: 122843872 to 122843883
Score:24.3 bits(12), Expect:324,
Identities:12/12(100%), Gaps:0/12(0%), Strand: Plus/Minus
Query 4 TACGACTCACTA 15
||||||||||||
Sbjct 122843883 TACGACTCACTA 122843872
Range 16: 130433727 to 130433738
Score:24.3 bits(12), Expect:324,
Identities:12/12(100%), Gaps:0/12(0%), Strand: Plus/Plus
Query 7 GACTCACTATAG 18
||||||||||||
Sbjct 130433727 GACTCACTATAG 130433738
Range 17: 144599853 to 144599864
Score:24.3 bits(12), Expect:324,
Identities:12/12(100%), Gaps:0/12(0%), Strand: Plus/Plus
Query 7 GACTCACTATAG 18
||||||||||||
Sbjct 144599853 GACTCACTATAG 144599864
Range 18: 158345347 to 158345358
Score:24.3 bits(12), Expect:324,
Identities:12/12(100%), Gaps:0/12(0%), Strand: Plus/Plus
Query 3 ATACGACTCACT 14
||||||||||||
Sbjct 158345347 ATACGACTCACT 158345358
Range 19: 159399548 to 159399559
Score:24.3 bits(12), Expect:324,
Identities:12/12(100%), Gaps:0/12(0%), Strand: Plus/Minus
Query 7 GACTCACTATAG 18
||||||||||||
Sbjct 159399559 GACTCACTATAG 159399548
Range 20: 174577417 to 174577428
Score:24.3 bits(12), Expect:324,
Identities:12/12(100%), Gaps:0/12(0%), Strand: Plus/Plus
Query 1 TAATACGACTCA 12
||||||||||||
Sbjct 174577417 TAATACGACTCA 174577428
Range 21: 176988346 to 176988357
Score:24.3 bits(12), Expect:324,
Identities:12/12(100%), Gaps:0/12(0%), Strand: Plus/Plus
Query 7 GACTCACTATAG 18
||||||||||||
Sbjct 176988346 GACTCACTATAG 176988357
Range 22: 179000313 to 179000324
Score:24.3 bits(12), Expect:324,
Identities:12/12(100%), Gaps:0/12(0%), Strand: Plus/Minus
Query 7 GACTCACTATAG 18
||||||||||||
Sbjct 179000324 GACTCACTATAG 179000313
>Homo sapiens chromosome 7, GRCh38.p14 Primary Assembly
Sequence ID: NC_000007.14 Length: 159345973
Range 1: 5159347 to 5159361
Score:30.2 bits(15), Expect:5.2,
Identities:15/15(100%), Gaps:0/15(0%), Strand: Plus/Minus
Query 4 TACGACTCACTATAG 18
|||||||||||||||
Sbjct 5159361 TACGACTCACTATAG 5159347
Range 2: 5809341 to 5809355
Score:30.2 bits(15), Expect:5.2,
Identities:15/15(100%), Gaps:0/15(0%), Strand: Plus/Plus
Query 4 TACGACTCACTATAG 18
|||||||||||||||
Sbjct 5809341 TACGACTCACTATAG 5809355
Range 3: 103542918 to 103542935
Score:28.2 bits(14), Expect:21,
Identities:17/18(94%), Gaps:0/18(0%), Strand: Plus/Minus
Query 1 TAATACGACTCACTATAG 18
|||||| |||||||||||
Sbjct 103542935 TAATACAACTCACTATAG 103542918
Range 4: 14192794 to 14192810
Score:26.3 bits(13), Expect:82,
Identities:16/17(94%), Gaps:0/17(0%), Strand: Plus/Plus
Query 1 TAATACGACTCACTATA 17
|||||| ||||||||||
Sbjct 14192794 TAATACAACTCACTATA 14192810
Range 5: 31904578 to 31904590
Score:26.3 bits(13), Expect:82,
Identities:13/13(100%), Gaps:0/13(0%), Strand: Plus/Plus
Query 6 CGACTCACTATAG 18
|||||||||||||
Sbjct 31904578 CGACTCACTATAG 31904590
Range 6: 45638821 to 45638833
Score:26.3 bits(13), Expect:82,
Identities:13/13(100%), Gaps:0/13(0%), Strand: Plus/Minus
Query 5 ACGACTCACTATA 17
|||||||||||||
Sbjct 45638833 ACGACTCACTATA 45638821
Range 7: 129052965 to 129052977
Score:26.3 bits(13), Expect:82,
Identities:13/13(100%), Gaps:0/13(0%), Strand: Plus/Minus
Query 2 AATACGACTCACT 14
|||||||||||||
Sbjct 129052977 AATACGACTCACT 129052965
Range 8: 9061666 to 9061677
Score:24.3 bits(12), Expect:324,
Identities:12/12(100%), Gaps:0/12(0%), Strand: Plus/Plus
Query 7 GACTCACTATAG 18
||||||||||||
Sbjct 9061666 GACTCACTATAG 9061677
Range 9: 17431578 to 17431589
Score:24.3 bits(12), Expect:324,
Identities:12/12(100%), Gaps:0/12(0%), Strand: Plus/Plus
Query 7 GACTCACTATAG 18
||||||||||||
Sbjct 17431578 GACTCACTATAG 17431589
Range 10: 29818900 to 29818911
Score:24.3 bits(12), Expect:324,
Identities:12/12(100%), Gaps:0/12(0%), Strand: Plus/Minus
Query 7 GACTCACTATAG 18
||||||||||||
Sbjct 29818911 GACTCACTATAG 29818900
Range 11: 35013952 to 35013963
Score:24.3 bits(12), Expect:324,
Identities:12/12(100%), Gaps:0/12(0%), Strand: Plus/Plus
Query 1 TAATACGACTCA 12
||||||||||||
Sbjct 35013952 TAATACGACTCA 35013963
Range 12: 39265846 to 39265857
Score:24.3 bits(12), Expect:324,
Identities:12/12(100%), Gaps:0/12(0%), Strand: Plus/Plus
Query 5 ACGACTCACTAT 16
||||||||||||
Sbjct 39265846 ACGACTCACTAT 39265857
Range 13: 64180444 to 64180455
Score:24.3 bits(12), Expect:324,
Identities:12/12(100%), Gaps:0/12(0%), Strand: Plus/Minus
Query 2 AATACGACTCAC 13
||||||||||||
Sbjct 64180455 AATACGACTCAC 64180444
Range 14: 87116282 to 87116293
Score:24.3 bits(12), Expect:324,
Identities:12/12(100%), Gaps:0/12(0%), Strand: Plus/Plus
Query 7 GACTCACTATAG 18
||||||||||||
Sbjct 87116282 GACTCACTATAG 87116293
Range 15: 91295257 to 91295268
Score:24.3 bits(12), Expect:324,
Identities:12/12(100%), Gaps:0/12(0%), Strand: Plus/Plus
Query 1 TAATACGACTCA 12
||||||||||||
Sbjct 91295257 TAATACGACTCA 91295268
Range 16: 104510130 to 104510141
Score:24.3 bits(12), Expect:324,
Identities:12/12(100%), Gaps:0/12(0%), Strand: Plus/Plus
Query 7 GACTCACTATAG 18
||||||||||||
Sbjct 104510130 GACTCACTATAG 104510141
Range 17: 111012349 to 111012360
Score:24.3 bits(12), Expect:324,
Identities:12/12(100%), Gaps:0/12(0%), Strand: Plus/Plus
Query 7 GACTCACTATAG 18
||||||||||||
Sbjct 111012349 GACTCACTATAG 111012360
Range 18: 116838020 to 116838031
Score:24.3 bits(12), Expect:324,
Identities:12/12(100%), Gaps:0/12(0%), Strand: Plus/Plus
Query 7 GACTCACTATAG 18
||||||||||||
Sbjct 116838020 GACTCACTATAG 116838031
Range 19: 119493944 to 119493955
Score:24.3 bits(12), Expect:324,
Identities:12/12(100%), Gaps:0/12(0%), Strand: Plus/Plus
Query 7 GACTCACTATAG 18
||||||||||||
Sbjct 119493944 GACTCACTATAG 119493955
Range 20: 123935962 to 123935973
Score:24.3 bits(12), Expect:324,
Identities:12/12(100%), Gaps:0/12(0%), Strand: Plus/Plus
Query 7 GACTCACTATAG 18
||||||||||||
Sbjct 123935962 GACTCACTATAG 123935973
Range 21: 140464341 to 140464352
Score:24.3 bits(12), Expect:324,
Identities:12/12(100%), Gaps:0/12(0%), Strand: Plus/Minus
Query 7 GACTCACTATAG 18
||||||||||||
Sbjct 140464352 GACTCACTATAG 140464341
Range 22: 147257779 to 147257790
Score:24.3 bits(12), Expect:324,
Identities:12/12(100%), Gaps:0/12(0%), Strand: Plus/Plus
Query 7 GACTCACTATAG 18
||||||||||||
Sbjct 147257779 GACTCACTATAG 147257790
Range 23: 158887654 to 158887665
Score:24.3 bits(12), Expect:324,
Identities:12/12(100%), Gaps:0/12(0%), Strand: Plus/Minus
Query 7 GACTCACTATAG 18
||||||||||||
Sbjct 158887665 GACTCACTATAG 158887654
>Homo sapiens chromosome 3, GRCh38.p14 Primary Assembly
Sequence ID: NC_000003.12 Length: 198295559
Range 1: 149012892 to 149012905
Score:28.2 bits(14), Expect:21,
Identities:14/14(100%), Gaps:0/14(0%), Strand: Plus/Plus
Query 5 ACGACTCACTATAG 18
||||||||||||||
Sbjct 149012892 ACGACTCACTATAG 149012905
Range 2: 48342735 to 48342747
Score:26.3 bits(13), Expect:82,
Identities:13/13(100%), Gaps:0/13(0%), Strand: Plus/Plus
Query 5 ACGACTCACTATA 17
|||||||||||||
Sbjct 48342735 ACGACTCACTATA 48342747
Range 3: 21670522 to 21670533
Score:24.3 bits(12), Expect:324,
Identities:12/12(100%), Gaps:0/12(0%), Strand: Plus/Plus
Query 7 GACTCACTATAG 18
||||||||||||
Sbjct 21670522 GACTCACTATAG 21670533
Range 4: 23094379 to 23094390
Score:24.3 bits(12), Expect:324,
Identities:12/12(100%), Gaps:0/12(0%), Strand: Plus/Minus
Query 4 TACGACTCACTA 15
||||||||||||
Sbjct 23094390 TACGACTCACTA 23094379
Range 5: 28665895 to 28665906
Score:24.3 bits(12), Expect:324,
Identities:12/12(100%), Gaps:0/12(0%), Strand: Plus/Plus
Query 5 ACGACTCACTAT 16
||||||||||||
Sbjct 28665895 ACGACTCACTAT 28665906
Range 6: 39263343 to 39263354
Score:24.3 bits(12), Expect:324,
Identities:12/12(100%), Gaps:0/12(0%), Strand: Plus/Plus
Query 1 TAATACGACTCA 12
||||||||||||
Sbjct 39263343 TAATACGACTCA 39263354
Range 7: 39716487 to 39716498
Score:24.3 bits(12), Expect:324,
Identities:12/12(100%), Gaps:0/12(0%), Strand: Plus/Minus
Query 7 GACTCACTATAG 18
||||||||||||
Sbjct 39716498 GACTCACTATAG 39716487
Range 8: 40847296 to 40847307
Score:24.3 bits(12), Expect:324,
Identities:12/12(100%), Gaps:0/12(0%), Strand: Plus/Minus
Query 7 GACTCACTATAG 18
||||||||||||
Sbjct 40847307 GACTCACTATAG 40847296
Range 9: 47574877 to 47574888
Score:24.3 bits(12), Expect:324,
Identities:12/12(100%), Gaps:0/12(0%), Strand: Plus/Minus
Query 6 CGACTCACTATA 17
||||||||||||
Sbjct 47574888 CGACTCACTATA 47574877
Range 10: 73049565 to 73049576
Score:24.3 bits(12), Expect:324,
Identities:12/12(100%), Gaps:0/12(0%), Strand: Plus/Minus
Query 5 ACGACTCACTAT 16
||||||||||||
Sbjct 73049576 ACGACTCACTAT 73049565
Range 11: 74233555 to 74233566
Score:24.3 bits(12), Expect:324,
Identities:12/12(100%), Gaps:0/12(0%), Strand: Plus/Minus
Query 3 ATACGACTCACT 14
||||||||||||
Sbjct 74233566 ATACGACTCACT 74233555
Range 12: 78998198 to 78998209
Score:24.3 bits(12), Expect:324,
Identities:12/12(100%), Gaps:0/12(0%), Strand: Plus/Plus
Query 1 TAATACGACTCA 12
||||||||||||
Sbjct 78998198 TAATACGACTCA 78998209
Range 13: 94279025 to 94279036
Score:24.3 bits(12), Expect:324,
Identities:12/12(100%), Gaps:0/12(0%), Strand: Plus/Minus
Query 1 TAATACGACTCA 12
||||||||||||
Sbjct 94279036 TAATACGACTCA 94279025
Range 14: 100569291 to 100569302
Score:24.3 bits(12), Expect:324,
Identities:12/12(100%), Gaps:0/12(0%), Strand: Plus/Minus
Query 7 GACTCACTATAG 18
||||||||||||
Sbjct 100569302 GACTCACTATAG 100569291
Range 15: 102404029 to 102404044
Score:24.3 bits(12), Expect:324,
Identities:15/16(94%), Gaps:0/16(0%), Strand: Plus/Minus
Query 1 TAATACGACTCACTAT 16
|||||| |||||||||
Sbjct 102404044 TAATACCACTCACTAT 102404029
Range 16: 112623253 to 112623264
Score:24.3 bits(12), Expect:324,
Identities:12/12(100%), Gaps:0/12(0%), Strand: Plus/Plus
Query 7 GACTCACTATAG 18
||||||||||||
Sbjct 112623253 GACTCACTATAG 112623264
Range 17: 141552736 to 141552747
Score:24.3 bits(12), Expect:324,
Identities:12/12(100%), Gaps:0/12(0%), Strand: Plus/Minus
Query 1 TAATACGACTCA 12
||||||||||||
Sbjct 141552747 TAATACGACTCA 141552736
Range 18: 147344321 to 147344332
Score:24.3 bits(12), Expect:324,
Identities:12/12(100%), Gaps:0/12(0%), Strand: Plus/Minus
Query 7 GACTCACTATAG 18
||||||||||||
Sbjct 147344332 GACTCACTATAG 147344321
Range 19: 157825351 to 157825362
Score:24.3 bits(12), Expect:324,
Identities:12/12(100%), Gaps:0/12(0%), Strand: Plus/Minus
Query 6 CGACTCACTATA 17
||||||||||||
Sbjct 157825362 CGACTCACTATA 157825351
Range 20: 158386806 to 158386817
Score:24.3 bits(12), Expect:324,
Identities:12/12(100%), Gaps:0/12(0%), Strand: Plus/Minus
Query 2 AATACGACTCAC 13
||||||||||||
Sbjct 158386817 AATACGACTCAC 158386806
Range 21: 187817141 to 187817152
Score:24.3 bits(12), Expect:324,
Identities:12/12(100%), Gaps:0/12(0%), Strand: Plus/Minus
Query 7 GACTCACTATAG 18
||||||||||||
Sbjct 187817152 GACTCACTATAG 187817141
Range 22: 191391787 to 191391798
Score:24.3 bits(12), Expect:324,
Identities:12/12(100%), Gaps:0/12(0%), Strand: Plus/Plus
Query 7 GACTCACTATAG 18
||||||||||||
Sbjct 191391787 GACTCACTATAG 191391798
Range 23: 194039937 to 194039948
Score:24.3 bits(12), Expect:324,
Identities:12/12(100%), Gaps:0/12(0%), Strand: Plus/Plus
Query 6 CGACTCACTATA 17
||||||||||||
Sbjct 194039937 CGACTCACTATA 194039948
>Homo sapiens chromosome 6, GRCh38.p14 Primary Assembly
Sequence ID: NC_000006.12 Length: 170805979
Range 1: 34756586 to 34756599
Score:28.2 bits(14), Expect:21,
Identities:14/14(100%), Gaps:0/14(0%), Strand: Plus/Plus
Query 5 ACGACTCACTATAG 18
||||||||||||||
Sbjct 34756586 ACGACTCACTATAG 34756599
Range 2: 157462071 to 157462088
Score:28.2 bits(14), Expect:21,
Identities:17/18(94%), Gaps:0/18(0%), Strand: Plus/Plus
Query 1 TAATACGACTCACTATAG 18
|||||| |||||||||||
Sbjct 157462071 TAATACAACTCACTATAG 157462088
Range 3: 101914588 to 101914600
Score:26.3 bits(13), Expect:82,
Identities:13/13(100%), Gaps:0/13(0%), Strand: Plus/Minus
Query 1 TAATACGACTCAC 13
|||||||||||||
Sbjct 101914600 TAATACGACTCAC 101914588
Range 4: 101946472 to 101946484
Score:26.3 bits(13), Expect:82,
Identities:13/13(100%), Gaps:0/13(0%), Strand: Plus/Minus
Query 2 AATACGACTCACT 14
|||||||||||||
Sbjct 101946484 AATACGACTCACT 101946472
Range 5: 112461133 to 112461145
Score:26.3 bits(13), Expect:82,
Identities:13/13(100%), Gaps:0/13(0%), Strand: Plus/Plus
Query 2 AATACGACTCACT 14
|||||||||||||
Sbjct 112461133 AATACGACTCACT 112461145
Range 6: 120577075 to 120577087
Score:26.3 bits(13), Expect:82,
Identities:13/13(100%), Gaps:0/13(0%), Strand: Plus/Minus
Query 3 ATACGACTCACTA 15
|||||||||||||
Sbjct 120577087 ATACGACTCACTA 120577075
Range 7: 141120343 to 141120359
Score:26.3 bits(13), Expect:82,
Identities:16/17(94%), Gaps:0/17(0%), Strand: Plus/Minus
Query 1 TAATACGACTCACTATA 17
|||||||||| ||||||
Sbjct 141120359 TAATACGACTAACTATA 141120343
Range 8: 144700257 to 144700269
Score:26.3 bits(13), Expect:82,
Identities:13/13(100%), Gaps:0/13(0%), Strand: Plus/Minus
Query 6 CGACTCACTATAG 18
|||||||||||||
Sbjct 144700269 CGACTCACTATAG 144700257
Range 9: 156731622 to 156731634
Score:26.3 bits(13), Expect:82,
Identities:13/13(100%), Gaps:0/13(0%), Strand: Plus/Minus
Query 4 TACGACTCACTAT 16
|||||||||||||
Sbjct 156731634 TACGACTCACTAT 156731622
Range 10: 17827161 to 17827172
Score:24.3 bits(12), Expect:324,
Identities:12/12(100%), Gaps:0/12(0%), Strand: Plus/Plus
Query 4 TACGACTCACTA 15
||||||||||||
Sbjct 17827161 TACGACTCACTA 17827172
Range 11: 22328818 to 22328829
Score:24.3 bits(12), Expect:324,
Identities:12/12(100%), Gaps:0/12(0%), Strand: Plus/Plus
Query 7 GACTCACTATAG 18
||||||||||||
Sbjct 22328818 GACTCACTATAG 22328829
Range 12: 23484131 to 23484142
Score:24.3 bits(12), Expect:324,
Identities:12/12(100%), Gaps:0/12(0%), Strand: Plus/Plus
Query 7 GACTCACTATAG 18
||||||||||||
Sbjct 23484131 GACTCACTATAG 23484142
Range 13: 26398543 to 26398554
Score:24.3 bits(12), Expect:324,
Identities:12/12(100%), Gaps:0/12(0%), Strand: Plus/Minus
Query 1 TAATACGACTCA 12
||||||||||||
Sbjct 26398554 TAATACGACTCA 26398543
Range 14: 27685335 to 27685346
Score:24.3 bits(12), Expect:324,
Identities:12/12(100%), Gaps:0/12(0%), Strand: Plus/Plus
Query 7 GACTCACTATAG 18
||||||||||||
Sbjct 27685335 GACTCACTATAG 27685346
Range 15: 32575588 to 32575599
Score:24.3 bits(12), Expect:324,
Identities:12/12(100%), Gaps:0/12(0%), Strand: Plus/Minus
Query 7 GACTCACTATAG 18
||||||||||||
Sbjct 32575599 GACTCACTATAG 32575588
Range 16: 32614203 to 32614218
Score:24.3 bits(12), Expect:324,
Identities:15/16(94%), Gaps:0/16(0%), Strand: Plus/Minus
Query 2 AATACGACTCACTATA 17
|||| |||||||||||
Sbjct 32614218 AATATGACTCACTATA 32614203
Range 17: 35710404 to 35710415
Score:24.3 bits(12), Expect:324,
Identities:12/12(100%), Gaps:0/12(0%), Strand: Plus/Minus
Query 7 GACTCACTATAG 18
||||||||||||
Sbjct 35710415 GACTCACTATAG 35710404
Range 18: 66194815 to 66194830
Score:24.3 bits(12), Expect:324,
Identities:15/16(94%), Gaps:0/16(0%), Strand: Plus/Plus
Query 2 AATACGACTCACTATA 17
||||| ||||||||||
Sbjct 66194815 AATACCACTCACTATA 66194830
Range 19: 72045286 to 72045297
Score:24.3 bits(12), Expect:324,
Identities:12/12(100%), Gaps:0/12(0%), Strand: Plus/Minus
Query 1 TAATACGACTCA 12
||||||||||||
Sbjct 72045297 TAATACGACTCA 72045286
Range 20: 84689954 to 84689965
Score:24.3 bits(12), Expect:324,
Identities:12/12(100%), Gaps:0/12(0%), Strand: Plus/Plus
Query 7 GACTCACTATAG 18
||||||||||||
Sbjct 84689954 GACTCACTATAG 84689965
Range 21: 85083921 to 85083932
Score:24.3 bits(12), Expect:324,
Identities:12/12(100%), Gaps:0/12(0%), Strand: Plus/Minus
Query 7 GACTCACTATAG 18
||||||||||||
Sbjct 85083932 GACTCACTATAG 85083921
Range 22: 87427723 to 87427738
Score:24.3 bits(12), Expect:324,
Identities:15/16(94%), Gaps:0/16(0%), Strand: Plus/Minus
Query 2 AATACGACTCACTATA 17
|||| |||||||||||
Sbjct 87427738 AATATGACTCACTATA 87427723
Range 23: 93812589 to 93812600
Score:24.3 bits(12), Expect:324,
Identities:12/12(100%), Gaps:0/12(0%), Strand: Plus/Plus
Query 4 TACGACTCACTA 15
||||||||||||
Sbjct 93812589 TACGACTCACTA 93812600
Range 24: 98425131 to 98425142
Score:24.3 bits(12), Expect:324,
Identities:12/12(100%), Gaps:0/12(0%), Strand: Plus/Minus
Query 7 GACTCACTATAG 18
||||||||||||
Sbjct 98425142 GACTCACTATAG 98425131
Range 25: 105494038 to 105494049
Score:24.3 bits(12), Expect:324,
Identities:12/12(100%), Gaps:0/12(0%), Strand: Plus/Plus
Query 7 GACTCACTATAG 18
||||||||||||
Sbjct 105494038 GACTCACTATAG 105494049
Range 26: 118045765 to 118045780
Score:24.3 bits(12), Expect:324,
Identities:15/16(94%), Gaps:0/16(0%), Strand: Plus/Minus
Query 2 AATACGACTCACTATA 17
|||| |||||||||||
Sbjct 118045780 AATAAGACTCACTATA 118045765
Range 27: 162042683 to 162042698
Score:24.3 bits(12), Expect:324,
Identities:15/16(94%), Gaps:0/16(0%), Strand: Plus/Plus
Query 1 TAATACGACTCACTAT 16
|||||| |||||||||
Sbjct 162042683 TAATACTACTCACTAT 162042698
Range 28: 168765985 to 168765996
Score:24.3 bits(12), Expect:324,
Identities:12/12(100%), Gaps:0/12(0%), Strand: Plus/Plus
Query 7 GACTCACTATAG 18
||||||||||||
Sbjct 168765985 GACTCACTATAG 168765996
>Homo sapiens chromosome 8, GRCh38.p14 Primary Assembly
Sequence ID: NC_000008.11 Length: 145138636
Range 1: 43018223 to 43018240
Score:28.2 bits(14), Expect:21,
Identities:17/18(94%), Gaps:0/18(0%), Strand: Plus/Minus
Query 1 TAATACGACTCACTATAG 18
|||||| |||||||||||
Sbjct 43018240 TAATACTACTCACTATAG 43018223
Range 2: 100535919 to 100535931
Score:26.3 bits(13), Expect:82,
Identities:13/13(100%), Gaps:0/13(0%), Strand: Plus/Minus
Query 3 ATACGACTCACTA 15
|||||||||||||
Sbjct 100535931 ATACGACTCACTA 100535919
Range 3: 15848048 to 15848059
Score:24.3 bits(12), Expect:324,
Identities:12/12(100%), Gaps:0/12(0%), Strand: Plus/Plus
Query 7 GACTCACTATAG 18
||||||||||||
Sbjct 15848048 GACTCACTATAG 15848059
Range 4: 39048968 to 39048979
Score:24.3 bits(12), Expect:324,
Identities:12/12(100%), Gaps:0/12(0%), Strand: Plus/Minus
Query 7 GACTCACTATAG 18
||||||||||||
Sbjct 39048979 GACTCACTATAG 39048968
Range 5: 43467306 to 43467317
Score:24.3 bits(12), Expect:324,
Identities:12/12(100%), Gaps:0/12(0%), Strand: Plus/Plus
Query 7 GACTCACTATAG 18
||||||||||||
Sbjct 43467306 GACTCACTATAG 43467317
Range 6: 48033570 to 48033581
Score:24.3 bits(12), Expect:324,
Identities:12/12(100%), Gaps:0/12(0%), Strand: Plus/Minus
Query 7 GACTCACTATAG 18
||||||||||||
Sbjct 48033581 GACTCACTATAG 48033570
Range 7: 63820127 to 63820138
Score:24.3 bits(12), Expect:324,
Identities:12/12(100%), Gaps:0/12(0%), Strand: Plus/Minus
Query 6 CGACTCACTATA 17
||||||||||||
Sbjct 63820138 CGACTCACTATA 63820127
Range 8: 100986683 to 100986694
Score:24.3 bits(12), Expect:324,
Identities:12/12(100%), Gaps:0/12(0%), Strand: Plus/Plus
Query 4 TACGACTCACTA 15
||||||||||||
Sbjct 100986683 TACGACTCACTA 100986694
Range 9: 130762857 to 130762868
Score:24.3 bits(12), Expect:324,
Identities:12/12(100%), Gaps:0/12(0%), Strand: Plus/Minus
Query 4 TACGACTCACTA 15
||||||||||||
Sbjct 130762868 TACGACTCACTA 130762857
Range 10: 131693530 to 131693541
Score:24.3 bits(12), Expect:324,
Identities:12/12(100%), Gaps:0/12(0%), Strand: Plus/Plus
Query 7 GACTCACTATAG 18
||||||||||||
Sbjct 131693530 GACTCACTATAG 131693541
Range 11: 138069722 to 138069733
Score:24.3 bits(12), Expect:324,
Identities:12/12(100%), Gaps:0/12(0%), Strand: Plus/Plus
Query 4 TACGACTCACTA 15
||||||||||||
Sbjct 138069722 TACGACTCACTA 138069733
Range 12: 139347085 to 139347096
Score:24.3 bits(12), Expect:324,
Identities:12/12(100%), Gaps:0/12(0%), Strand: Plus/Plus
Query 7 GACTCACTATAG 18
||||||||||||
Sbjct 139347085 GACTCACTATAG 139347096
Range 13: 144076362 to 144076373
Score:24.3 bits(12), Expect:324,
Identities:12/12(100%), Gaps:0/12(0%), Strand: Plus/Minus
Query 7 GACTCACTATAG 18
||||||||||||
Sbjct 144076373 GACTCACTATAG 144076362
>Homo sapiens chromosome 9, GRCh38.p14 Primary Assembly
Sequence ID: NC_000009.12 Length: 138394717
Range 1: 82863348 to 82863361
Score:28.2 bits(14), Expect:21,
Identities:14/14(100%), Gaps:0/14(0%), Strand: Plus/Plus
Query 4 TACGACTCACTATA 17
||||||||||||||
Sbjct 82863348 TACGACTCACTATA 82863361
Range 2: 37017178 to 37017194
Score:26.3 bits(13), Expect:82,
Identities:16/17(94%), Gaps:0/17(0%), Strand: Plus/Plus
Query 1 TAATACGACTCACTATA 17
|||||| ||||||||||
Sbjct 37017178 TAATACAACTCACTATA 37017194
Range 3: 3828539 to 3828550
Score:24.3 bits(12), Expect:324,
Identities:12/12(100%), Gaps:0/12(0%), Strand: Plus/Minus
Query 7 GACTCACTATAG 18
||||||||||||
Sbjct 3828550 GACTCACTATAG 3828539
Range 4: 5008992 to 5009003
Score:24.3 bits(12), Expect:324,
Identities:12/12(100%), Gaps:0/12(0%), Strand: Plus/Minus
Query 1 TAATACGACTCA 12
||||||||||||
Sbjct 5009003 TAATACGACTCA 5008992
Range 5: 9872538 to 9872549
Score:24.3 bits(12), Expect:324,
Identities:12/12(100%), Gaps:0/12(0%), Strand: Plus/Minus
Query 7 GACTCACTATAG 18
||||||||||||
Sbjct 9872549 GACTCACTATAG 9872538
Range 6: 16773049 to 16773060
Score:24.3 bits(12), Expect:324,
Identities:12/12(100%), Gaps:0/12(0%), Strand: Plus/Minus
Query 7 GACTCACTATAG 18
||||||||||||
Sbjct 16773060 GACTCACTATAG 16773049
Range 7: 19040313 to 19040324
Score:24.3 bits(12), Expect:324,
Identities:12/12(100%), Gaps:0/12(0%), Strand: Plus/Plus
Query 1 TAATACGACTCA 12
||||||||||||
Sbjct 19040313 TAATACGACTCA 19040324
Range 8: 19467894 to 19467905
Score:24.3 bits(12), Expect:324,
Identities:12/12(100%), Gaps:0/12(0%), Strand: Plus/Plus
Query 7 GACTCACTATAG 18
||||||||||||
Sbjct 19467894 GACTCACTATAG 19467905
Range 9: 26699748 to 26699759
Score:24.3 bits(12), Expect:324,
Identities:12/12(100%), Gaps:0/12(0%), Strand: Plus/Plus
Query 7 GACTCACTATAG 18
||||||||||||
Sbjct 26699748 GACTCACTATAG 26699759
Range 10: 77585424 to 77585435
Score:24.3 bits(12), Expect:324,
Identities:12/12(100%), Gaps:0/12(0%), Strand: Plus/Plus
Query 7 GACTCACTATAG 18
||||||||||||
Sbjct 77585424 GACTCACTATAG 77585435
Range 11: 91959030 to 91959041
Score:24.3 bits(12), Expect:324,
Identities:12/12(100%), Gaps:0/12(0%), Strand: Plus/Minus
Query 6 CGACTCACTATA 17
||||||||||||
Sbjct 91959041 CGACTCACTATA 91959030
Range 12: 107723699 to 107723710
Score:24.3 bits(12), Expect:324,
Identities:12/12(100%), Gaps:0/12(0%), Strand: Plus/Plus
Query 7 GACTCACTATAG 18
||||||||||||
Sbjct 107723699 GACTCACTATAG 107723710
Range 13: 115997173 to 115997184
Score:24.3 bits(12), Expect:324,
Identities:12/12(100%), Gaps:0/12(0%), Strand: Plus/Plus
Query 7 GACTCACTATAG 18
||||||||||||
Sbjct 115997173 GACTCACTATAG 115997184
Range 14: 121593337 to 121593348
Score:24.3 bits(12), Expect:324,
Identities:12/12(100%), Gaps:0/12(0%), Strand: Plus/Plus
Query 7 GACTCACTATAG 18
||||||||||||
Sbjct 121593337 GACTCACTATAG 121593348
Range 15: 123092196 to 123092207
Score:24.3 bits(12), Expect:324,
Identities:12/12(100%), Gaps:0/12(0%), Strand: Plus/Minus
Query 4 TACGACTCACTA 15
||||||||||||
Sbjct 123092207 TACGACTCACTA 123092196
Range 16: 128638761 to 128638772
Score:24.3 bits(12), Expect:324,
Identities:12/12(100%), Gaps:0/12(0%), Strand: Plus/Plus
Query 7 GACTCACTATAG 18
||||||||||||
Sbjct 128638761 GACTCACTATAG 128638772
Range 17: 137699613 to 137699624
Score:24.3 bits(12), Expect:324,
Identities:12/12(100%), Gaps:0/12(0%), Strand: Plus/Minus
Query 6 CGACTCACTATA 17
||||||||||||
Sbjct 137699624 CGACTCACTATA 137699613
>Homo sapiens chromosome 12, GRCh38.p14 Primary Assembly
Sequence ID: NC_000012.12 Length: 133275309
Range 1: 101808479 to 101808492
Score:28.2 bits(14), Expect:21,
Identities:14/14(100%), Gaps:0/14(0%), Strand: Plus/Minus
Query 5 ACGACTCACTATAG 18
||||||||||||||
Sbjct 101808492 ACGACTCACTATAG 101808479
Range 2: 48232414 to 48232430
Score:26.3 bits(13), Expect:82,
Identities:16/17(94%), Gaps:0/17(0%), Strand: Plus/Plus
Query 1 TAATACGACTCACTATA 17
|||||| ||||||||||
Sbjct 48232414 TAATACAACTCACTATA 48232430
Range 3: 655989 to 656000
Score:24.3 bits(12), Expect:324,
Identities:12/12(100%), Gaps:0/12(0%), Strand: Plus/Plus
Query 7 GACTCACTATAG 18
||||||||||||
Sbjct 655989 GACTCACTATAG 656000
Range 4: 2170561 to 2170572
Score:24.3 bits(12), Expect:324,
Identities:12/12(100%), Gaps:0/12(0%), Strand: Plus/Minus
Query 7 GACTCACTATAG 18
||||||||||||
Sbjct 2170572 GACTCACTATAG 2170561
Range 5: 2738709 to 2738720
Score:24.3 bits(12), Expect:324,
Identities:12/12(100%), Gaps:0/12(0%), Strand: Plus/Plus
Query 7 GACTCACTATAG 18
||||||||||||
Sbjct 2738709 GACTCACTATAG 2738720
Range 6: 4904566 to 4904577
Score:24.3 bits(12), Expect:324,
Identities:12/12(100%), Gaps:0/12(0%), Strand: Plus/Minus
Query 7 GACTCACTATAG 18
||||||||||||
Sbjct 4904577 GACTCACTATAG 4904566
Range 7: 12301944 to 12301955
Score:24.3 bits(12), Expect:324,
Identities:12/12(100%), Gaps:0/12(0%), Strand: Plus/Minus
Query 7 GACTCACTATAG 18
||||||||||||
Sbjct 12301955 GACTCACTATAG 12301944
Range 8: 26858445 to 26858456
Score:24.3 bits(12), Expect:324,
Identities:12/12(100%), Gaps:0/12(0%), Strand: Plus/Plus
Query 7 GACTCACTATAG 18
||||||||||||
Sbjct 26858445 GACTCACTATAG 26858456
Range 9: 33908177 to 33908188
Score:24.3 bits(12), Expect:324,
Identities:12/12(100%), Gaps:0/12(0%), Strand: Plus/Plus
Query 3 ATACGACTCACT 14
||||||||||||
Sbjct 33908177 ATACGACTCACT 33908188
Range 10: 52221900 to 52221911
Score:24.3 bits(12), Expect:324,
Identities:12/12(100%), Gaps:0/12(0%), Strand: Plus/Plus
Query 3 ATACGACTCACT 14
||||||||||||
Sbjct 52221900 ATACGACTCACT 52221911
Range 11: 71592003 to 71592014
Score:24.3 bits(12), Expect:324,
Identities:12/12(100%), Gaps:0/12(0%), Strand: Plus/Plus
Query 7 GACTCACTATAG 18
||||||||||||
Sbjct 71592003 GACTCACTATAG 71592014
Range 12: 73682866 to 73682877
Score:24.3 bits(12), Expect:324,
Identities:12/12(100%), Gaps:0/12(0%), Strand: Plus/Minus
Query 7 GACTCACTATAG 18
||||||||||||
Sbjct 73682877 GACTCACTATAG 73682866
Range 13: 87686268 to 87686279
Score:24.3 bits(12), Expect:324,
Identities:12/12(100%), Gaps:0/12(0%), Strand: Plus/Minus
Query 2 AATACGACTCAC 13
||||||||||||
Sbjct 87686279 AATACGACTCAC 87686268
Range 14: 101765638 to 101765649
Score:24.3 bits(12), Expect:324,
Identities:12/12(100%), Gaps:0/12(0%), Strand: Plus/Plus
Query 7 GACTCACTATAG 18
||||||||||||
Sbjct 101765638 GACTCACTATAG 101765649
Range 15: 107606778 to 107606789
Score:24.3 bits(12), Expect:324,
Identities:12/12(100%), Gaps:0/12(0%), Strand: Plus/Minus
Query 7 GACTCACTATAG 18
||||||||||||
Sbjct 107606789 GACTCACTATAG 107606778
Range 16: 119683599 to 119683610
Score:24.3 bits(12), Expect:324,
Identities:12/12(100%), Gaps:0/12(0%), Strand: Plus/Minus
Query 7 GACTCACTATAG 18
||||||||||||
Sbjct 119683610 GACTCACTATAG 119683599
Range 17: 126197056 to 126197067
Score:24.3 bits(12), Expect:324,
Identities:12/12(100%), Gaps:0/12(0%), Strand: Plus/Plus
Query 1 TAATACGACTCA 12
||||||||||||
Sbjct 126197056 TAATACGACTCA 126197067
>Homo sapiens chromosome 15, GRCh38.p14 Primary Assembly
Sequence ID: NC_000015.10 Length: 101991189
Range 1: 99315849 to 99315862
Score:28.2 bits(14), Expect:21,
Identities:14/14(100%), Gaps:0/14(0%), Strand: Plus/Minus
Query 4 TACGACTCACTATA 17
||||||||||||||
Sbjct 99315862 TACGACTCACTATA 99315849
Range 2: 48755267 to 48755279
Score:26.3 bits(13), Expect:82,
Identities:13/13(100%), Gaps:0/13(0%), Strand: Plus/Minus
Query 2 AATACGACTCACT 14
|||||||||||||
Sbjct 48755279 AATACGACTCACT 48755267
Range 3: 26671610 to 26671621
Score:24.3 bits(12), Expect:324,
Identities:12/12(100%), Gaps:0/12(0%), Strand: Plus/Minus
Query 1 TAATACGACTCA 12
||||||||||||
Sbjct 26671621 TAATACGACTCA 26671610
Range 4: 35375420 to 35375435
Score:24.3 bits(12), Expect:324,
Identities:15/16(94%), Gaps:0/16(0%), Strand: Plus/Plus
Query 1 TAATACGACTCACTAT 16
|||||| |||||||||
Sbjct 35375420 TAATACCACTCACTAT 35375435
Range 5: 38053421 to 38053432
Score:24.3 bits(12), Expect:324,
Identities:12/12(100%), Gaps:0/12(0%), Strand: Plus/Minus
Query 7 GACTCACTATAG 18
||||||||||||
Sbjct 38053432 GACTCACTATAG 38053421
Range 6: 40028142 to 40028153
Score:24.3 bits(12), Expect:324,
Identities:12/12(100%), Gaps:0/12(0%), Strand: Plus/Plus
Query 7 GACTCACTATAG 18
||||||||||||
Sbjct 40028142 GACTCACTATAG 40028153
Range 7: 47173772 to 47173787
Score:24.3 bits(12), Expect:324,
Identities:15/16(94%), Gaps:0/16(0%), Strand: Plus/Plus
Query 1 TAATACGACTCACTAT 16
|||||| |||||||||
Sbjct 47173772 TAATACAACTCACTAT 47173787
Range 8: 56871399 to 56871410
Score:24.3 bits(12), Expect:324,
Identities:12/12(100%), Gaps:0/12(0%), Strand: Plus/Minus
Query 7 GACTCACTATAG 18
||||||||||||
Sbjct 56871410 GACTCACTATAG 56871399
Range 9: 65066452 to 65066463
Score:24.3 bits(12), Expect:324,
Identities:12/12(100%), Gaps:0/12(0%), Strand: Plus/Minus
Query 7 GACTCACTATAG 18
||||||||||||
Sbjct 65066463 GACTCACTATAG 65066452
Range 10: 73457766 to 73457777
Score:24.3 bits(12), Expect:324,
Identities:12/12(100%), Gaps:0/12(0%), Strand: Plus/Minus
Query 7 GACTCACTATAG 18
||||||||||||
Sbjct 73457777 GACTCACTATAG 73457766
Range 11: 74348503 to 74348514
Score:24.3 bits(12), Expect:324,
Identities:12/12(100%), Gaps:0/12(0%), Strand: Plus/Plus
Query 7 GACTCACTATAG 18
||||||||||||
Sbjct 74348503 GACTCACTATAG 74348514
Range 12: 86028073 to 86028084
Score:24.3 bits(12), Expect:324,
Identities:12/12(100%), Gaps:0/12(0%), Strand: Plus/Plus
Query 7 GACTCACTATAG 18
||||||||||||
Sbjct 86028073 GACTCACTATAG 86028084
Range 13: 86587918 to 86587929
Score:24.3 bits(12), Expect:324,
Identities:12/12(100%), Gaps:0/12(0%), Strand: Plus/Plus
Query 5 ACGACTCACTAT 16
||||||||||||
Sbjct 86587918 ACGACTCACTAT 86587929
Range 14: 93523779 to 93523790
Score:24.3 bits(12), Expect:324,
Identities:12/12(100%), Gaps:0/12(0%), Strand: Plus/Plus
Query 6 CGACTCACTATA 17
||||||||||||
Sbjct 93523779 CGACTCACTATA 93523790
>Homo sapiens chromosome 18, GRCh38.p14 Primary Assembly
Sequence ID: NC_000018.10 Length: 80373285
Range 1: 72447981 to 72447994
Score:28.2 bits(14), Expect:21,
Identities:14/14(100%), Gaps:0/14(0%), Strand: Plus/Plus
Query 2 AATACGACTCACTA 15
||||||||||||||
Sbjct 72447981 AATACGACTCACTA 72447994
Range 2: 13941534 to 13941546
Score:26.3 bits(13), Expect:82,
Identities:13/13(100%), Gaps:0/13(0%), Strand: Plus/Plus
Query 6 CGACTCACTATAG 18
|||||||||||||
Sbjct 13941534 CGACTCACTATAG 13941546
Range 3: 618168 to 618179
Score:24.3 bits(12), Expect:324,
Identities:12/12(100%), Gaps:0/12(0%), Strand: Plus/Minus
Query 6 CGACTCACTATA 17
||||||||||||
Sbjct 618179 CGACTCACTATA 618168
Range 4: 3497013 to 3497024
Score:24.3 bits(12), Expect:324,
Identities:12/12(100%), Gaps:0/12(0%), Strand: Plus/Minus
Query 1 TAATACGACTCA 12
||||||||||||
Sbjct 3497024 TAATACGACTCA 3497013
Range 5: 30946844 to 30946855
Score:24.3 bits(12), Expect:324,
Identities:12/12(100%), Gaps:0/12(0%), Strand: Plus/Plus
Query 7 GACTCACTATAG 18
||||||||||||
Sbjct 30946844 GACTCACTATAG 30946855
Range 6: 38706088 to 38706099
Score:24.3 bits(12), Expect:324,
Identities:12/12(100%), Gaps:0/12(0%), Strand: Plus/Plus
Query 3 ATACGACTCACT 14
||||||||||||
Sbjct 38706088 ATACGACTCACT 38706099
Range 7: 46019956 to 46019967
Score:24.3 bits(12), Expect:324,
Identities:12/12(100%), Gaps:0/12(0%), Strand: Plus/Minus
Query 7 GACTCACTATAG 18
||||||||||||
Sbjct 46019967 GACTCACTATAG 46019956
Range 8: 57517014 to 57517025
Score:24.3 bits(12), Expect:324,
Identities:12/12(100%), Gaps:0/12(0%), Strand: Plus/Plus
Query 6 CGACTCACTATA 17
||||||||||||
Sbjct 57517014 CGACTCACTATA 57517025
Range 9: 58156736 to 58156747
Score:24.3 bits(12), Expect:324,
Identities:12/12(100%), Gaps:0/12(0%), Strand: Plus/Plus
Query 1 TAATACGACTCA 12
||||||||||||
Sbjct 58156736 TAATACGACTCA 58156747
Range 10: 60959813 to 60959824
Score:24.3 bits(12), Expect:324,
Identities:12/12(100%), Gaps:0/12(0%), Strand: Plus/Minus
Query 7 GACTCACTATAG 18
||||||||||||
Sbjct 60959824 GACTCACTATAG 60959813
Range 11: 78623442 to 78623453
Score:24.3 bits(12), Expect:324,
Identities:12/12(100%), Gaps:0/12(0%), Strand: Plus/Minus
Query 4 TACGACTCACTA 15
||||||||||||
Sbjct 78623453 TACGACTCACTA 78623442
>Homo sapiens chromosome 1 genomic patch of type NOVEL, GRCh38.p14 PATCHES HSCHR1_3_CTG3
Sequence ID: NW_014040925.1 Length: 141019
Range 1: 36761 to 36773
Score:26.3 bits(13), Expect:82,
Identities:13/13(100%), Gaps:0/13(0%), Strand: Plus/Minus
Query 2 AATACGACTCACT 14
|||||||||||||
Sbjct 36773 AATACGACTCACT 36761
>Homo sapiens chromosome 1, GRCh38.p14 Primary Assembly
Sequence ID: NC_000001.11 Length: 248956422
Range 1: 74442363 to 74442375
Score:26.3 bits(13), Expect:82,
Identities:13/13(100%), Gaps:0/13(0%), Strand: Plus/Minus
Query 5 ACGACTCACTATA 17
|||||||||||||
Sbjct 74442375 ACGACTCACTATA 74442363
Range 2: 103940864 to 103940876
Score:26.3 bits(13), Expect:82,
Identities:13/13(100%), Gaps:0/13(0%), Strand: Plus/Minus
Query 2 AATACGACTCACT 14
|||||||||||||
Sbjct 103940876 AATACGACTCACT 103940864
Range 3: 4533292 to 4533303
Score:24.3 bits(12), Expect:324,
Identities:12/12(100%), Gaps:0/12(0%), Strand: Plus/Minus
Query 7 GACTCACTATAG 18
||||||||||||
Sbjct 4533303 GACTCACTATAG 4533292
Range 4: 20808966 to 20808977
Score:24.3 bits(12), Expect:324,
Identities:12/12(100%), Gaps:0/12(0%), Strand: Plus/Minus
Query 1 TAATACGACTCA 12
||||||||||||
Sbjct 20808977 TAATACGACTCA 20808966
Range 5: 25318526 to 25318537
Score:24.3 bits(12), Expect:324,
Identities:12/12(100%), Gaps:0/12(0%), Strand: Plus/Minus
Query 6 CGACTCACTATA 17
||||||||||||
Sbjct 25318537 CGACTCACTATA 25318526
Range 6: 45211887 to 45211898
Score:24.3 bits(12), Expect:324,
Identities:12/12(100%), Gaps:0/12(0%), Strand: Plus/Minus
Query 6 CGACTCACTATA 17
||||||||||||
Sbjct 45211898 CGACTCACTATA 45211887
Range 7: 52860971 to 52860982
Score:24.3 bits(12), Expect:324,
Identities:12/12(100%), Gaps:0/12(0%), Strand: Plus/Minus
Query 7 GACTCACTATAG 18
||||||||||||
Sbjct 52860982 GACTCACTATAG 52860971
Range 8: 63243505 to 63243520
Score:24.3 bits(12), Expect:324,
Identities:15/16(94%), Gaps:0/16(0%), Strand: Plus/Plus
Query 2 AATACGACTCACTATA 17
||||| ||||||||||
Sbjct 63243505 AATACTACTCACTATA 63243520
Range 9: 65968829 to 65968844
Score:24.3 bits(12), Expect:324,
Identities:15/16(94%), Gaps:0/16(0%), Strand: Plus/Minus
Query 2 AATACGACTCACTATA 17
|||| |||||||||||
Sbjct 65968844 AATATGACTCACTATA 65968829
Range 10: 66523059 to 66523070
Score:24.3 bits(12), Expect:324,
Identities:12/12(100%), Gaps:0/12(0%), Strand: Plus/Minus
Query 1 TAATACGACTCA 12
||||||||||||
Sbjct 66523070 TAATACGACTCA 66523059
Range 11: 87644745 to 87644756
Score:24.3 bits(12), Expect:324,
Identities:12/12(100%), Gaps:0/12(0%), Strand: Plus/Minus
Query 5 ACGACTCACTAT 16
||||||||||||
Sbjct 87644756 ACGACTCACTAT 87644745
Range 12: 89637460 to 89637475
Score:24.3 bits(12), Expect:324,
Identities:15/16(94%), Gaps:0/16(0%), Strand: Plus/Plus
Query 2 AATACGACTCACTATA 17
|||| |||||||||||
Sbjct 89637460 AATATGACTCACTATA 89637475
Range 13: 99332643 to 99332654
Score:24.3 bits(12), Expect:324,
Identities:12/12(100%), Gaps:0/12(0%), Strand: Plus/Minus
Query 7 GACTCACTATAG 18
||||||||||||
Sbjct 99332654 GACTCACTATAG 99332643
Range 14: 105242856 to 105242867
Score:24.3 bits(12), Expect:324,
Identities:12/12(100%), Gaps:0/12(0%), Strand: Plus/Plus
Query 2 AATACGACTCAC 13
||||||||||||
Sbjct 105242856 AATACGACTCAC 105242867
Range 15: 107158735 to 107158750
Score:24.3 bits(12), Expect:324,
Identities:15/16(94%), Gaps:0/16(0%), Strand: Plus/Minus
Query 3 ATACGACTCACTATAG 18
|||||| |||||||||
Sbjct 107158750 ATACGAATCACTATAG 107158735
Range 16: 109025811 to 109025822
Score:24.3 bits(12), Expect:324,
Identities:12/12(100%), Gaps:0/12(0%), Strand: Plus/Plus
Query 3 ATACGACTCACT 14
||||||||||||
Sbjct 109025811 ATACGACTCACT 109025822
Range 17: 119055580 to 119055591
Score:24.3 bits(12), Expect:324,
Identities:12/12(100%), Gaps:0/12(0%), Strand: Plus/Minus
Query 6 CGACTCACTATA 17
||||||||||||
Sbjct 119055591 CGACTCACTATA 119055580
Range 18: 121563580 to 121563591
Score:24.3 bits(12), Expect:324,
Identities:12/12(100%), Gaps:0/12(0%), Strand: Plus/Minus
Query 1 TAATACGACTCA 12
||||||||||||
Sbjct 121563591 TAATACGACTCA 121563580
Range 19: 164058315 to 164058326
Score:24.3 bits(12), Expect:324,
Identities:12/12(100%), Gaps:0/12(0%), Strand: Plus/Plus
Query 4 TACGACTCACTA 15
||||||||||||
Sbjct 164058315 TACGACTCACTA 164058326
Range 20: 176286887 to 176286898
Score:24.3 bits(12), Expect:324,
Identities:12/12(100%), Gaps:0/12(0%), Strand: Plus/Minus
Query 3 ATACGACTCACT 14
||||||||||||
Sbjct 176286898 ATACGACTCACT 176286887
Range 21: 179259665 to 179259676
Score:24.3 bits(12), Expect:324,
Identities:12/12(100%), Gaps:0/12(0%), Strand: Plus/Minus
Query 7 GACTCACTATAG 18
||||||||||||
Sbjct 179259676 GACTCACTATAG 179259665
Range 22: 181868189 to 181868200
Score:24.3 bits(12), Expect:324,
Identities:12/12(100%), Gaps:0/12(0%), Strand: Plus/Minus
Query 7 GACTCACTATAG 18
||||||||||||
Sbjct 181868200 GACTCACTATAG 181868189
Range 23: 190368309 to 190368320
Score:24.3 bits(12), Expect:324,
Identities:12/12(100%), Gaps:0/12(0%), Strand: Plus/Plus
Query 5 ACGACTCACTAT 16
||||||||||||
Sbjct 190368309 ACGACTCACTAT 190368320
Range 24: 193569469 to 193569480
Score:24.3 bits(12), Expect:324,
Identities:12/12(100%), Gaps:0/12(0%), Strand: Plus/Minus
Query 7 GACTCACTATAG 18
||||||||||||
Sbjct 193569480 GACTCACTATAG 193569469
Range 25: 197990802 to 197990813
Score:24.3 bits(12), Expect:324,
Identities:12/12(100%), Gaps:0/12(0%), Strand: Plus/Plus
Query 2 AATACGACTCAC 13
||||||||||||
Sbjct 197990802 AATACGACTCAC 197990813
Range 26: 200045411 to 200045426
Score:24.3 bits(12), Expect:324,
Identities:15/16(94%), Gaps:0/16(0%), Strand: Plus/Plus
Query 1 TAATACGACTCACTAT 16
||||||| ||||||||
Sbjct 200045411 TAATACGTCTCACTAT 200045426
Range 27: 208521210 to 208521221
Score:24.3 bits(12), Expect:324,
Identities:12/12(100%), Gaps:0/12(0%), Strand: Plus/Plus
Query 3 ATACGACTCACT 14
||||||||||||
Sbjct 208521210 ATACGACTCACT 208521221
Range 28: 235273976 to 235273991
Score:24.3 bits(12), Expect:324,
Identities:15/16(94%), Gaps:0/16(0%), Strand: Plus/Plus
Query 1 TAATACGACTCACTAT 16
|||||| |||||||||
Sbjct 235273976 TAATACTACTCACTAT 235273991
>Homo sapiens chromosome 2, GRCh38.p14 Primary Assembly
Sequence ID: NC_000002.12 Length: 242193529
Range 1: 31090558 to 31090570
Score:26.3 bits(13), Expect:82,
Identities:13/13(100%), Gaps:0/13(0%), Strand: Plus/Plus
Query 6 CGACTCACTATAG 18
|||||||||||||
Sbjct 31090558 CGACTCACTATAG 31090570
Range 2: 139496275 to 139496291
Score:26.3 bits(13), Expect:82,
Identities:16/17(94%), Gaps:0/17(0%), Strand: Plus/Minus
Query 1 TAATACGACTCACTATA 17
|||||| ||||||||||
Sbjct 139496291 TAATACAACTCACTATA 139496275
Range 3: 158950223 to 158950235
Score:26.3 bits(13), Expect:82,
Identities:13/13(100%), Gaps:0/13(0%), Strand: Plus/Minus
Query 6 CGACTCACTATAG 18
|||||||||||||
Sbjct 158950235 CGACTCACTATAG 158950223
Range 4: 216920938 to 216920950
Score:26.3 bits(13), Expect:82,
Identities:13/13(100%), Gaps:0/13(0%), Strand: Plus/Plus
Query 1 TAATACGACTCAC 13
|||||||||||||
Sbjct 216920938 TAATACGACTCAC 216920950
Range 5: 224769350 to 224769362
Score:26.3 bits(13), Expect:82,
Identities:13/13(100%), Gaps:0/13(0%), Strand: Plus/Minus
Query 1 TAATACGACTCAC 13
|||||||||||||
Sbjct 224769362 TAATACGACTCAC 224769350
Range 6: 2990936 to 2990947
Score:24.3 bits(12), Expect:324,
Identities:12/12(100%), Gaps:0/12(0%), Strand: Plus/Plus
Query 5 ACGACTCACTAT 16
||||||||||||
Sbjct 2990936 ACGACTCACTAT 2990947
Range 7: 7557005 to 7557016
Score:24.3 bits(12), Expect:324,
Identities:12/12(100%), Gaps:0/12(0%), Strand: Plus/Plus
Query 7 GACTCACTATAG 18
||||||||||||
Sbjct 7557005 GACTCACTATAG 7557016
Range 8: 29472904 to 29472915
Score:24.3 bits(12), Expect:324,
Identities:12/12(100%), Gaps:0/12(0%), Strand: Plus/Plus
Query 7 GACTCACTATAG 18
||||||||||||
Sbjct 29472904 GACTCACTATAG 29472915
Range 9: 37506621 to 37506636
Score:24.3 bits(12), Expect:324,
Identities:15/16(94%), Gaps:0/16(0%), Strand: Plus/Plus
Query 1 TAATACGACTCACTAT 16
||||| ||||||||||
Sbjct 37506621 TAATATGACTCACTAT 37506636
Range 10: 53560449 to 53560460
Score:24.3 bits(12), Expect:324,
Identities:12/12(100%), Gaps:0/12(0%), Strand: Plus/Plus
Query 7 GACTCACTATAG 18
||||||||||||
Sbjct 53560449 GACTCACTATAG 53560460
Range 11: 64363522 to 64363533
Score:24.3 bits(12), Expect:324,
Identities:12/12(100%), Gaps:0/12(0%), Strand: Plus/Plus
Query 7 GACTCACTATAG 18
||||||||||||
Sbjct 64363522 GACTCACTATAG 64363533
Range 12: 71449822 to 71449833
Score:24.3 bits(12), Expect:324,
Identities:12/12(100%), Gaps:0/12(0%), Strand: Plus/Plus
Query 6 CGACTCACTATA 17
||||||||||||
Sbjct 71449822 CGACTCACTATA 71449833
Range 13: 79958692 to 79958703
Score:24.3 bits(12), Expect:324,
Identities:12/12(100%), Gaps:0/12(0%), Strand: Plus/Minus
Query 1 TAATACGACTCA 12
||||||||||||
Sbjct 79958703 TAATACGACTCA 79958692
Range 14: 88778516 to 88778527
Score:24.3 bits(12), Expect:324,
Identities:12/12(100%), Gaps:0/12(0%), Strand: Plus/Plus
Query 2 AATACGACTCAC 13
||||||||||||
Sbjct 88778516 AATACGACTCAC 88778527
Range 15: 89151711 to 89151722
Score:24.3 bits(12), Expect:324,
Identities:12/12(100%), Gaps:0/12(0%), Strand: Plus/Plus
Query 7 GACTCACTATAG 18
||||||||||||
Sbjct 89151711 GACTCACTATAG 89151722
Range 16: 90030206 to 90030217
Score:24.3 bits(12), Expect:324,
Identities:12/12(100%), Gaps:0/12(0%), Strand: Plus/Minus
Query 7 GACTCACTATAG 18
||||||||||||
Sbjct 90030217 GACTCACTATAG 90030206
Range 17: 100400309 to 100400320
Score:24.3 bits(12), Expect:324,
Identities:12/12(100%), Gaps:0/12(0%), Strand: Plus/Plus
Query 7 GACTCACTATAG 18
||||||||||||
Sbjct 100400309 GACTCACTATAG 100400320
Range 18: 105104998 to 105105009
Score:24.3 bits(12), Expect:324,
Identities:12/12(100%), Gaps:0/12(0%), Strand: Plus/Plus
Query 2 AATACGACTCAC 13
||||||||||||
Sbjct 105104998 AATACGACTCAC 105105009
Range 19: 106711315 to 106711326
Score:24.3 bits(12), Expect:324,
Identities:12/12(100%), Gaps:0/12(0%), Strand: Plus/Plus
Query 7 GACTCACTATAG 18
||||||||||||
Sbjct 106711315 GACTCACTATAG 106711326
Range 20: 117330368 to 117330379
Score:24.3 bits(12), Expect:324,
Identities:12/12(100%), Gaps:0/12(0%), Strand: Plus/Minus
Query 7 GACTCACTATAG 18
||||||||||||
Sbjct 117330379 GACTCACTATAG 117330368
Range 21: 117456601 to 117456612
Score:24.3 bits(12), Expect:324,
Identities:12/12(100%), Gaps:0/12(0%), Strand: Plus/Plus
Query 7 GACTCACTATAG 18
||||||||||||
Sbjct 117456601 GACTCACTATAG 117456612
Range 22: 118418673 to 118418684
Score:24.3 bits(12), Expect:324,
Identities:12/12(100%), Gaps:0/12(0%), Strand: Plus/Minus
Query 7 GACTCACTATAG 18
||||||||||||
Sbjct 118418684 GACTCACTATAG 118418673
Range 23: 119242912 to 119242923
Score:24.3 bits(12), Expect:324,
Identities:12/12(100%), Gaps:0/12(0%), Strand: Plus/Plus
Query 7 GACTCACTATAG 18
||||||||||||
Sbjct 119242912 GACTCACTATAG 119242923
Range 24: 127013125 to 127013136
Score:24.3 bits(12), Expect:324,
Identities:12/12(100%), Gaps:0/12(0%), Strand: Plus/Minus
Query 3 ATACGACTCACT 14
||||||||||||
Sbjct 127013136 ATACGACTCACT 127013125
Range 25: 130349407 to 130349418
Score:24.3 bits(12), Expect:324,
Identities:12/12(100%), Gaps:0/12(0%), Strand: Plus/Minus
Query 6 CGACTCACTATA 17
||||||||||||
Sbjct 130349418 CGACTCACTATA 130349407
Range 26: 138241958 to 138241969
Score:24.3 bits(12), Expect:324,
Identities:12/12(100%), Gaps:0/12(0%), Strand: Plus/Plus
Query 4 TACGACTCACTA 15
||||||||||||
Sbjct 138241958 TACGACTCACTA 138241969
Range 27: 141630571 to 141630582
Score:24.3 bits(12), Expect:324,
Identities:12/12(100%), Gaps:0/12(0%), Strand: Plus/Minus
Query 7 GACTCACTATAG 18
||||||||||||
Sbjct 141630582 GACTCACTATAG 141630571
Range 28: 158102429 to 158102440
Score:24.3 bits(12), Expect:324,
Identities:12/12(100%), Gaps:0/12(0%), Strand: Plus/Plus
Query 7 GACTCACTATAG 18
||||||||||||
Sbjct 158102429 GACTCACTATAG 158102440
Range 29: 164152920 to 164152931
Score:24.3 bits(12), Expect:324,
Identities:12/12(100%), Gaps:0/12(0%), Strand: Plus/Minus
Query 7 GACTCACTATAG 18
||||||||||||
Sbjct 164152931 GACTCACTATAG 164152920
Range 30: 164194207 to 164194222
Score:24.3 bits(12), Expect:324,
Identities:15/16(94%), Gaps:0/16(0%), Strand: Plus/Minus
Query 1 TAATACGACTCACTAT 16
||||||||||| ||||
Sbjct 164194222 TAATACGACTCTCTAT 164194207
Range 31: 174139561 to 174139572
Score:24.3 bits(12), Expect:324,
Identities:12/12(100%), Gaps:0/12(0%), Strand: Plus/Plus
Query 7 GACTCACTATAG 18
||||||||||||
Sbjct 174139561 GACTCACTATAG 174139572
Range 32: 178773831 to 178773842
Score:24.3 bits(12), Expect:324,
Identities:12/12(100%), Gaps:0/12(0%), Strand: Plus/Plus
Query 7 GACTCACTATAG 18
||||||||||||
Sbjct 178773831 GACTCACTATAG 178773842
Range 33: 179249558 to 179249569
Score:24.3 bits(12), Expect:324,
Identities:12/12(100%), Gaps:0/12(0%), Strand: Plus/Plus
Query 7 GACTCACTATAG 18
||||||||||||
Sbjct 179249558 GACTCACTATAG 179249569
Range 34: 193537353 to 193537364
Score:24.3 bits(12), Expect:324,
Identities:12/12(100%), Gaps:0/12(0%), Strand: Plus/Minus
Query 4 TACGACTCACTA 15
||||||||||||
Sbjct 193537364 TACGACTCACTA 193537353
Range 35: 212028314 to 212028325
Score:24.3 bits(12), Expect:324,
Identities:12/12(100%), Gaps:0/12(0%), Strand: Plus/Plus
Query 6 CGACTCACTATA 17
||||||||||||
Sbjct 212028314 CGACTCACTATA 212028325
>Homo sapiens chromosome 5, GRCh38.p14 Primary Assembly
Sequence ID: NC_000005.10 Length: 181538259
Range 1: 5937250 to 5937266
Score:26.3 bits(13), Expect:82,
Identities:16/17(94%), Gaps:0/17(0%), Strand: Plus/Minus
Query 1 TAATACGACTCACTATA 17
||||||| |||||||||
Sbjct 5937266 TAATACGTCTCACTATA 5937250
Range 2: 94310920 to 94310936
Score:26.3 bits(13), Expect:82,
Identities:16/17(94%), Gaps:0/17(0%), Strand: Plus/Plus
Query 1 TAATACGACTCACTATA 17
|||||||||| ||||||
Sbjct 94310920 TAATACGACTAACTATA 94310936
Range 3: 115830610 to 115830622
Score:26.3 bits(13), Expect:82,
Identities:13/13(100%), Gaps:0/13(0%), Strand: Plus/Plus
Query 5 ACGACTCACTATA 17
|||||||||||||
Sbjct 115830610 ACGACTCACTATA 115830622
Range 4: 116020898 to 116020914
Score:26.3 bits(13), Expect:82,
Identities:16/17(94%), Gaps:0/17(0%), Strand: Plus/Minus
Query 2 AATACGACTCACTATAG 18
||||||||||| |||||
Sbjct 116020914 AATACGACTCAATATAG 116020898
Range 5: 7449606 to 7449617
Score:24.3 bits(12), Expect:324,
Identities:12/12(100%), Gaps:0/12(0%), Strand: Plus/Plus
Query 7 GACTCACTATAG 18
||||||||||||
Sbjct 7449606 GACTCACTATAG 7449617
Range 6: 15162315 to 15162326
Score:24.3 bits(12), Expect:324,
Identities:12/12(100%), Gaps:0/12(0%), Strand: Plus/Minus
Query 7 GACTCACTATAG 18
||||||||||||
Sbjct 15162326 GACTCACTATAG 15162315
Range 7: 19238288 to 19238299
Score:24.3 bits(12), Expect:324,
Identities:12/12(100%), Gaps:0/12(0%), Strand: Plus/Plus
Query 3 ATACGACTCACT 14
||||||||||||
Sbjct 19238288 ATACGACTCACT 19238299
Range 8: 19353294 to 19353305
Score:24.3 bits(12), Expect:324,
Identities:12/12(100%), Gaps:0/12(0%), Strand: Plus/Plus
Query 5 ACGACTCACTAT 16
||||||||||||
Sbjct 19353294 ACGACTCACTAT 19353305
Range 9: 38238804 to 38238815
Score:24.3 bits(12), Expect:324,
Identities:12/12(100%), Gaps:0/12(0%), Strand: Plus/Minus
Query 7 GACTCACTATAG 18
||||||||||||
Sbjct 38238815 GACTCACTATAG 38238804
Range 10: 55120754 to 55120765
Score:24.3 bits(12), Expect:324,
Identities:12/12(100%), Gaps:0/12(0%), Strand: Plus/Plus
Query 1 TAATACGACTCA 12
||||||||||||
Sbjct 55120754 TAATACGACTCA 55120765
Range 11: 65490921 to 65490932
Score:24.3 bits(12), Expect:324,
Identities:12/12(100%), Gaps:0/12(0%), Strand: Plus/Plus
Query 7 GACTCACTATAG 18
||||||||||||
Sbjct 65490921 GACTCACTATAG 65490932
Range 12: 66206497 to 66206508
Score:24.3 bits(12), Expect:324,
Identities:12/12(100%), Gaps:0/12(0%), Strand: Plus/Minus
Query 5 ACGACTCACTAT 16
||||||||||||
Sbjct 66206508 ACGACTCACTAT 66206497
Range 13: 80996339 to 80996350
Score:24.3 bits(12), Expect:324,
Identities:12/12(100%), Gaps:0/12(0%), Strand: Plus/Plus
Query 3 ATACGACTCACT 14
||||||||||||
Sbjct 80996339 ATACGACTCACT 80996350
Range 14: 90479780 to 90479791
Score:24.3 bits(12), Expect:324,
Identities:12/12(100%), Gaps:0/12(0%), Strand: Plus/Minus
Query 7 GACTCACTATAG 18
||||||||||||
Sbjct 90479791 GACTCACTATAG 90479780
Range 15: 99087337 to 99087348
Score:24.3 bits(12), Expect:324,
Identities:12/12(100%), Gaps:0/12(0%), Strand: Plus/Plus
Query 5 ACGACTCACTAT 16
||||||||||||
Sbjct 99087337 ACGACTCACTAT 99087348
Range 16: 116308467 to 116308478
Score:24.3 bits(12), Expect:324,
Identities:12/12(100%), Gaps:0/12(0%), Strand: Plus/Minus
Query 3 ATACGACTCACT 14
||||||||||||
Sbjct 116308478 ATACGACTCACT 116308467
Range 17: 137017861 to 137017872
Score:24.3 bits(12), Expect:324,
Identities:12/12(100%), Gaps:0/12(0%), Strand: Plus/Plus
Query 7 GACTCACTATAG 18
||||||||||||
Sbjct 137017861 GACTCACTATAG 137017872
Range 18: 140338395 to 140338406
Score:24.3 bits(12), Expect:324,
Identities:12/12(100%), Gaps:0/12(0%), Strand: Plus/Minus
Query 4 TACGACTCACTA 15
||||||||||||
Sbjct 140338406 TACGACTCACTA 140338395
Range 19: 148452911 to 148452922
Score:24.3 bits(12), Expect:324,
Identities:12/12(100%), Gaps:0/12(0%), Strand: Plus/Minus
Query 4 TACGACTCACTA 15
||||||||||||
Sbjct 148452922 TACGACTCACTA 148452911
Range 20: 167461058 to 167461069
Score:24.3 bits(12), Expect:324,
Identities:12/12(100%), Gaps:0/12(0%), Strand: Plus/Plus
Query 7 GACTCACTATAG 18
||||||||||||
Sbjct 167461058 GACTCACTATAG 167461069
Range 21: 179393563 to 179393574
Score:24.3 bits(12), Expect:324,
Identities:12/12(100%), Gaps:0/12(0%), Strand: Plus/Plus
Query 7 GACTCACTATAG 18
||||||||||||
Sbjct 179393563 GACTCACTATAG 179393574
>Homo sapiens chromosome 13, GRCh38.p14 Primary Assembly
Sequence ID: NC_000013.11 Length: 114364328
Range 1: 80130484 to 80130496
Score:26.3 bits(13), Expect:82,
Identities:13/13(100%), Gaps:0/13(0%), Strand: Plus/Plus
Query 5 ACGACTCACTATA 17
|||||||||||||
Sbjct 80130484 ACGACTCACTATA 80130496
Range 2: 97350290 to 97350302
Score:26.3 bits(13), Expect:82,
Identities:13/13(100%), Gaps:0/13(0%), Strand: Plus/Minus
Query 3 ATACGACTCACTA 15
|||||||||||||
Sbjct 97350302 ATACGACTCACTA 97350290
Range 3: 43694565 to 43694576
Score:24.3 bits(12), Expect:324,
Identities:12/12(100%), Gaps:0/12(0%), Strand: Plus/Minus
Query 3 ATACGACTCACT 14
||||||||||||
Sbjct 43694576 ATACGACTCACT 43694565
Range 4: 57737896 to 57737907
Score:24.3 bits(12), Expect:324,
Identities:12/12(100%), Gaps:0/12(0%), Strand: Plus/Plus
Query 7 GACTCACTATAG 18
||||||||||||
Sbjct 57737896 GACTCACTATAG 57737907
Range 5: 59064263 to 59064274
Score:24.3 bits(12), Expect:324,
Identities:12/12(100%), Gaps:0/12(0%), Strand: Plus/Plus
Query 7 GACTCACTATAG 18
||||||||||||
Sbjct 59064263 GACTCACTATAG 59064274
Range 6: 59498719 to 59498730
Score:24.3 bits(12), Expect:324,
Identities:12/12(100%), Gaps:0/12(0%), Strand: Plus/Minus
Query 5 ACGACTCACTAT 16
||||||||||||
Sbjct 59498730 ACGACTCACTAT 59498719
Range 7: 65339442 to 65339453
Score:24.3 bits(12), Expect:324,
Identities:12/12(100%), Gaps:0/12(0%), Strand: Plus/Minus
Query 5 ACGACTCACTAT 16
||||||||||||
Sbjct 65339453 ACGACTCACTAT 65339442
Range 8: 91313349 to 91313360
Score:24.3 bits(12), Expect:324,
Identities:12/12(100%), Gaps:0/12(0%), Strand: Plus/Plus
Query 5 ACGACTCACTAT 16
||||||||||||
Sbjct 91313349 ACGACTCACTAT 91313360
Range 9: 94093575 to 94093586
Score:24.3 bits(12), Expect:324,
Identities:12/12(100%), Gaps:0/12(0%), Strand: Plus/Minus
Query 7 GACTCACTATAG 18
||||||||||||
Sbjct 94093586 GACTCACTATAG 94093575
Range 10: 98414067 to 98414078
Score:24.3 bits(12), Expect:324,
Identities:12/12(100%), Gaps:0/12(0%), Strand: Plus/Plus
Query 1 TAATACGACTCA 12
||||||||||||
Sbjct 98414067 TAATACGACTCA 98414078
Range 11: 107692066 to 107692077
Score:24.3 bits(12), Expect:324,
Identities:12/12(100%), Gaps:0/12(0%), Strand: Plus/Plus
Query 2 AATACGACTCAC 13
||||||||||||
Sbjct 107692066 AATACGACTCAC 107692077
Range 12: 108518288 to 108518299
Score:24.3 bits(12), Expect:324,
Identities:12/12(100%), Gaps:0/12(0%), Strand: Plus/Plus
Query 1 TAATACGACTCA 12
||||||||||||
Sbjct 108518288 TAATACGACTCA 108518299
Range 13: 111408557 to 111408568
Score:24.3 bits(12), Expect:324,
Identities:12/12(100%), Gaps:0/12(0%), Strand: Plus/Minus
Query 6 CGACTCACTATA 17
||||||||||||
Sbjct 111408568 CGACTCACTATA 111408557
>Homo sapiens chromosome 16, GRCh38.p14 Primary Assembly
Sequence ID: NC_000016.10 Length: 90338345
Range 1: 78359183 to 78359199
Score:26.3 bits(13), Expect:82,
Identities:16/17(94%), Gaps:0/17(0%), Strand: Plus/Minus
Query 1 TAATACGACTCACTATA 17
|||||| ||||||||||
Sbjct 78359199 TAATACAACTCACTATA 78359183
Range 2: 24228987 to 24228998
Score:24.3 bits(12), Expect:324,
Identities:12/12(100%), Gaps:0/12(0%), Strand: Plus/Minus
Query 2 AATACGACTCAC 13
||||||||||||
Sbjct 24228998 AATACGACTCAC 24228987
Range 3: 29184965 to 29184976
Score:24.3 bits(12), Expect:324,
Identities:12/12(100%), Gaps:0/12(0%), Strand: Plus/Plus
Query 4 TACGACTCACTA 15
||||||||||||
Sbjct 29184965 TACGACTCACTA 29184976
Range 4: 30818757 to 30818768
Score:24.3 bits(12), Expect:324,
Identities:12/12(100%), Gaps:0/12(0%), Strand: Plus/Minus
Query 7 GACTCACTATAG 18
||||||||||||
Sbjct 30818768 GACTCACTATAG 30818757
Range 5: 59924165 to 59924176
Score:24.3 bits(12), Expect:324,
Identities:12/12(100%), Gaps:0/12(0%), Strand: Plus/Plus
Query 2 AATACGACTCAC 13
||||||||||||
Sbjct 59924165 AATACGACTCAC 59924176
Range 6: 60929466 to 60929481
Score:24.3 bits(12), Expect:324,
Identities:15/16(94%), Gaps:0/16(0%), Strand: Plus/Minus
Query 2 AATACGACTCACTATA 17
|||| |||||||||||
Sbjct 60929481 AATAAGACTCACTATA 60929466
Range 7: 70330194 to 70330205
Score:24.3 bits(12), Expect:324,
Identities:12/12(100%), Gaps:0/12(0%), Strand: Plus/Minus
Query 4 TACGACTCACTA 15
||||||||||||
Sbjct 70330205 TACGACTCACTA 70330194
Range 8: 71896906 to 71896917
Score:24.3 bits(12), Expect:324,
Identities:12/12(100%), Gaps:0/12(0%), Strand: Plus/Minus
Query 6 CGACTCACTATA 17
||||||||||||
Sbjct 71896917 CGACTCACTATA 71896906
Range 9: 72433878 to 72433889
Score:24.3 bits(12), Expect:324,
Identities:12/12(100%), Gaps:0/12(0%), Strand: Plus/Plus
Query 7 GACTCACTATAG 18
||||||||||||
Sbjct 72433878 GACTCACTATAG 72433889
Range 10: 74449292 to 74449303
Score:24.3 bits(12), Expect:324,
Identities:12/12(100%), Gaps:0/12(0%), Strand: Plus/Plus
Query 7 GACTCACTATAG 18
||||||||||||
Sbjct 74449292 GACTCACTATAG 74449303
Range 11: 80548987 to 80548998
Score:24.3 bits(12), Expect:324,
Identities:12/12(100%), Gaps:0/12(0%), Strand: Plus/Plus
Query 7 GACTCACTATAG 18
||||||||||||
Sbjct 80548987 GACTCACTATAG 80548998
Range 12: 88151014 to 88151025
Score:24.3 bits(12), Expect:324,
Identities:12/12(100%), Gaps:0/12(0%), Strand: Plus/Plus
Query 4 TACGACTCACTA 15
||||||||||||
Sbjct 88151014 TACGACTCACTA 88151025
>Homo sapiens chromosome 17, GRCh38.p14 Primary Assembly
Sequence ID: NC_000017.11 Length: 83257441
Range 1: 56902529 to 56902541
Score:26.3 bits(13), Expect:82,
Identities:13/13(100%), Gaps:0/13(0%), Strand: Plus/Plus
Query 3 ATACGACTCACTA 15
|||||||||||||
Sbjct 56902529 ATACGACTCACTA 56902541
Range 2: 30277823 to 30277834
Score:24.3 bits(12), Expect:324,
Identities:12/12(100%), Gaps:0/12(0%), Strand: Plus/Minus
Query 7 GACTCACTATAG 18
||||||||||||
Sbjct 30277834 GACTCACTATAG 30277823
Range 3: 44702743 to 44702754
Score:24.3 bits(12), Expect:324,
Identities:12/12(100%), Gaps:0/12(0%), Strand: Plus/Minus
Query 4 TACGACTCACTA 15
||||||||||||
Sbjct 44702754 TACGACTCACTA 44702743
Range 4: 53597394 to 53597405
Score:24.3 bits(12), Expect:324,
Identities:12/12(100%), Gaps:0/12(0%), Strand: Plus/Plus
Query 2 AATACGACTCAC 13
||||||||||||
Sbjct 53597394 AATACGACTCAC 53597405
Range 5: 71656426 to 71656437
Score:24.3 bits(12), Expect:324,
Identities:12/12(100%), Gaps:0/12(0%), Strand: Plus/Plus
Query 1 TAATACGACTCA 12
||||||||||||
Sbjct 71656426 TAATACGACTCA 71656437
>Homo sapiens chromosome 21, GRCh38.p14 Primary Assembly
Sequence ID: NC_000021.9 Length: 46709983
Range 1: 44543443 to 44543455
Score:26.3 bits(13), Expect:82,
Identities:13/13(100%), Gaps:0/13(0%), Strand: Plus/Plus
Query 3 ATACGACTCACTA 15
|||||||||||||
Sbjct 44543443 ATACGACTCACTA 44543455
Range 2: 23634837 to 23634848
Score:24.3 bits(12), Expect:324,
Identities:12/12(100%), Gaps:0/12(0%), Strand: Plus/Plus
Query 7 GACTCACTATAG 18
||||||||||||
Sbjct 23634837 GACTCACTATAG 23634848
Range 3: 36770640 to 36770651
Score:24.3 bits(12), Expect:324,
Identities:12/12(100%), Gaps:0/12(0%), Strand: Plus/Plus
Query 7 GACTCACTATAG 18
||||||||||||
Sbjct 36770640 GACTCACTATAG 36770651
Range 4: 37803454 to 37803465
Score:24.3 bits(12), Expect:324,
Identities:12/12(100%), Gaps:0/12(0%), Strand: Plus/Minus
Query 6 CGACTCACTATA 17
||||||||||||
Sbjct 37803465 CGACTCACTATA 37803454
>Homo sapiens chromosome 22, GRCh38.p14 Primary Assembly
Sequence ID: NC_000022.11 Length: 50818468
Range 1: 25103852 to 25103864
Score:26.3 bits(13), Expect:82,
Identities:13/13(100%), Gaps:0/13(0%), Strand: Plus/Plus
Query 1 TAATACGACTCAC 13
|||||||||||||
Sbjct 25103852 TAATACGACTCAC 25103864
Range 2: 24923076 to 24923087
Score:24.3 bits(12), Expect:324,
Identities:12/12(100%), Gaps:0/12(0%), Strand: Plus/Minus
Query 6 CGACTCACTATA 17
||||||||||||
Sbjct 24923087 CGACTCACTATA 24923076
>Homo sapiens chromosome X, GRCh38.p14 Primary Assembly
Sequence ID: NC_000023.11 Length: 156040895
Range 1: 14730991 to 14731003
Score:26.3 bits(13), Expect:82,
Identities:13/13(100%), Gaps:0/13(0%), Strand: Plus/Minus
Query 6 CGACTCACTATAG 18
|||||||||||||
Sbjct 14731003 CGACTCACTATAG 14730991
Range 2: 48810673 to 48810685
Score:26.3 bits(13), Expect:82,
Identities:13/13(100%), Gaps:0/13(0%), Strand: Plus/Plus
Query 2 AATACGACTCACT 14
|||||||||||||
Sbjct 48810673 AATACGACTCACT 48810685
Range 3: 133730447 to 133730463
Score:26.3 bits(13), Expect:82,
Identities:16/17(94%), Gaps:0/17(0%), Strand: Plus/Minus
Query 2 AATACGACTCACTATAG 18
|||||| ||||||||||
Sbjct 133730463 AATACGGCTCACTATAG 133730447
Range 4: 8646871 to 8646882
Score:24.3 bits(12), Expect:324,
Identities:12/12(100%), Gaps:0/12(0%), Strand: Plus/Minus
Query 6 CGACTCACTATA 17
||||||||||||
Sbjct 8646882 CGACTCACTATA 8646871
Range 5: 9242348 to 9242359
Score:24.3 bits(12), Expect:324,
Identities:12/12(100%), Gaps:0/12(0%), Strand: Plus/Minus
Query 7 GACTCACTATAG 18
||||||||||||
Sbjct 9242359 GACTCACTATAG 9242348
Range 6: 39192051 to 39192062
Score:24.3 bits(12), Expect:324,
Identities:12/12(100%), Gaps:0/12(0%), Strand: Plus/Plus
Query 7 GACTCACTATAG 18
||||||||||||
Sbjct 39192051 GACTCACTATAG 39192062
Range 7: 51122316 to 51122327
Score:24.3 bits(12), Expect:324,
Identities:12/12(100%), Gaps:0/12(0%), Strand: Plus/Minus
Query 7 GACTCACTATAG 18
||||||||||||
Sbjct 51122327 GACTCACTATAG 51122316
Range 8: 85194553 to 85194568
Score:24.3 bits(12), Expect:324,
Identities:15/16(94%), Gaps:0/16(0%), Strand: Plus/Plus
Query 1 TAATACGACTCACTAT 16
|||||| |||||||||
Sbjct 85194553 TAATACCACTCACTAT 85194568
Range 9: 105136501 to 105136512
Score:24.3 bits(12), Expect:324,
Identities:12/12(100%), Gaps:0/12(0%), Strand: Plus/Minus
Query 7 GACTCACTATAG 18
||||||||||||
Sbjct 105136512 GACTCACTATAG 105136501
Range 10: 110587536 to 110587547
Score:24.3 bits(12), Expect:324,
Identities:12/12(100%), Gaps:0/12(0%), Strand: Plus/Minus
Query 1 TAATACGACTCA 12
||||||||||||
Sbjct 110587547 TAATACGACTCA 110587536
Range 11: 114096355 to 114096366
Score:24.3 bits(12), Expect:324,
Identities:12/12(100%), Gaps:0/12(0%), Strand: Plus/Plus
Query 7 GACTCACTATAG 18
||||||||||||
Sbjct 114096355 GACTCACTATAG 114096366
Range 12: 126972657 to 126972668
Score:24.3 bits(12), Expect:324,
Identities:12/12(100%), Gaps:0/12(0%), Strand: Plus/Minus
Query 7 GACTCACTATAG 18
||||||||||||
Sbjct 126972668 GACTCACTATAG 126972657
Range 13: 132227585 to 132227596
Score:24.3 bits(12), Expect:324,
Identities:12/12(100%), Gaps:0/12(0%), Strand: Plus/Plus
Query 7 GACTCACTATAG 18
||||||||||||
Sbjct 132227585 GACTCACTATAG 132227596
Range 14: 133746012 to 133746027
Score:24.3 bits(12), Expect:324,
Identities:15/16(94%), Gaps:0/16(0%), Strand: Plus/Plus
Query 1 TAATACGACTCACTAT 16
|||||| |||||||||
Sbjct 133746012 TAATACAACTCACTAT 133746027
Range 15: 142823912 to 142823923
Score:24.3 bits(12), Expect:324,
Identities:12/12(100%), Gaps:0/12(0%), Strand: Plus/Plus
Query 7 GACTCACTATAG 18
||||||||||||
Sbjct 142823912 GACTCACTATAG 142823923
Range 16: 143467427 to 143467438
Score:24.3 bits(12), Expect:324,
Identities:12/12(100%), Gaps:0/12(0%), Strand: Plus/Plus
Query 3 ATACGACTCACT 14
||||||||||||
Sbjct 143467427 ATACGACTCACT 143467438
>Homo sapiens chromosome 15 genomic patch of type FIX, GRCh38.p14 PATCHES HG2198_PATCH
Sequence ID: NW_021160016.1 Length: 369264
Range 1: 177772 to 177783
Score:24.3 bits(12), Expect:324,
Identities:12/12(100%), Gaps:0/12(0%), Strand: Plus/Plus
Query 7 GACTCACTATAG 18
||||||||||||
Sbjct 177772 GACTCACTATAG 177783
>Homo sapiens chromosome 7 genomic patch of type NOVEL, GRCh38.p14 PATCHES HSCHR7_3_CTG1
Sequence ID: NW_019805493.1 Length: 172555
Range 1: 41862 to 41873
Score:24.3 bits(12), Expect:324,
Identities:12/12(100%), Gaps:0/12(0%), Strand: Plus/Plus
Query 7 GACTCACTATAG 18
||||||||||||
Sbjct 41862 GACTCACTATAG 41873
>Homo sapiens chromosome 12 genomic patch of type FIX, GRCh38.p14 PATCHES HG1815_PATCH
Sequence ID: NW_018654718.1 Length: 1046838
Range 1: 512705 to 512716
Score:24.3 bits(12), Expect:324,
Identities:12/12(100%), Gaps:0/12(0%), Strand: Plus/Minus
Query 7 GACTCACTATAG 18
||||||||||||
Sbjct 512716 GACTCACTATAG 512705
>Homo sapiens chromosome 14 genomic patch of type NOVEL, GRCh38.p14 PATCHES HSCHR14_8_CTG1
Sequence ID: NW_018654721.1 Length: 171798
Range 1: 33661 to 33672
Score:24.3 bits(12), Expect:324,
Identities:12/12(100%), Gaps:0/12(0%), Strand: Plus/Minus
Query 7 GACTCACTATAG 18
||||||||||||
Sbjct 33672 GACTCACTATAG 33661
>Homo sapiens chromosome 5 genomic patch of type FIX, GRCh38.p14 PATCHES HG30_PATCH
Sequence ID: NW_016107298.1 Length: 673059
Range 1: 158270 to 158281
Score:24.3 bits(12), Expect:324,
Identities:12/12(100%), Gaps:0/12(0%), Strand: Plus/Plus
Query 7 GACTCACTATAG 18
||||||||||||
Sbjct 158270 GACTCACTATAG 158281
>Homo sapiens chromosome 2 genomic patch of type FIX, GRCh38.p14 PATCHES HG2290_PATCH
Sequence ID: NW_012132915.1 Length: 481245
Range 1: 260537 to 260548
Score:24.3 bits(12), Expect:324,
Identities:12/12(100%), Gaps:0/12(0%), Strand: Plus/Plus
Query 7 GACTCACTATAG 18
||||||||||||
Sbjct 260537 GACTCACTATAG 260548
>Homo sapiens chromosome 12 genomic patch of type FIX, GRCh38.p14 PATCHES HG1362_PATCH
Sequence ID: NW_011332696.1 Length: 541038
Range 1: 270942 to 270953
Score:24.3 bits(12), Expect:324,
Identities:12/12(100%), Gaps:0/12(0%), Strand: Plus/Minus
Query 7 GACTCACTATAG 18
||||||||||||
Sbjct 270953 GACTCACTATAG 270942
>Homo sapiens chromosome 10, GRCh38.p14 Primary Assembly
Sequence ID: NC_000010.11 Length: 133797422
Range 1: 6325033 to 6325044
Score:24.3 bits(12), Expect:324,
Identities:12/12(100%), Gaps:0/12(0%), Strand: Plus/Plus
Query 7 GACTCACTATAG 18
||||||||||||
Sbjct 6325033 GACTCACTATAG 6325044
Range 2: 14571616 to 14571631
Score:24.3 bits(12), Expect:324,
Identities:15/16(94%), Gaps:0/16(0%), Strand: Plus/Plus
Query 2 AATACGACTCACTATA 17
||||| ||||||||||
Sbjct 14571616 AATACCACTCACTATA 14571631
Range 3: 17349825 to 17349836
Score:24.3 bits(12), Expect:324,
Identities:12/12(100%), Gaps:0/12(0%), Strand: Plus/Minus
Query 7 GACTCACTATAG 18
||||||||||||
Sbjct 17349836 GACTCACTATAG 17349825
Range 4: 22906295 to 22906306
Score:24.3 bits(12), Expect:324,
Identities:12/12(100%), Gaps:0/12(0%), Strand: Plus/Minus
Query 7 GACTCACTATAG 18
||||||||||||
Sbjct 22906306 GACTCACTATAG 22906295
Range 5: 32893826 to 32893837
[truncated: 343 more rows]

## Sheet: Hit_Table
# blastn
# Iteration: 0
# Query:
# RID: HN6TYFG6013
# Database: GPIPE/9606/RS_2024_08/ref_top_level
# Fields: query acc.ver, subject acc.ver, % identity, alignment length, mismatches, gap opens, q. start, q. end, s. start, s. end, evalue, bit score
# 369 hits found
Query_1564661	NC_000004.12	100	16	0	0	2	17	92776339	92776324	1.3	32.2
Query_1564661	NC_000004.12	100	14	0	0	5	18	25315781	25315794	21	28.2
Query_1564661	NC_000004.12	100	14	0	0	3	16	108837537	108837550	21	28.2
Query_1564661	NC_000004.12	100	14	0	0	2	15	144602205	144602218	21	28.2
Query_1564661	NC_000004.12	100	13	0	0	2	14	98625632	98625644	82	26.3
Query_1564661	NC_000004.12	100	12	0	0	2	13	34092561	34092550	324	24.3
Query_1564661	NC_000004.12	100	12	0	0	7	18	43084452	43084463	324	24.3
Query_1564661	NC_000004.12	100	12	0	0	4	15	53912985	53912996	324	24.3
Query_1564661	NC_000004.12	100	12	0	0	7	18	56479576	56479587	324	24.3
Query_1564661	NC_000004.12	100	12	0	0	7	18	72796480	72796491	324	24.3
Query_1564661	NC_000004.12	100	12	0	0	7	18	87070954	87070943	324	24.3
Query_1564661	NC_000004.12	93.75	16	1	0	3	18	98287139	98287124	324	24.3
Query_1564661	NC_000004.12	100	12	0	0	7	18	109067280	109067291	324	24.3
Query_1564661	NC_000004.12	100	12	0	0	7	18	117171135	117171146	324	24.3
Query_1564661	NC_000004.12	100	12	0	0	4	15	122843883	122843872	324	24.3
Query_1564661	NC_000004.12	100	12	0	0	7	18	130433727	130433738	324	24.3
Query_1564661	NC_000004.12	100	12	0	0	7	18	144599853	144599864	324	24.3
Query_1564661	NC_000004.12	100	12	0	0	3	14	158345347	158345358	324	24.3
Query_1564661	NC_000004.12	100	12	0	0	7	18	159399559	159399548	324	24.3
Query_1564661	NC_000004.12	100	12	0	0	1	12	174577417	174577428	324	24.3
Query_1564661	NC_000004.12	100	12	0	0	7	18	176988346	176988357	324	24.3
Query_1564661	NC_000004.12	100	12	0	0	7	18	179000324	179000313	324	24.3
Query_1564661	NC_000007.14	100	15	0	0	4	18	5159361	5159347	5.2	30.2
Query_1564661	NC_000007.14	100	15	0	0	4	18	5809341	5809355	5.2	30.2
Query_1564661	NC_000007.14	94.444	18	1	0	1	18	103542935	103542918	21	28.2
Query_1564661	NC_000007.14	94.118	17	1	0	1	17	14192794	14192810	82	26.3
Query_1564661	NC_000007.14	100	13	0	0	6	18	31904578	31904590	82	26.3
Query_1564661	NC_000007.14	100	13	0	0	5	17	45638833	45638821	82	26.3
Query_1564661	NC_000007.14	100	13	0	0	2	14	129052977	129052965	82	26.3
Query_1564661	NC_000007.14	100	12	0	0	7	18	9061666	9061677	324	24.3
Query_1564661	NC_000007.14	100	12	0	0	7	18	17431578	17431589	324	24.3
Query_1564661	NC_000007.14	100	12	0	0	7	18	29818911	29818900	324	24.3
Query_1564661	NC_000007.14	100	12	0	0	1	12	35013952	35013963	324	24.3
Query_1564661	NC_000007.14	100	12	0	0	5	16	39265846	39265857	324	24.3
Query_1564661	NC_000007.14	100	12	0	0	2	13	64180455	64180444	324	24.3
Query_1564661	NC_000007.14	100	12	0	0	7	18	87116282	87116293	324	24.3
Query_1564661	NC_000007.14	100	12	0	0	1	12	91295257	91295268	324	24.3
Query_1564661	NC_000007.14	100	12	0	0	7	18	104510130	104510141	324	24.3
Query_1564661	NC_000007.14	100	12	0	0	7	18	111012349	111012360	324	24.3
Query_1564661	NC_000007.14	100	12	0	0	7	18	116838020	116838031	324	24.3
Query_1564661	NC_000007.14	100	12	0	0	7	18	119493944	119493955	324	24.3
Query_1564661	NC_000007.14	100	12	0	0	7	18	123935962	123935973	324	24.3
Query_1564661	NC_000007.14	100	12	0	0	7	18	140464352	140464341	324	24.3
Query_1564661	NC_000007.14	100	12	0	0	7	18	147257779	147257790	324	24.3
Query_1564661	NC_000007.14	100	12	0	0	7	18	158887665	158887654	324	24.3
Query_1564661	NC_000003.12	100	14	0	0	5	18	149012892	149012905	21	28.2
Query_1564661	NC_000003.12	100	13	0	0	5	17	48342735	48342747	82	26.3
Query_1564661	NC_000003.12	100	12	0	0	7	18	21670522	21670533	324	24.3
Query_1564661	NC_000003.12	100	12	0	0	4	15	23094390	23094379	324	24.3
Query_1564661	NC_000003.12	100	12	0	0	5	16	28665895	28665906	324	24.3
Query_1564661	NC_000003.12	100	12	0	0	1	12	39263343	39263354	324	24.3
Query_1564661	NC_000003.12	100	12	0	0	7	18	39716498	39716487	324	24.3
Query_1564661	NC_000003.12	100	12	0	0	7	18	40847307	40847296	324	24.3
Query_1564661	NC_000003.12	100	12	0	0	6	17	47574888	47574877	324	24.3
Query_1564661	NC_000003.12	100	12	0	0	5	16	73049576	73049565	324	24.3
Query_1564661	NC_000003.12	100	12	0	0	3	14	74233566	74233555	324	24.3
Query_1564661	NC_000003.12	100	12	0	0	1	12	78998198	78998209	324	24.3
Query_1564661	NC_000003.12	100	12	0	0	1	12	94279036	94279025	324	24.3
Query_1564661	NC_000003.12	100	12	0	0	7	18	100569302	100569291	324	24.3
Query_1564661	NC_000003.12	93.75	16	1	0	1	16	102404044	102404029	324	24.3
Query_1564661	NC_000003.12	100	12	0	0	7	18	112623253	112623264	324	24.3
Query_1564661	NC_000003.12	100	12	0	0	1	12	141552747	141552736	324	24.3
Query_1564661	NC_000003.12	100	12	0	0	7	18	147344332	147344321	324	24.3
Query_1564661	NC_000003.12	100	12	0	0	6	17	157825362	157825351	324	24.3
Query_1564661	NC_000003.12	100	12	0	0	2	13	158386817	158386806	324	24.3
Query_1564661	NC_000003.12	100	12	0	0	7	18	187817152	187817141	324	24.3
Query_1564661	NC_000003.12	100	12	0	0	7	18	191391787	191391798	324	24.3
Query_1564661	NC_000003.12	100	12	0	0	6	17	194039937	194039948	324	24.3
Query_1564661	NC_000006.12	100	14	0	0	5	18	34756586	34756599	21	28.2
Query_1564661	NC_000006.12	94.444	18	1	0	1	18	157462071	157462088	21	28.2
Query_1564661	NC_000006.12	100	13	0	0	1	13	101914600	101914588	82	26.3
Query_1564661	NC_000006.12	100	13	0	0	2	14	101946484	101946472	82	26.3
Query_1564661	NC_000006.12	100	13	0	0	2	14	112461133	112461145	82	26.3
Query_1564661	NC_000006.12	100	13	0	0	3	15	120577087	120577075	82	26.3
Query_1564661	NC_000006.12	94.118	17	1	0	1	17	141120359	141120343	82	26.3
Query_1564661	NC_000006.12	100	13	0	0	6	18	144700269	144700257	82	26.3
Query_1564661	NC_000006.12	100	13	0	0	4	16	156731634	156731622	82	26.3
Query_1564661	NC_000006.12	100	12	0	0	4	15	17827161	17827172	324	24.3
Query_1564661	NC_000006.12	100	12	0	0	7	18	22328818	22328829	324	24.3
Query_1564661	NC_000006.12	100	12	0	0	7	18	23484131	23484142	324	24.3
Query_1564661	NC_000006.12	100	12	0	0	1	12	26398554	26398543	324	24.3
Query_1564661	NC_000006.12	100	12	0	0	7	18	27685335	27685346	324	24.3
Query_1564661	NC_000006.12	100	12	0	0	7	18	32575599	32575588	324	24.3
Query_1564661	NC_000006.12	93.75	16	1	0	2	17	32614218	32614203	324	24.3
Query_1564661	NC_000006.12	100	12	0	0	7	18	35710415	35710404	324	24.3
Query_1564661	NC_000006.12	93.75	16	1	0	2	17	66194815	66194830	324	24.3
Query_1564661	NC_000006.12	100	12	0	0	1	12	72045297	72045286	324	24.3
Query_1564661	NC_000006.12	100	12	0	0	7	18	84689954	84689965	324	24.3
Query_1564661	NC_000006.12	100	12	0	0	7	18	85083932	85083921	324	24.3
Query_1564661	NC_000006.12	93.75	16	1	0	2	17	87427738	87427723	324	24.3
Query_1564661	NC_000006.12	100	12	0	0	4	15	93812589	93812600	324	24.3
Query_1564661	NC_000006.12	100	12	0	0	7	18	98425142	98425131	324	24.3
Query_1564661	NC_000006.12	100	12	0	0	7	18	105494038	105494049	324	24.3
Query_1564661	NC_000006.12	93.75	16	1	0	2	17	118045780	118045765	324	24.3
Query_1564661	NC_000006.12	93.75	16	1	0	1	16	162042683	162042698	324	24.3
Query_1564661	NC_000006.12	100	12	0	0	7	18	168765985	168765996	324	24.3
Query_1564661	NC_000008.11	94.444	18	1	0	1	18	43018240	43018223	21	28.2
Query_1564661	NC_000008.11	100	13	0	0	3	15	100535931	100535919	82	26.3
Query_1564661	NC_000008.11	100	12	0	0	7	18	15848048	15848059	324	24.3
Query_1564661	NC_000008.11	100	12	0	0	7	18	39048979	39048968	324	24.3
Query_1564661	NC_000008.11	100	12	0	0	7	18	43467306	43467317	324	24.3
Query_1564661	NC_000008.11	100	12	0	0	7	18	48033581	48033570	324	24.3
Query_1564661	NC_000008.11	100	12	0	0	6	17	63820138	63820127	324	24.3
Query_1564661	NC_000008.11	100	12	0	0	4	15	100986683	100986694	324	24.3
Query_1564661	NC_000008.11	100	12	0	0	4	15	130762868	130762857	324	24.3
Query_1564661	NC_000008.11	100	12	0	0	7	18	131693530	131693541	324	24.3
Query_1564661	NC_000008.11	100	12	0	0	4	15	138069722	138069733	324	24.3
Query_1564661	NC_000008.11	100	12	0	0	7	18	139347085	139347096	324	24.3
Query_1564661	NC_000008.11	100	12	0	0	7	18	144076373	144076362	324	24.3
Query_1564661	NC_000009.12	100	14	0	0	4	17	82863348	82863361	21	28.2
Query_1564661	NC_000009.12	94.118	17	1	0	1	17	37017178	37017194	82	26.3
Query_1564661	NC_000009.12	100	12	0	0	7	18	3828550	3828539	324	24.3
Query_1564661	NC_000009.12	100	12	0	0	1	12	5009003	5008992	324	24.3
Query_1564661	NC_000009.12	100	12	0	0	7	18	9872549	9872538	324	24.3
Query_1564661	NC_000009.12	100	12	0	0	7	18	16773060	16773049	324	24.3
Query_1564661	NC_000009.12	100	12	0	0	1	12	19040313	19040324	324	24.3
Query_1564661	NC_000009.12	100	12	0	0	7	18	19467894	19467905	324	24.3
Query_1564661	NC_000009.12	100	12	0	0	7	18	26699748	26699759	324	24.3
Query_1564661	NC_000009.12	100	12	0	0	7	18	77585424	77585435	324	24.3
Query_1564661	NC_000009.12	100	12	0	0	6	17	91959041	91959030	324	24.3
Query_1564661	NC_000009.12	100	12	0	0	7	18	107723699	107723710	324	24.3
Query_1564661	NC_000009.12	100	12	0	0	7	18	115997173	115997184	324	24.3
Query_1564661	NC_000009.12	100	12	0	0	7	18	121593337	121593348	324	24.3
Query_1564661	NC_000009.12	100	12	0	0	4	15	123092207	123092196	324	24.3
Query_1564661	NC_000009.12	100	12	0	0	7	18	128638761	128638772	324	24.3
Query_1564661	NC_000009.12	100	12	0	0	6	17	137699624	137699613	324	24.3
Query_1564661	NC_000012.12	100	14	0	0	5	18	101808492	101808479	21	28.2
Query_1564661	NC_000012.12	94.118	17	1	0	1	17	48232414	48232430	82	26.3
Query_1564661	NC_000012.12	100	12	0	0	7	18	655989	656000	324	24.3
Query_1564661	NC_000012.12	100	12	0	0	7	18	2170572	2170561	324	24.3
Query_1564661	NC_000012.12	100	12	0	0	7	18	2738709	2738720	324	24.3
Query_1564661	NC_000012.12	100	12	0	0	7	18	4904577	4904566	324	24.3
Query_1564661	NC_000012.12	100	12	0	0	7	18	12301955	12301944	324	24.3
Query_1564661	NC_000012.12	100	12	0	0	7	18	26858445	26858456	324	24.3
Query_1564661	NC_000012.12	100	12	0	0	3	14	33908177	33908188	324	24.3
Query_1564661	NC_000012.12	100	12	0	0	3	14	52221900	52221911	324	24.3
Query_1564661	NC_000012.12	100	12	0	0	7	18	71592003	71592014	324	24.3
Query_1564661	NC_000012.12	100	12	0	0	7	18	73682877	73682866	324	24.3
Query_1564661	NC_000012.12	100	12	0	0	2	13	87686279	87686268	324	24.3
Query_1564661	NC_000012.12	100	12	0	0	7	18	101765638	101765649	324	24.3
Query_1564661	NC_000012.12	100	12	0	0	7	18	107606789	107606778	324	24.3
Query_1564661	NC_000012.12	100	12	0	0	7	18	119683610	119683599	324	24.3
Query_1564661	NC_000012.12	100	12	0	0	1	12	126197056	126197067	324	24.3
Query_1564661	NC_000015.10	100	14	0	0	4	17	99315862	99315849	21	28.2
Query_1564661	NC_000015.10	100	13	0	0	2	14	48755279	48755267	82	26.3
Query_1564661	NC_000015.10	100	12	0	0	1	12	26671621	26671610	324	24.3
Query_1564661	NC_000015.10	93.75	16	1	0	1	16	35375420	35375435	324	24.3
Query_1564661	NC_000015.10	100	12	0	0	7	18	38053432	38053421	324	24.3
Query_1564661	NC_000015.10	100	12	0	0	7	18	40028142	40028153	324	24.3
Query_1564661	NC_000015.10	93.75	16	1	0	1	16	47173772	47173787	324	24.3
Query_1564661	NC_000015.10	100	12	0	0	7	18	56871410	56871399	324	24.3
Query_1564661	NC_000015.10	100	12	0	0	7	18	65066463	65066452	324	24.3
Query_1564661	NC_000015.10	100	12	0	0	7	18	73457777	73457766	324	24.3
Query_1564661	NC_000015.10	100	12	0	0	7	18	74348503	74348514	324	24.3
Query_1564661	NC_000015.10	100	12	0	0	7	18	86028073	86028084	324	24.3
Query_1564661	NC_000015.10	100	12	0	0	5	16	86587918	86587929	324	24.3
Query_1564661	NC_000015.10	100	12	0	0	6	17	93523779	93523790	324	24.3
Query_1564661	NC_000018.10	100	14	0	0	2	15	72447981	72447994	21	28.2
Query_1564661	NC_000018.10	100	13	0	0	6	18	13941534	13941546	82	26.3
Query_1564661	NC_000018.10	100	12	0	0	6	17	618179	618168	324	24.3
Query_1564661	NC_000018.10	100	12	0	0	1	12	3497024	3497013	324	24.3
Query_1564661	NC_000018.10	100	12	0	0	7	18	30946844	30946855	324	24.3
Query_1564661	NC_000018.10	100	12	0	0	3	14	38706088	38706099	324	24.3
Query_1564661	NC_000018.10	100	12	0	0	7	18	46019967	46019956	324	24.3
Query_1564661	NC_000018.10	100	12	0	0	6	17	57517014	57517025	324	24.3
Query_1564661	NC_000018.10	100	12	0	0	1	12	58156736	58156747	324	24.3
Query_1564661	NC_000018.10	100	12	0	0	7	18	60959824	60959813	324	24.3
Query_1564661	NC_000018.10	100	12	0	0	4	15	78623453	78623442	324	24.3
Query_1564661	NW_014040925.1	100	13	0	0	2	14	36773	36761	82	26.3
Query_1564661	NC_000001.11	100	13	0	0	5	17	74442375	74442363	82	26.3
Query_1564661	NC_000001.11	100	13	0	0	2	14	103940876	103940864	82	26.3
Query_1564661	NC_000001.11	100	12	0	0	7	18	4533303	4533292	324	24.3
Query_1564661	NC_000001.11	100	12	0	0	1	12	20808977	20808966	324	24.3
Query_1564661	NC_000001.11	100	12	0	0	6	17	25318537	25318526	324	24.3
Query_1564661	NC_000001.11	100	12	0	0	6	17	45211898	45211887	324	24.3
Query_1564661	NC_000001.11	100	12	0	0	7	18	52860982	52860971	324	24.3
Query_1564661	NC_000001.11	93.75	16	1	0	2	17	63243505	63243520	324	24.3
Query_1564661	NC_000001.11	93.75	16	1	0	2	17	65968844	65968829	324	24.3
Query_1564661	NC_000001.11	100	12	0	0	1	12	66523070	66523059	324	24.3
Query_1564661	NC_000001.11	100	12	0	0	5	16	87644756	87644745	324	24.3
Query_1564661	NC_000001.11	93.75	16	1	0	2	17	89637460	89637475	324	24.3
Query_1564661	NC_000001.11	100	12	0	0	7	18	99332654	99332643	324	24.3
Query_1564661	NC_000001.11	100	12	0	0	2	13	105242856	105242867	324	24.3
Query_1564661	NC_000001.11	93.75	16	1	0	3	18	107158750	107158735	324	24.3
Query_1564661	NC_000001.11	100	12	0	0	3	14	109025811	109025822	324	24.3
Query_1564661	NC_000001.11	100	12	0	0	6	17	119055591	119055580	324	24.3
Query_1564661	NC_000001.11	100	12	0	0	1	12	121563591	121563580	324	24.3
Query_1564661	NC_000001.11	100	12	0	0	4	15	164058315	164058326	324	24.3
Query_1564661	NC_000001.11	100	12	0	0	3	14	176286898	176286887	324	24.3
Query_1564661	NC_000001.11	100	12	0	0	7	18	179259676	179259665	324	24.3
Query_1564661	NC_000001.11	100	12	0	0	7	18	181868200	181868189	324	24.3
Query_1564661	NC_000001.11	100	12	0	0	5	16	190368309	190368320	324	24.3
Query_1564661	NC_000001.11	100	12	0	0	7	18	193569480	193569469	324	24.3
Query_1564661	NC_000001.11	100	12	0	0	2	13	197990802	197990813	324	24.3
Query_1564661	NC_000001.11	93.75	16	1	0	1	16	200045411	200045426	324	24.3
Query_1564661	NC_000001.11	100	12	0	0	3	14	208521210	208521221	324	24.3
Query_1564661	NC_000001.11	93.75	16	1	0	1	16	235273976	235273991	324	24.3
Query_1564661	NC_000002.12	100	13	0	0	6	18	31090558	31090570	82	26.3
Query_1564661	NC_000002.12	94.118	17	1	0	1	17	139496291	139496275	82	26.3
Query_1564661	NC_000002.12	100	13	0	0	6	18	158950235	158950223	82	26.3
Query_1564661	NC_000002.12	100	13	0	0	1	13	216920938	216920950	82	26.3
Query_1564661	NC_000002.12	100	13	0	0	1	13	224769362	224769350	82	26.3
Query_1564661	NC_000002.12	100	12	0	0	5	16	2990936	2990947	324	24.3
Query_1564661	NC_000002.12	100	12	0	0	7	18	7557005	7557016	324	24.3
Query_1564661	NC_000002.12	100	12	0	0	7	18	29472904	29472915	324	24.3
Query_1564661	NC_000002.12	93.75	16	1	0	1	16	37506621	37506636	324	24.3
Query_1564661	NC_000002.12	100	12	0	0	7	18	53560449	53560460	324	24.3
Query_1564661	NC_000002.12	100	12	0	0	7	18	64363522	64363533	324	24.3
Query_1564661	NC_000002.12	100	12	0	0	6	17	71449822	71449833	324	24.3
Query_1564661	NC_000002.12	100	12	0	0	1	12	79958703	79958692	324	24.3
Query_1564661	NC_000002.12	100	12	0	0	2	13	88778516	88778527	324	24.3
Query_1564661	NC_000002.12	100	12	0	0	7	18	89151711	89151722	324	24.3
Query_1564661	NC_000002.12	100	12	0	0	7	18	90030217	90030206	324	24.3
Query_1564661	NC_000002.12	100	12	0	0	7	18	100400309	100400320	324	24.3
Query_1564661	NC_000002.12	100	12	0	0	2	13	105104998	105105009	324	24.3
Query_1564661	NC_000002.12	100	12	0	0	7	18	106711315	106711326	324	24.3
Query_1564661	NC_000002.12	100	12	0	0	7	18	117330379	117330368	324	24.3
Query_1564661	NC_000002.12	100	12	0	0	7	18	117456601	117456612	324	24.3
Query_1564661	NC_000002.12	100	12	0	0	7	18	118418684	118418673	324	24.3
Query_1564661	NC_000002.12	100	12	0	0	7	18	119242912	119242923	324	24.3
Query_1564661	NC_000002.12	100	12	0	0	3	14	127013136	127013125	324	24.3
Query_1564661	NC_000002.12	100	12	0	0	6	17	130349418	130349407	324	24.3
Query_1564661	NC_000002.12	100	12	0	0	4	15	138241958	138241969	324	24.3
Query_1564661	NC_000002.12	100	12	0	0	7	18	141630582	141630571	324	24.3
Query_1564661	NC_000002.12	100	12	0	0	7	18	158102429	158102440	324	24.3
Query_1564661	NC_000002.12	100	12	0	0	7	18	164152931	164152920	324	24.3
Query_1564661	NC_000002.12	93.75	16	1	0	1	16	164194222	164194207	324	24.3
Query_1564661	NC_000002.12	100	12	0	0	7	18	174139561	174139572	324	24.3
Query_1564661	NC_000002.12	100	12	0	0	7	18	178773831	178773842	324	24.3
Query_1564661	NC_000002.12	100	12	0	0	7	18	179249558	179249569	324	24.3
Query_1564661	NC_000002.12	100	12	0	0	4	15	193537364	193537353	324	24.3
Query_1564661	NC_000002.12	100	12	0	0	6	17	212028314	212028325	324	24.3
Query_1564661	NC_000005.10	94.118	17	1	0	1	17	5937266	5937250	82	26.3
Query_1564661	NC_000005.10	94.118	17	1	0	1	17	94310920	94310936	82	26.3
Query_1564661	NC_000005.10	100	13	0	0	5	17	115830610	115830622	82	26.3
Query_1564661	NC_000005.10	94.118	17	1	0	2	18	116020914	116020898	82	26.3
Query_1564661	NC_000005.10	100	12	0	0	7	18	7449606	7449617	324	24.3
Query_1564661	NC_000005.10	100	12	0	0	7	18	15162326	15162315	324	24.3
Query_1564661	NC_000005.10	100	12	0	0	3	14	19238288	19238299	324	24.3
Query_1564661	NC_000005.10	100	12	0	0	5	16	19353294	19353305	324	24.3
Query_1564661	NC_000005.10	100	12	0	0	7	18	38238815	38238804	324	24.3
Query_1564661	NC_000005.10	100	12	0	0	1	12	55120754	55120765	324	24.3
Query_1564661	NC_000005.10	100	12	0	0	7	18	65490921	65490932	324	24.3
Query_1564661	NC_000005.10	100	12	0	0	5	16	66206508	66206497	324	24.3
Query_1564661	NC_000005.10	100	12	0	0	3	14	80996339	80996350	324	24.3
Query_1564661	NC_000005.10	100	12	0	0	7	18	90479791	90479780	324	24.3
Query_1564661	NC_000005.10	100	12	0	0	5	16	99087337	99087348	324	24.3
Query_1564661	NC_000005.10	100	12	0	0	3	14	116308478	116308467	324	24.3
Query_1564661	NC_000005.10	100	12	0	0	7	18	137017861	137017872	324	24.3
Query_1564661	NC_000005.10	100	12	0	0	4	15	140338406	140338395	324	24.3
Query_1564661	NC_000005.10	100	12	0	0	4	15	148452922	148452911	324	24.3
Query_1564661	NC_000005.10	100	12	0	0	7	18	167461058	167461069	324	24.3
Query_1564661	NC_000005.10	100	12	0	0	7	18	179393563	179393574	324	24.3
Query_1564661	NC_000013.11	100	13	0	0	5	17	80130484	80130496	82	26.3
Query_1564661	NC_000013.11	100	13	0	0	3	15	97350302	97350290	82	26.3
Query_1564661	NC_000013.11	100	12	0	0	3	14	43694576	43694565	324	24.3
Query_1564661	NC_000013.11	100	12	0	0	7	18	57737896	57737907	324	24.3
Query_1564661	NC_000013.11	100	12	0	0	7	18	59064263	59064274	324	24.3
Query_1564661	NC_000013.11	100	12	0	0	5	16	59498730	59498719	324	24.3
Query_1564661	NC_000013.11	100	12	0	0	5	16	65339453	65339442	324	24.3
Query_1564661	NC_000013.11	100	12	0	0	5	16	91313349	91313360	324	24.3
Query_1564661	NC_000013.11	100	12	0	0	7	18	94093586	94093575	324	24.3
Query_1564661	NC_000013.11	100	12	0	0	1	12	98414067	98414078	324	24.3
Query_1564661	NC_000013.11	100	12	0	0	2	13	107692066	107692077	324	24.3
Query_1564661	NC_000013.11	100	12	0	0	1	12	108518288	108518299	324	24.3
Query_1564661	NC_000013.11	100	12	0	0	6	17	111408568	111408557	324	24.3
Query_1564661	NC_000016.10	94.118	17	1	0	1	17	78359199	78359183	82	26.3
Query_1564661	NC_000016.10	100	12	0	0	2	13	24228998	24228987	324	24.3
Query_1564661	NC_000016.10	100	12	0	0	4	15	29184965	29184976	324	24.3
Query_1564661	NC_000016.10	100	12	0	0	7	18	30818768	30818757	324	24.3
Query_1564661	NC_000016.10	100	12	0	0	2	13	59924165	59924176	324	24.3
Query_1564661	NC_000016.10	93.75	16	1	0	2	17	60929481	60929466	324	24.3
Query_1564661	NC_000016.10	100	12	0	0	4	15	70330205	70330194	324	24.3
Query_1564661	NC_000016.10	100	12	0	0	6	17	71896917	71896906	324	24.3
Query_1564661	NC_000016.10	100	12	0	0	7	18	72433878	72433889	324	24.3
Query_1564661	NC_000016.10	100	12	0	0	7	18	74449292	74449303	324	24.3
Query_1564661	NC_000016.10	100	12	0	0	7	18	80548987	80548998	324	24.3
Query_1564661	NC_000016.10	100	12	0	0	4	15	88151014	88151025	324	24.3
Query_1564661	NC_000017.11	100	13	0	0	3	15	56902529	56902541	82	26.3
Query_1564661	NC_000017.11	100	12	0	0	7	18	30277834	30277823	324	24.3
Query_1564661	NC_000017.11	100	12	0	0	4	15	44702754	44702743	324	24.3
Query_1564661	NC_000017.11	100	12	0	0	2	13	53597394	53597405	324	24.3
Query_1564661	NC_000017.11	100	12	0	0	1	12	71656426	71656437	324	24.3
Query_1564661	NC_000021.9	100	13	0	0	3	15	44543443	44543455	82	26.3
Query_1564661	NC_000021.9	100	12	0	0	7	18	23634837	23634848	324	24.3
Query_1564661	NC_000021.9	100	12	0	0	7	18	36770640	36770651	324	24.3
Query_1564661	NC_000021.9	100	12	0	0	6	17	37803465	37803454	324	24.3
Query_1564661	NC_000022.11	100	13	0	0	1	13	25103852	25103864	82	26.3
Query_1564661	NC_000022.11	100	12	0	0	6	17	24923087	24923076	324	24.3
Query_1564661	NC_000023.11	100	13	0	0	6	18	14731003	14730991	82	26.3
Query_1564661	NC_000023.11	100	13	0	0	2	14	48810673	48810685	82	26.3
Query_1564661	NC_000023.11	94.118	17	1	0	2	18	133730463	133730447	82	26.3
Query_1564661	NC_000023.11	100	12	0	0	6	17	8646882	8646871	324	24.3
Query_1564661	NC_000023.11	100	12	0	0	7	18	9242359	9242348	324	24.3
Query_1564661	NC_000023.11	100	12	0	0	7	18	39192051	39192062	324	24.3
Query_1564661	NC_000023.11	100	12	0	0	7	18	51122327	51122316	324	24.3
Query_1564661	NC_000023.11	93.75	16	1	0	1	16	85194553	85194568	324	24.3
Query_1564661	NC_000023.11	100	12	0	0	7	18	105136512	105136501	324	24.3
Query_1564661	NC_000023.11	100	12	0	0	1	12	110587547	110587536	324	24.3
Query_1564661	NC_000023.11	100	12	0	0	7	18	114096355	114096366	324	24.3
Query_1564661	NC_000023.11	100	12	0	0	7	18	126972668	126972657	324	24.3
Query_1564661	NC_000023.11	100	12	0	0	7	18	132227585	132227596	324	24.3
Query_1564661	NC_000023.11	93.75	16	1	0	1	16	133746012	133746027	324	24.3
Query_1564661	NC_000023.11	100	12	0	0	7	18	142823912	142823923	324	24.3
Query_1564661	NC_000023.11	100	12	0	0	3	14	143467427	143467438	324	24.3
Query_1564661	NW_021160016.1	100	12	0	0	7	18	177772	177783	324	24.3
Query_1564661	NW_019805493.1	100	12	0	0	7	18	41862	41873	324	24.3
Query_1564661	NW_018654718.1	100	12	0	0	7	18	512716	512705	324	24.3
Query_1564661	NW_018654721.1	100	12	0	0	7	18	33672	33661	324	24.3
Query_1564661	NW_016107298.1	100	12	0	0	7	18	158270	158281	324	24.3
Query_1564661	NW_012132915.1	100	12	0	0	7	18	260537	260548	324	24.3
Query_1564661	NW_011332696.1	100	12	0	0	7	18	270953	270942	324	24.3
Query_1564661	NC_000010.11	100	12	0	0	7	18	6325033	6325044	324	24.3
Query_1564661	NC_000010.11	93.75	16	1	0	2	17	14571616	14571631	324	24.3
Query_1564661	NC_000010.11	100	12	0	0	7	18	17349836	17349825	324	24.3
Query_1564661	NC_000010.11	100	12	0	0	7	18	22906306	22906295	324	24.3
Query_1564661	NC_000010.11	100	12	0	0	1	12	32893837	32893826	324	24.3
Query_1564661	NC_000010.11	100	12	0	0	6	17	36499701	36499690	324	24.3
Query_1564661	NC_000010.11	100	12	0	0	3	14	79553228	79553239	324	24.3
Query_1564661	NC_000010.11	100	12	0	0	7	18	89303844	89303833	324	24.3
Query_1564661	NC_000010.11	100	12	0	0	3	14	105804365	105804376	324	24.3
Query_1564661	NC_000010.11	100	12	0	0	7	18	115428036	115428025	324	24.3
Query_1564661	NC_000011.10	100	12	0	0	7	18	5671174	5671163	324	24.3
Query_1564661	NC_000011.10	93.75	16	1	0	2	17	21267276	21267291	324	24.3
Query_1564661	NC_000011.10	100	12	0	0	7	18	21475044	21475033	324	24.3
Query_1564661	NC_000011.10	100	12	0	0	7	18	23806878	23806889	324	24.3
Query_1564661	NC_000011.10	100	12	0	0	6	17	24124284	24124295	324	24.3
Query_1564661	NC_000011.10	100	12	0	0	6	17	35545432	35545421	324	24.3
Query_1564661	NC_000011.10	93.75	16	1	0	2	17	38851346	38851361	324	24.3
Query_1564661	NC_000011.10	100	12	0	0	7	18	64258302	64258291	324	24.3
Query_1564661	NC_000011.10	100	12	0	0	7	18	68243264	68243275	324	24.3
Query_1564661	NC_000011.10	100	12	0	0	4	15	74944738	74944749	324	24.3
Query_1564661	NC_000011.10	100	12	0	0	6	17	84874969	84874958	324	24.3
Query_1564661	NC_000011.10	100	12	0	0	7	18	109523649	109523660	324	24.3
Query_1564661	NC_000011.10	93.75	16	1	0	1	16	115075517	115075532	324	24.3
Query_1564661	NC_000011.10	93.75	16	1	0	1	16	124260648	124260633	324	24.3
Query_1564661	NC_000011.10	93.75	16	1	0	1	16	132831226	132831241	324	24.3
Query_1564661	NC_000014.9	93.75	16	1	0	1	16	29117583	29117568	324	24.3
Query_1564661	NC_000014.9	100	12	0	0	4	15	30114871	30114882	324	24.3
Query_1564661	NC_000014.9	100	12	0	0	2	13	49850745	49850756	324	24.3
Query_1564661	NC_000014.9	100	12	0	0	7	18	63697720	63697709	324	24.3
Query_1564661	NC_000014.9	100	12	0	0	7	18	66754490	66754479	324	24.3
Query_1564661	NC_000014.9	100	12	0	0	6	17	105543888	105543899	324	24.3
Query_1564661	NC_000019.10	100	12	0	0	7	18	8229776	8229787	324	24.3
Query_1564661	NC_000019.10	100	12	0	0	7	18	8271415	8271404	324	24.3
Query_1564661	NC_000019.10	100	12	0	0	7	18	23972857	23972846	324	24.3
Query_1564661	NC_000019.10	100	12	0	0	7	18	29387581	29387592	324	24.3
Query_1564661	NC_000019.10	100	12	0	0	7	18	55244814	55244825	324	24.3
Query_1564661	NC_000020.11	100	12	0	0	2	13	7785905	7785916	324	24.3
Query_1564661	NC_000020.11	100	12	0	0	7	18	24307282	24307271	324	24.3
Query_1564661	NC_000020.11	100	12	0	0	7	18	25433079	25433068	324	24.3
Query_1564661	NC_000020.11	100	12	0	0	7	18	34252092	34252081	324	24.3
Query_1564661	NC_000020.11	100	12	0	0	1	12	36400437	36400426	324	24.3
Query_1564661	NC_000024.10	93.75	16	1	0	2	17	7439140	7439155	324	24.3
Query_1564661	NC_000024.10	100	12	0	0	1	12	8372536	8372547	324	24.3
Query_1564661	NC_000024.10	100	12	0	0	7	18	11770496	11770485	324	24.3
Query_1564661	NC_000024.10	100	12	0	0	3	14	22958754	22958765	324	24.3
Query_1564661	NC_000024.10	100	12	0	0	3	14	24592498	24592509	324	24.3
Query_1564661	NC_000024.10	100	12	0	0	3	14	25077594	25077583	324	24.3
Query_1564661	NT_167249.2	93.75	16	1	0	2	17	4016284	4016269	324	24.3
Query_1564661	NT_167248.2	100	12	0	0	7	18	3712066	3712055	324	24.3
Query_1564661	NT_167248.2	100	12	0	0	7	18	3775862	3775851	324	24.3
Query_1564661	NT_113891.3	100	12	0	0	7	18	3930714	3930703	324	24.3
Query_1564661	NT_113891.3	100	12	0	0	7	18	3994903	3994892	324	24.3
Query_1564661	NT_187665.1	100	12	0	0	4	15	129987	129976	324	24.3
Query_1564661	NT_167244.2	100	12	0	0	7	18	3821222	3821211	324	24.3
Query_1564661	NT_187600.1	100	12	0	0	6	17	10886	10897	324	24.3
Query_1564661	NT_187615.1	100	12	0	0	1	12	72979	72990	324	24.3
Query_1564661	NW_003315958.1	100	12	0	0	4	15	129264	129253	324	24.3
