# Supplementary material for: Joint single-cell profiling of Cas9 edits and transcriptomes reveals widespread off-target events and effects on gene expression
Source: bioRxiv. 2025 Aug 28:2025.02.07.636966. Preprint. [Version 2] doi: 10.1101/2025.02.07.636966 (PMC12407703; doi:10.1101/2025.02.07.636966)
Supplement: Supplement 2 [file media-2.zip › Additional_files/Supplementary_tables/Supp_Table_12_RT_qPCR.xlsx]

## Sheet: Ct_Values
Experiment_ID	Plate_ID	Well_ID	Cell_ID	Template	Fixation	T7_Polymerase	T7_Deg_C	T7_Hours	T7_Fraction	RT	Primer_ID	Biol_Rep	Tech_Rep	Ct
230228	1	A1	Donor 1	gDNA	Unfixed	T7 pol	37	1	Total	No RT	oML369,370	1	1	Undetermined
230228	1	A2	Donor 1	gDNA	Unfixed	T7 pol	37	1	Total	No RT	oML369,370	1	2	Undetermined
230228	1	A3	Donor 1	gDNA	Unfixed	T7 pol	37	1	Total	No RT	oML369,370	1	3	34.6897
230228	1	A4	Donor 1	gDNA	Unfixed	T7 pol	37	1	Total	No RT	oML245,246	1	1	Undetermined
230228	1	A5	Donor 1	gDNA	Unfixed	T7 pol	37	1	Total	No RT	oML245,246	1	2	Undetermined
230228	1	A6	Donor 1	gDNA	Unfixed	T7 pol	37	1	Total	No RT	oML245,246	1	3	Undetermined
230228	1	A7	Donor 1	gDNA	Unfixed	T7 pol	37	1	Total	RT	oML369,370	1	1	27.5076
230228	1	A8	Donor 1	gDNA	Unfixed	T7 pol	37	1	Total	RT	oML369,370	1	2	27.6749
230228	1	A9	Donor 1	gDNA	Unfixed	T7 pol	37	1	Total	RT	oML369,370	1	3	27.491
230228	1	A10	Donor 1	gDNA	Unfixed	T7 pol	37	1	Total	RT	oML245,246	1	1	29.2165
230228	1	A11	Donor 1	gDNA	Unfixed	T7 pol	37	1	Total	RT	oML245,246	1	2	29.2581
230228	1	A12	Donor 1	gDNA	Unfixed	T7 pol	37	1	Total	RT	oML245,246	1	3	29.2835
230228	1	B1	Donor 1	gDNA	Unfixed	T7 pol	37	1	Total	No RT	oML375,376	1	1	Undetermined
230228	1	B2	Donor 1	gDNA	Unfixed	T7 pol	37	1	Total	No RT	oML375,376	1	2	Undetermined
230228	1	B3	Donor 1	gDNA	Unfixed	T7 pol	37	1	Total	No RT	oML375,376	1	3	Undetermined
230228	1	B4	Donor 1	gDNA	Unfixed	T7 pol	37	1	Total	No RT	oML149,150	1	1	Undetermined
230228	1	B5	Donor 1	gDNA	Unfixed	T7 pol	37	1	Total	No RT	oML149,150	1	2	35.1636
230228	1	B6	Donor 1	gDNA	Unfixed	T7 pol	37	1	Total	No RT	oML149,150	1	3	Undetermined
230228	1	B7	Donor 1	gDNA	Unfixed	T7 pol	37	1	Total	RT	oML375,376	1	1	26.75
230228	1	B8	Donor 1	gDNA	Unfixed	T7 pol	37	1	Total	RT	oML375,376	1	2	26.5952
230228	1	B9	Donor 1	gDNA	Unfixed	T7 pol	37	1	Total	RT	oML375,376	1	3	26.5053
230228	1	B10	Donor 1	gDNA	Unfixed	T7 pol	37	1	Total	RT	oML149,150	1	1	28.4582
230228	1	B11	Donor 1	gDNA	Unfixed	T7 pol	37	1	Total	RT	oML149,150	1	2	28.6774
230228	1	B12	Donor 1	gDNA	Unfixed	T7 pol	37	1	Total	RT	oML149,150	1	3	28.732
230228	1	C1	Donor 1	gDNA	Unfixed	T7 pol	37	1	Total	No RT	oML237,238	1	1	32.6051
230228	1	C2	Donor 1	gDNA	Unfixed	T7 pol	37	1	Total	No RT	oML237,238	1	2	Undetermined
230228	1	C3	Donor 1	gDNA	Unfixed	T7 pol	37	1	Total	No RT	oML237,238	1	3	Undetermined
230228	1	C7	Donor 1	gDNA	Unfixed	T7 pol	37	1	Total	RT	oML237,238	1	1	28.4049
230228	1	C8	Donor 1	gDNA	Unfixed	T7 pol	37	1	Total	RT	oML237,238	1	2	28.1027
230228	1	C9	Donor 1	gDNA	Unfixed	T7 pol	37	1	Total	RT	oML237,238	1	3	28.3004
230228	1	D1	Donor 1	gDNA	Unfixed	T7 pol	37	1	Total	No RT	oML369,370	2	1	Undetermined
230228	1	D2	Donor 1	gDNA	Unfixed	T7 pol	37	1	Total	No RT	oML369,370	2	2	33.5724
230228	1	D3	Donor 1	gDNA	Unfixed	T7 pol	37	1	Total	No RT	oML369,370	2	3	Undetermined
230228	1	D4	Donor 1	gDNA	Unfixed	T7 pol	37	1	Total	No RT	oML369,370	1	1	Undetermined
230228	1	D5	Donor 1	gDNA	Unfixed	T7 pol	37	1	Total	No RT	oML369,370	1	2	Undetermined
230228	1	D6	Donor 1	gDNA	Unfixed	T7 pol	37	1	Total	No RT	oML369,370	1	3	37.119
230228	1	D7	Donor 1	gDNA	Unfixed	T7 pol	37	1	Total	RT	oML369,370	2	1	21.5236
230228	1	D8	Donor 1	gDNA	Unfixed	T7 pol	37	1	Total	RT	oML369,370	2	2	21.258
230228	1	D9	Donor 1	gDNA	Unfixed	T7 pol	37	1	Total	RT	oML369,370	2	3	21.2985
230228	1	D10	Donor 1	gDNA	Unfixed	T7 pol	37	1	Total	RT	oML369,370	1	1	20.4
230228	1	D11	Donor 1	gDNA	Unfixed	T7 pol	37	1	Total	RT	oML369,370	1	2	20.4991
230228	1	D12	Donor 1	gDNA	Unfixed	T7 pol	37	1	Total	RT	oML369,370	1	3	20.3504
230228	1	E1	Donor 1	gDNA	Unfixed	T7 pol	37	1	Total	No RT	oML375,376	2	1	Undetermined
230228	1	E2	Donor 1	gDNA	Unfixed	T7 pol	37	1	Total	No RT	oML375,376	2	2	Undetermined
230228	1	E3	Donor 1	gDNA	Unfixed	T7 pol	37	1	Total	No RT	oML375,376	2	3	Undetermined
230228	1	E4	Donor 1	gDNA	Unfixed	T7 pol	37	1	Total	No RT	oML375,376	1	1	Undetermined
230228	1	E5	Donor 1	gDNA	Unfixed	T7 pol	37	1	Total	No RT	oML375,376	1	2	35.4718
230228	1	E6	Donor 1	gDNA	Unfixed	T7 pol	37	1	Total	No RT	oML375,376	1	3	36.4267
230228	1	E7	Donor 1	gDNA	Unfixed	T7 pol	37	1	Total	RT	oML375,376	2	1	20.2109
230228	1	E8	Donor 1	gDNA	Unfixed	T7 pol	37	1	Total	RT	oML375,376	2	2	20.3935
230228	1	E9	Donor 1	gDNA	Unfixed	T7 pol	37	1	Total	RT	oML375,376	2	3	20.2982
230228	1	E10	Donor 1	gDNA	Unfixed	T7 pol	37	1	Total	RT	oML375,376	1	1	19.4193
230228	1	E11	Donor 1	gDNA	Unfixed	T7 pol	37	1	Total	RT	oML375,376	1	2	19.7038
230228	1	E12	Donor 1	gDNA	Unfixed	T7 pol	37	1	Total	RT	oML375,376	1	3	19.9321
230228	1	F1	Donor 1	gDNA	Unfixed	T7 pol	37	1	Total	No RT	oML237,238	2	1	Undetermined
230228	1	F2	Donor 1	gDNA	Unfixed	T7 pol	37	1	Total	No RT	oML237,238	2	2	Undetermined
230228	1	F3	Donor 1	gDNA	Unfixed	T7 pol	37	1	Total	No RT	oML237,238	2	3	Undetermined
230228	1	F4	Donor 1	gDNA	Unfixed	T7 pol	37	1	Total	No RT	oML237,238	1	1	33.9703
230228	1	F5	Donor 1	gDNA	Unfixed	T7 pol	37	1	Total	No RT	oML237,238	1	2	Undetermined
230228	1	F6	Donor 1	gDNA	Unfixed	T7 pol	37	1	Total	No RT	oML237,238	1	3	34.0934
230228	1	F7	Donor 1	gDNA	Unfixed	T7 pol	37	1	Total	RT	oML237,238	2	1	28.4837
230228	1	F8	Donor 1	gDNA	Unfixed	T7 pol	37	1	Total	RT	oML237,238	2	2	28.7496
230228	1	F9	Donor 1	gDNA	Unfixed	T7 pol	37	1	Total	RT	oML237,238	2	3	28.4687
230228	1	F10	Donor 1	gDNA	Unfixed	T7 pol	37	1	Total	RT	oML237,238	1	1	29.1193
230228	1	F11	Donor 1	gDNA	Unfixed	T7 pol	37	1	Total	RT	oML237,238	1	2	28.7683
230228	1	F12	Donor 1	gDNA	Unfixed	T7 pol	37	1	Total	RT	oML237,238	1	3	28.9726
230228	1	G1	Donor 1	gDNA	Unfixed	T7 pol	37	1	Total	No RT	oML245,246	2	1	Undetermined
230228	1	G2	Donor 1	gDNA	Unfixed	T7 pol	37	1	Total	No RT	oML245,246	2	2	34.1471
230228	1	G3	Donor 1	gDNA	Unfixed	T7 pol	37	1	Total	No RT	oML245,246	2	3	35.401
230228	1	G4	Donor 1	gDNA	Unfixed	T7 pol	37	1	Total	No RT	oML245,246	1	1	Undetermined
230228	1	G5	Donor 1	gDNA	Unfixed	T7 pol	37	1	Total	No RT	oML245,246	1	2	Undetermined
230228	1	G6	Donor 1	gDNA	Unfixed	T7 pol	37	1	Total	No RT	oML245,246	1	3	Undetermined
230228	1	G7	Donor 1	gDNA	Unfixed	T7 pol	37	1	Total	RT	oML245,246	2	1	29.3737
230228	1	G8	Donor 1	gDNA	Unfixed	T7 pol	37	1	Total	RT	oML245,246	2	2	29.3982
230228	1	G9	Donor 1	gDNA	Unfixed	T7 pol	37	1	Total	RT	oML245,246	2	3	29.0937
230228	1	G10	Donor 1	gDNA	Unfixed	T7 pol	37	1	Total	RT	oML245,246	1	1	29.2491
230228	1	G11	Donor 1	gDNA	Unfixed	T7 pol	37	1	Total	RT	oML245,246	1	2	29.6363
230228	1	G12	Donor 1	gDNA	Unfixed	T7 pol	37	1	Total	RT	oML245,246	1	3	29.6861
230228	1	H1	Donor 1	gDNA	Unfixed	T7 pol	37	1	Total	No RT	oML149,150	2	1	35.4505
230228	1	H2	Donor 1	gDNA	Unfixed	T7 pol	37	1	Total	No RT	oML149,150	2	2	35.506
230228	1	H3	Donor 1	gDNA	Unfixed	T7 pol	37	1	Total	No RT	oML149,150	2	3	35.3691
230228	1	H4	Donor 1	gDNA	Unfixed	T7 pol	37	1	Total	No RT	oML149,150	1	1	34.3224
230228	1	H5	Donor 1	gDNA	Unfixed	T7 pol	37	1	Total	No RT	oML149,150	1	2	36.3277
230228	1	H6	Donor 1	gDNA	Unfixed	T7 pol	37	1	Total	No RT	oML149,150	1	3	36.6304
230228	1	H7	Donor 1	gDNA	Unfixed	T7 pol	37	1	Total	RT	oML149,150	2	1	27.3818
230228	1	H8	Donor 1	gDNA	Unfixed	T7 pol	37	1	Total	RT	oML149,150	2	2	29.3973
230228	1	H9	Donor 1	gDNA	Unfixed	T7 pol	37	1	Total	RT	oML149,150	2	3	28.8814
230228	1	H10	Donor 1	gDNA	Unfixed	T7 pol	37	1	Total	RT	oML149,150	1	1	28.4912
230228	1	H11	Donor 1	gDNA	Unfixed	T7 pol	37	1	Total	RT	oML149,150	1	2	29.4826
230228	1	H12	Donor 1	gDNA	Unfixed	T7 pol	37	1	Total	RT	oML149,150	1	3	29.4384
230228	2	A1	Donor 1	gDNA	Unfixed	T7 pol	37	1	Total	No RT	oML385,386	1	1	Undetermined
230228	2	A2	Donor 1	gDNA	Unfixed	T7 pol	37	1	Total	No RT	oML385,386	1	2	Undetermined
230228	2	A3	Donor 1	gDNA	Unfixed	T7 pol	37	1	Total	No RT	oML385,386	1	3	Undetermined
230228	2	A4	Donor 1	gDNA	Unfixed	T7 pol	37	1	Total	No RT	oML300,301	1	1	34.16
230228	2	A5	Donor 1	gDNA	Unfixed	T7 pol	37	1	Total	No RT	oML300,301	1	2	34.331
230228	2	A6	Donor 1	gDNA	Unfixed	T7 pol	37	1	Total	No RT	oML300,301	1	3	Undetermined
230228	2	A7	Donor 1	gDNA	Unfixed	T7 pol	37	1	Total	RT	oML385,386	1	1	22.738
230228	2	A8	Donor 1	gDNA	Unfixed	T7 pol	37	1	Total	RT	oML385,386	1	2	22.556
230228	2	A9	Donor 1	gDNA	Unfixed	T7 pol	37	1	Total	RT	oML385,386	1	3	22.575
230228	2	A10	Donor 1	gDNA	Unfixed	T7 pol	37	1	Total	RT	oML300,301	1	1	28.071
230228	2	A11	Donor 1	gDNA	Unfixed	T7 pol	37	1	Total	RT	oML300,301	1	2	28.03
230228	2	A12	Donor 1	gDNA	Unfixed	T7 pol	37	1	Total	RT	oML300,301	1	3	27.951
230228	2	B1	Donor 1	gDNA	Unfixed	T7 pol	37	1	Total	No RT	oML389,390	1	1	Undetermined
230228	2	B2	Donor 1	gDNA	Unfixed	T7 pol	37	1	Total	No RT	oML389,390	1	2	Undetermined
230228	2	B3	Donor 1	gDNA	Unfixed	T7 pol	37	1	Total	No RT	oML389,390	1	3	Undetermined
230228	2	B4	Donor 1	gDNA	Unfixed	T7 pol	37	1	Total	No RT	oML141,142	1	1	34.614
230228	2	B5	Donor 1	gDNA	Unfixed	T7 pol	37	1	Total	No RT	oML141,142	1	2	33.606
230228	2	B6	Donor 1	gDNA	Unfixed	T7 pol	37	1	Total	No RT	oML141,142	1	3	34.833
230228	2	B7	Donor 1	gDNA	Unfixed	T7 pol	37	1	Total	RT	oML389,390	1	1	23.987
230228	2	B8	Donor 1	gDNA	Unfixed	T7 pol	37	1	Total	RT	oML389,390	1	2	23.942
230228	2	B9	Donor 1	gDNA	Unfixed	T7 pol	37	1	Total	RT	oML389,390	1	3	23.956
230228	2	B10	Donor 1	gDNA	Unfixed	T7 pol	37	1	Total	RT	oML141,142	1	1	28.049
230228	2	B11	Donor 1	gDNA	Unfixed	T7 pol	37	1	Total	RT	oML141,142	1	2	28.072
230228	2	B12	Donor 1	gDNA	Unfixed	T7 pol	37	1	Total	RT	oML141,142	1	3	28.092
230228	2	C1	Donor 1	gDNA	Unfixed	T7 pol	37	1	Total	No RT	oML393,394	1	1	Undetermined
230228	2	C2	Donor 1	gDNA	Unfixed	T7 pol	37	1	Total	No RT	oML393,394	1	2	37.06
230228	2	C3	Donor 1	gDNA	Unfixed	T7 pol	37	1	Total	No RT	oML393,394	1	3	Undetermined
230228	2	C7	Donor 1	gDNA	Unfixed	T7 pol	37	1	Total	RT	oML393,394	1	1	28.229
230228	2	C8	Donor 1	gDNA	Unfixed	T7 pol	37	1	Total	RT	oML393,394	1	2	28.483
230228	2	C9	Donor 1	gDNA	Unfixed	T7 pol	37	1	Total	RT	oML393,394	1	3	27.985
230228	2	D1	Donor 1	gDNA	Unfixed	T7 pol	37	1	Total	No RT	oML385,386	2	1	Undetermined
230228	2	D2	Donor 1	gDNA	Unfixed	T7 pol	37	1	Total	No RT	oML385,386	2	2	Undetermined
230228	2	D3	Donor 1	gDNA	Unfixed	T7 pol	37	1	Total	No RT	oML385,386	2	3	Undetermined
230228	2	D4	Donor 1	gDNA	Unfixed	T7 pol	37	1	Total	No RT	oML385,386	1	1	34.801
230228	2	D5	Donor 1	gDNA	Unfixed	T7 pol	37	1	Total	No RT	oML385,386	1	2	Undetermined
230228	2	D6	Donor 1	gDNA	Unfixed	T7 pol	37	1	Total	No RT	oML385,386	1	3	Undetermined
230228	2	D7	Donor 1	gDNA	Unfixed	T7 pol	37	1	Total	RT	oML385,386	2	1	23.408
230228	2	D8	Donor 1	gDNA	Unfixed	T7 pol	37	1	Total	RT	oML385,386	2	2	23.102
230228	2	D9	Donor 1	gDNA	Unfixed	T7 pol	37	1	Total	RT	oML385,386	2	3	23.643
230228	2	D10	Donor 1	gDNA	Unfixed	T7 pol	37	1	Total	RT	oML385,386	1	1	22.809
230228	2	D11	Donor 1	gDNA	Unfixed	T7 pol	37	1	Total	RT	oML385,386	1	2	22.774
230228	2	D12	Donor 1	gDNA	Unfixed	T7 pol	37	1	Total	RT	oML385,386	1	3	22.945
230228	2	E1	Donor 1	gDNA	Unfixed	T7 pol	37	1	Total	No RT	oML389,390	2	1	Undetermined
230228	2	E2	Donor 1	gDNA	Unfixed	T7 pol	37	1	Total	No RT	oML389,390	2	2	Undetermined
230228	2	E3	Donor 1	gDNA	Unfixed	T7 pol	37	1	Total	No RT	oML389,390	2	3	35.499
230228	2	E4	Donor 1	gDNA	Unfixed	T7 pol	37	1	Total	No RT	oML389,390	1	1	34.181
230228	2	E5	Donor 1	gDNA	Unfixed	T7 pol	37	1	Total	No RT	oML389,390	1	2	35.171
230228	2	E6	Donor 1	gDNA	Unfixed	T7 pol	37	1	Total	No RT	oML389,390	1	3	Undetermined
230228	2	E7	Donor 1	gDNA	Unfixed	T7 pol	37	1	Total	RT	oML389,390	2	1	24.984
230228	2	E8	Donor 1	gDNA	Unfixed	T7 pol	37	1	Total	RT	oML389,390	2	2	24.853
230228	2	E9	Donor 1	gDNA	Unfixed	T7 pol	37	1	Total	RT	oML389,390	2	3	24.993
230228	2	E10	Donor 1	gDNA	Unfixed	T7 pol	37	1	Total	RT	oML389,390	1	1	24.129
230228	2	E11	Donor 1	gDNA	Unfixed	T7 pol	37	1	Total	RT	oML389,390	1	2	24.114
230228	2	E12	Donor 1	gDNA	Unfixed	T7 pol	37	1	Total	RT	oML389,390	1	3	24.18
230228	2	F1	Donor 1	gDNA	Unfixed	T7 pol	37	1	Total	No RT	oML393,394	2	1	Undetermined
230228	2	F2	Donor 1	gDNA	Unfixed	T7 pol	37	1	Total	No RT	oML393,394	2	2	Undetermined
230228	2	F3	Donor 1	gDNA	Unfixed	T7 pol	37	1	Total	No RT	oML393,394	2	3	37.241
230228	2	F4	Donor 1	gDNA	Unfixed	T7 pol	37	1	Total	No RT	oML393,394	1	1	Undetermined
230228	2	F5	Donor 1	gDNA	Unfixed	T7 pol	37	1	Total	No RT	oML393,394	1	2	Undetermined
230228	2	F6	Donor 1	gDNA	Unfixed	T7 pol	37	1	Total	No RT	oML393,394	1	3	Undetermined
230228	2	F7	Donor 1	gDNA	Unfixed	T7 pol	37	1	Total	RT	oML393,394	2	1	28.65
230228	2	F8	Donor 1	gDNA	Unfixed	T7 pol	37	1	Total	RT	oML393,394	2	2	28.23
230228	2	F9	Donor 1	gDNA	Unfixed	T7 pol	37	1	Total	RT	oML393,394	2	3	28.735
230228	2	F10	Donor 1	gDNA	Unfixed	T7 pol	37	1	Total	RT	oML393,394	1	1	28.927
230228	2	F11	Donor 1	gDNA	Unfixed	T7 pol	37	1	Total	RT	oML393,394	1	2	29.004
230228	2	F12	Donor 1	gDNA	Unfixed	T7 pol	37	1	Total	RT	oML393,394	1	3	28.954
230228	2	G1	Donor 1	gDNA	Unfixed	T7 pol	37	1	Total	No RT	oML300,301	2	1	33.352
230228	2	G2	Donor 1	gDNA	Unfixed	T7 pol	37	1	Total	No RT	oML300,301	2	2	33.228
230228	2	G3	Donor 1	gDNA	Unfixed	T7 pol	37	1	Total	No RT	oML300,301	2	3	33.703
230228	2	G4	Donor 1	gDNA	Unfixed	T7 pol	37	1	Total	No RT	oML300,301	1	1	34.177
230228	2	G5	Donor 1	gDNA	Unfixed	T7 pol	37	1	Total	No RT	oML300,301	1	2	34.129
230228	2	G6	Donor 1	gDNA	Unfixed	T7 pol	37	1	Total	No RT	oML300,301	1	3	34.191
230228	2	G7	Donor 1	gDNA	Unfixed	T7 pol	37	1	Total	RT	oML300,301	2	1	28.078
230228	2	G8	Donor 1	gDNA	Unfixed	T7 pol	37	1	Total	RT	oML300,301	2	2	28.093
230228	2	G9	Donor 1	gDNA	Unfixed	T7 pol	37	1	Total	RT	oML300,301	2	3	28.003
230228	2	G10	Donor 1	gDNA	Unfixed	T7 pol	37	1	Total	RT	oML300,301	1	1	29.107
230228	2	G11	Donor 1	gDNA	Unfixed	T7 pol	37	1	Total	RT	oML300,301	1	2	29.171
230228	2	G12	Donor 1	gDNA	Unfixed	T7 pol	37	1	Total	RT	oML300,301	1	3	29.183
230228	2	H1	Donor 1	gDNA	Unfixed	T7 pol	37	1	Total	No RT	oML141,142	2	1	33.881
230228	2	H2	Donor 1	gDNA	Unfixed	T7 pol	37	1	Total	No RT	oML141,142	2	2	Undetermined
230228	2	H3	Donor 1	gDNA	Unfixed	T7 pol	37	1	Total	No RT	oML141,142	2	3	34.769
230228	2	H4	Donor 1	gDNA	Unfixed	T7 pol	37	1	Total	No RT	oML141,142	1	1	34.629
230228	2	H5	Donor 1	gDNA	Unfixed	T7 pol	37	1	Total	No RT	oML141,142	1	2	33.52
230228	2	H6	Donor 1	gDNA	Unfixed	T7 pol	37	1	Total	No RT	oML141,142	1	3	Undetermined
230228	2	H7	Donor 1	gDNA	Unfixed	T7 pol	37	1	Total	RT	oML141,142	2	1	28.153
230228	2	H8	Donor 1	gDNA	Unfixed	T7 pol	37	1	Total	RT	oML141,142	2	2	28.133
230228	2	H9	Donor 1	gDNA	Unfixed	T7 pol	37	1	Total	RT	oML141,142	2	3	28.198
230228	2	H10	Donor 1	gDNA	Unfixed	T7 pol	37	1	Total	RT	oML141,142	1	1	28.775
230228	2	H11	Donor 1	gDNA	Unfixed	T7 pol	37	1	Total	RT	oML141,142	1	2	28.967
230228	2	H12	Donor 1	gDNA	Unfixed	T7 pol	37	1	Total	RT	oML141,142	1	3	29.26
230320	1	A1	cML002	gDNA	Unfixed	T7 pol	37	2	Total	RT	oML369,370	1	1	25.473
230320	1	A2	cML002	gDNA	Unfixed	T7 pol	37	2	Total	RT	oML369,370	1	2	25.1177
230320	1	A3	cML002	gDNA	Unfixed	T7 pol	37	2	Total	RT	oML369,370	1	3	25.0836
230320	1	A4	cML002	gDNA	Unfixed	T7 pol	37	2	Total	RT	oML385,386	1	1	24.0861
230320	1	A5	cML002	gDNA	Unfixed	T7 pol	37	2	Total	RT	oML385,386	1	2	24.1645
230320	1	A6	cML002	gDNA	Unfixed	T7 pol	37	2	Total	RT	oML385,386	1	3	24.067
230320	1	A7	cML006	gDNA	Unfixed	T7 pol	37	2	Total	RT	oML369,370	1	1	20.4088
230320	1	A8	cML006	gDNA	Unfixed	T7 pol	37	2	Total	RT	oML369,370	1	2	20.2768
230320	1	A9	cML006	gDNA	Unfixed	T7 pol	37	2	Total	RT	oML369,370	1	3	20.3918
230320	1	A10	cML006	gDNA	Unfixed	T7 pol	37	2	Total	RT	oML385,386	1	1	23.7694
230320	1	A11	cML006	gDNA	Unfixed	T7 pol	37	2	Total	RT	oML385,386	1	2	23.97
230320	1	A12	cML006	gDNA	Unfixed	T7 pol	37	2	Total	RT	oML385,386	1	3	24.0449
230320	1	B1	cML002	gDNA	Unfixed	T7 pol	37	2	Total	RT	oML375,376	1	1	25.404
230320	1	B2	cML002	gDNA	Unfixed	T7 pol	37	2	Total	RT	oML375,376	1	2	25.5001
230320	1	B3	cML002	gDNA	Unfixed	T7 pol	37	2	Total	RT	oML375,376	1	3	25.2152
230320	1	B4	cML002	gDNA	Unfixed	T7 pol	37	2	Total	RT	oML389,390	1	1	25.6785
230320	1	B5	cML002	gDNA	Unfixed	T7 pol	37	2	Total	RT	oML389,390	1	2	25.4864
230320	1	B6	cML002	gDNA	Unfixed	T7 pol	37	2	Total	RT	oML389,390	1	3	25.5781
230320	1	B7	cML006	gDNA	Unfixed	T7 pol	37	2	Total	RT	oML375,376	1	1	20.7726
230320	1	B8	cML006	gDNA	Unfixed	T7 pol	37	2	Total	RT	oML375,376	1	2	20.6882
230320	1	B9	cML006	gDNA	Unfixed	T7 pol	37	2	Total	RT	oML375,376	1	3	20.9074
230320	1	B10	cML006	gDNA	Unfixed	T7 pol	37	2	Total	RT	oML389,390	1	1	25.2197
230320	1	B11	cML006	gDNA	Unfixed	T7 pol	37	2	Total	RT	oML389,390	1	2	25.2432
230320	1	B12	cML006	gDNA	Unfixed	T7 pol	37	2	Total	RT	oML389,390	1	3	25.3093
230320	1	C1	cML002	gDNA	Unfixed	T7 pol	37	2	Total	RT	oML323,324	1	1	23.2233
230320	1	C2	cML002	gDNA	Unfixed	T7 pol	37	2	Total	RT	oML323,324	1	2	25.5442
230320	1	C3	cML002	gDNA	Unfixed	T7 pol	37	2	Total	RT	oML323,324	1	3	25.1238
230320	1	C7	cML006	gDNA	Unfixed	T7 pol	37	2	Total	RT	oML323,324	1	1	20.7021
230320	1	C8	cML006	gDNA	Unfixed	T7 pol	37	2	Total	RT	oML323,324	1	2	20.5819
230320	1	C9	cML006	gDNA	Unfixed	T7 pol	37	2	Total	RT	oML323,324	1	3	20.6797
230320	1	D1	cML002	gDNA	Unfixed	T7 pol	37	2	Total	RT	oML291,292	1	1	25.8578
230320	1	D2	cML002	gDNA	Unfixed	T7 pol	37	2	Total	RT	oML291,292	1	2	25.673
230320	1	D3	cML002	gDNA	Unfixed	T7 pol	37	2	Total	RT	oML291,292	1	3	25.5685
230320	1	D4	cML002	gDNA	Unfixed	T7 pol	37	2	Total	RT	oML482,483	1	1	29.4999
230320	1	D5	cML002	gDNA	Unfixed	T7 pol	37	2	Total	RT	oML482,483	1	2	29.7639
230320	1	D6	cML002	gDNA	Unfixed	T7 pol	37	2	Total	RT	oML482,483	1	3	29.5926
230320	1	D7	cML006	gDNA	Unfixed	T7 pol	37	2	Total	RT	oML291,292	1	1	21.0028
230320	1	D8	cML006	gDNA	Unfixed	T7 pol	37	2	Total	RT	oML291,292	1	2	21.1426
230320	1	D9	cML006	gDNA	Unfixed	T7 pol	37	2	Total	RT	oML291,292	1	3	20.9786
230320	1	D10	cML006	gDNA	Unfixed	T7 pol	37	2	Total	RT	oML482,483	1	1	29.4885
230320	1	D11	cML006	gDNA	Unfixed	T7 pol	37	2	Total	RT	oML482,483	1	2	29.3609
230320	1	D12	cML006	gDNA	Unfixed	T7 pol	37	2	Total	RT	oML482,483	1	3	29.4027
230320	1	E1	cML002	gDNA	Unfixed	T7 pol	37	2	Total	RT	oML319,320	1	1	26.9931
230320	1	E2	cML002	gDNA	Unfixed	T7 pol	37	2	Total	RT	oML319,320	1	2	26.867
230320	1	E3	cML002	gDNA	Unfixed	T7 pol	37	2	Total	RT	oML319,320	1	3	26.8071
230320	1	E4	cML002	gDNA	Unfixed	T7 pol	37	2	Total	RT	oML486,487	1	1	29.8261
230320	1	E5	cML002	gDNA	Unfixed	T7 pol	37	2	Total	RT	oML486,487	1	2	29.8592
230320	1	E6	cML002	gDNA	Unfixed	T7 pol	37	2	Total	RT	oML486,487	1	3	29.6925
230320	1	E7	cML006	gDNA	Unfixed	T7 pol	37	2	Total	RT	oML319,320	1	1	22.4114
230320	1	E8	cML006	gDNA	Unfixed	T7 pol	37	2	Total	RT	oML319,320	1	2	22.2768
230320	1	E9	cML006	gDNA	Unfixed	T7 pol	37	2	Total	RT	oML319,320	1	3	22.4556
230320	1	E10	cML006	gDNA	Unfixed	T7 pol	37	2	Total	RT	oML486,487	1	1	29.5658
230320	1	E11	cML006	gDNA	Unfixed	T7 pol	37	2	Total	RT	oML486,487	1	2	29.3768
230320	1	E12	cML006	gDNA	Unfixed	T7 pol	37	2	Total	RT	oML486,487	1	3	29.8301
230320	1	F1	cML002	gDNA	Unfixed	T7 pol	37	2	Total	RT	oML317,318	1	1	26.4126
230320	1	F2	cML002	gDNA	Unfixed	T7 pol	37	2	Total	RT	oML317,318	1	2	26.2974
230320	1	F3	cML002	gDNA	Unfixed	T7 pol	37	2	Total	RT	oML317,318	1	3	26.2031
230320	1	F7	cML006	gDNA	Unfixed	T7 pol	37	2	Total	RT	oML317,318	1	1	21.775
230320	1	F8	cML006	gDNA	Unfixed	T7 pol	37	2	Total	RT	oML317,318	1	2	21.6989
230320	1	F9	cML006	gDNA	Unfixed	T7 pol	37	2	Total	RT	oML317,318	1	3	21.84
230320	1	G1	cML002	gDNA	Unfixed	T7 pol	37	2	Total	RT	oML275,276	1	1	25.591
230320	1	G2	cML002	gDNA	Unfixed	T7 pol	37	2	Total	RT	oML275,276	1	2	29.0899
230320	1	G3	cML002	gDNA	Unfixed	T7 pol	37	2	Total	RT	oML275,276	1	3	28.8185
230320	1	G4	cML002	gDNA	Unfixed	T7 pol	37	2	Total	RT	oML237,238	1	1	29.8866
230320	1	G5	cML002	gDNA	Unfixed	T7 pol	37	2	Total	RT	oML237,238	1	2	29.9582
230320	1	G6	cML002	gDNA	Unfixed	T7 pol	37	2	Total	RT	oML237,238	1	3	29.9213
230320	1	G7	cML006	gDNA	Unfixed	T7 pol	37	2	Total	RT	oML275,276	1	1	24.5364
230320	1	G8	cML006	gDNA	Unfixed	T7 pol	37	2	Total	RT	oML275,276	1	2	24.7005
230320	1	G9	cML006	gDNA	Unfixed	T7 pol	37	2	Total	RT	oML275,276	1	3	24.5395
230320	1	G10	cML006	gDNA	Unfixed	T7 pol	37	2	Total	RT	oML237,238	1	1	29.5832
230320	1	G11	cML006	gDNA	Unfixed	T7 pol	37	2	Total	RT	oML237,238	1	2	29.4517
230320	1	G12	cML006	gDNA	Unfixed	T7 pol	37	2	Total	RT	oML237,238	1	3	29.5388
230320	1	H1	cML002	gDNA	Unfixed	T7 pol	37	2	Total	RT	oML281,282	1	1	31.3939
230320	1	H2	cML002	gDNA	Unfixed	T7 pol	37	2	Total	RT	oML281,282	1	2	31.061
230320	1	H3	cML002	gDNA	Unfixed	T7 pol	37	2	Total	RT	oML281,282	1	3	31.0991
230320	1	H4	cML002	gDNA	Unfixed	T7 pol	37	2	Total	RT	oML245,246	1	1	30.0606
230320	1	H5	cML002	gDNA	Unfixed	T7 pol	37	2	Total	RT	oML245,246	1	2	29.8483
230320	1	H6	cML002	gDNA	Unfixed	T7 pol	37	2	Total	RT	oML245,246	1	3	29.964
230320	1	H7	cML006	gDNA	Unfixed	T7 pol	37	2	Total	RT	oML281,282	1	1	30.1729
230320	1	H8	cML006	gDNA	Unfixed	T7 pol	37	2	Total	RT	oML281,282	1	2	29.8752
230320	1	H9	cML006	gDNA	Unfixed	T7 pol	37	2	Total	RT	oML281,282	1	3	30.2113
230320	1	H10	cML006	gDNA	Unfixed	T7 pol	37	2	Total	RT	oML245,246	1	1	29.3926
230320	1	H11	cML006	gDNA	Unfixed	T7 pol	37	2	Total	RT	oML245,246	1	2	30.1062
230320	1	H12	cML006	gDNA	Unfixed	T7 pol	37	2	Total	RT	oML245,246	1	3	29.9913
230320	2	A1	cML010	gDNA	Unfixed	T7 pol	37	2	Total	RT	oML369,370	1	1	30.074
230320	2	A2	cML010	gDNA	Unfixed	T7 pol	37	2	Total	RT	oML369,370	1	2	29.839
230320	2	A3	cML010	gDNA	Unfixed	T7 pol	37	2	Total	RT	oML369,370	1	3	29.523
230320	2	A4	cML010	gDNA	Unfixed	T7 pol	37	2	Total	RT	oML385,386	1	1	24.884
230320	2	A5	cML010	gDNA	Unfixed	T7 pol	37	2	Total	RT	oML385,386	1	2	24.995
230320	2	A6	cML010	gDNA	Unfixed	T7 pol	37	2	Total	RT	oML385,386	1	3	25.023
230320	2	A7	cML014	gDNA	Unfixed	T7 pol	37	2	Total	RT	oML369,370	1	1	19.971
230320	2	A8	cML014	gDNA	Unfixed	T7 pol	37	2	Total	RT	oML369,370	1	2	19.905
230320	2	A9	cML014	gDNA	Unfixed	T7 pol	37	2	Total	RT	oML369,370	1	3	19.973
230320	2	A10	cML014	gDNA	Unfixed	T7 pol	37	2	Total	RT	oML385,386	1	1	24.72
230320	2	A11	cML014	gDNA	Unfixed	T7 pol	37	2	Total	RT	oML385,386	1	2	24.926
230320	2	A12	cML014	gDNA	Unfixed	T7 pol	37	2	Total	RT	oML385,386	1	3	24.948
230320	2	B1	cML010	gDNA	Unfixed	T7 pol	37	2	Total	RT	oML375,376	1	1	30.543
230320	2	B2	cML010	gDNA	Unfixed	T7 pol	37	2	Total	RT	oML375,376	1	2	30.384
230320	2	B3	cML010	gDNA	Unfixed	T7 pol	37	2	Total	RT	oML375,376	1	3	30.13
230320	2	B4	cML010	gDNA	Unfixed	T7 pol	37	2	Total	RT	oML389,390	1	1	26.265
230320	2	B5	cML010	gDNA	Unfixed	T7 pol	37	2	Total	RT	oML389,390	1	2	26.11
230320	2	B6	cML010	gDNA	Unfixed	T7 pol	37	2	Total	RT	oML389,390	1	3	26.38
230320	2	B7	cML014	gDNA	Unfixed	T7 pol	37	2	Total	RT	oML375,376	1	1	21.23
230320	2	B8	cML014	gDNA	Unfixed	T7 pol	37	2	Total	RT	oML375,376	1	2	21.082
230320	2	B9	cML014	gDNA	Unfixed	T7 pol	37	2	Total	RT	oML375,376	1	3	21.113
230320	2	B10	cML014	gDNA	Unfixed	T7 pol	37	2	Total	RT	oML389,390	1	1	26.167
230320	2	B11	cML014	gDNA	Unfixed	T7 pol	37	2	Total	RT	oML389,390	1	2	26.004
230320	2	B12	cML014	gDNA	Unfixed	T7 pol	37	2	Total	RT	oML389,390	1	3	26.054
230320	2	C1	cML010	gDNA	Unfixed	T7 pol	37	2	Total	RT	oML323,324	1	1	29.887
230320	2	C2	cML010	gDNA	Unfixed	T7 pol	37	2	Total	RT	oML323,324	1	2	29.379
230320	2	C3	cML010	gDNA	Unfixed	T7 pol	37	2	Total	RT	oML323,324	1	3	29.05
230320	2	C7	cML014	gDNA	Unfixed	T7 pol	37	2	Total	RT	oML323,324	1	1	20.874
230320	2	C8	cML014	gDNA	Unfixed	T7 pol	37	2	Total	RT	oML323,324	1	2	20.893
230320	2	C9	cML014	gDNA	Unfixed	T7 pol	37	2	Total	RT	oML323,324	1	3	20.833
230320	2	D1	cML010	gDNA	Unfixed	T7 pol	37	2	Total	RT	oML291,292	1	1	30.325
230320	2	D2	cML010	gDNA	Unfixed	T7 pol	37	2	Total	RT	oML291,292	1	2	29.782
230320	2	D3	cML010	gDNA	Unfixed	T7 pol	37	2	Total	RT	oML291,292	1	3	30.021
230320	2	D4	cML010	gDNA	Unfixed	T7 pol	37	2	Total	RT	oML482,483	1	1	30.987
230320	2	D5	cML010	gDNA	Unfixed	T7 pol	37	2	Total	RT	oML482,483	1	2	30.339
230320	2	D6	cML010	gDNA	Unfixed	T7 pol	37	2	Total	RT	oML482,483	1	3	30.75
230320	2	D7	cML014	gDNA	Unfixed	T7 pol	37	2	Total	RT	oML291,292	1	1	21.346
230320	2	D8	cML014	gDNA	Unfixed	T7 pol	37	2	Total	RT	oML291,292	1	2	21.266
230320	2	D9	cML014	gDNA	Unfixed	T7 pol	37	2	Total	RT	oML291,292	1	3	21.379
230320	2	D10	cML014	gDNA	Unfixed	T7 pol	37	2	Total	RT	oML482,483	1	1	30.377
230320	2	D11	cML014	gDNA	Unfixed	T7 pol	37	2	Total	RT	oML482,483	1	2	29.755
230320	2	D12	cML014	gDNA	Unfixed	T7 pol	37	2	Total	RT	oML482,483	1	3	30.543
230320	2	E1	cML010	gDNA	Unfixed	T7 pol	37	2	Total	RT	oML319,320	1	1	29.809
230320	2	E2	cML010	gDNA	Unfixed	T7 pol	37	2	Total	RT	oML319,320	1	2	30.073
230320	2	E3	cML010	gDNA	Unfixed	T7 pol	37	2	Total	RT	oML319,320	1	3	29.666
230320	2	E4	cML010	gDNA	Unfixed	T7 pol	37	2	Total	RT	oML486,487	1	1	30.586
230320	2	E5	cML010	gDNA	Unfixed	T7 pol	37	2	Total	RT	oML486,487	1	2	30.743
230320	2	E6	cML010	gDNA	Unfixed	T7 pol	37	2	Total	RT	oML486,487	1	3	30.726
230320	2	E7	cML014	gDNA	Unfixed	T7 pol	37	2	Total	RT	oML319,320	1	1	22.539
230320	2	E8	cML014	gDNA	Unfixed	T7 pol	37	2	Total	RT	oML319,320	1	2	22.493
230320	2	E9	cML014	gDNA	Unfixed	T7 pol	37	2	Total	RT	oML319,320	1	3	22.614
230320	2	E10	cML014	gDNA	Unfixed	T7 pol	37	2	Total	RT	oML486,487	1	1	29.753
230320	2	E11	cML014	gDNA	Unfixed	T7 pol	37	2	Total	RT	oML486,487	1	2	30.192
230320	2	E12	cML014	gDNA	Unfixed	T7 pol	37	2	Total	RT	oML486,487	1	3	30.308
230320	2	F1	cML010	gDNA	Unfixed	T7 pol	37	2	Total	RT	oML317,318	1	1	30.234
230320	2	F2	cML010	gDNA	Unfixed	T7 pol	37	2	Total	RT	oML317,318	1	2	30.558
230320	2	F3	cML010	gDNA	Unfixed	T7 pol	37	2	Total	RT	oML317,318	1	3	30.377
230320	2	F7	cML014	gDNA	Unfixed	T7 pol	37	2	Total	RT	oML317,318	1	1	22.254
230320	2	F8	cML014	gDNA	Unfixed	T7 pol	37	2	Total	RT	oML317,318	1	2	22.245
230320	2	F9	cML014	gDNA	Unfixed	T7 pol	37	2	Total	RT	oML317,318	1	3	22.163
230320	2	G1	cML010	gDNA	Unfixed	T7 pol	37	2	Total	RT	oML275,276	1	1	30.693
230320	2	G2	cML010	gDNA	Unfixed	T7 pol	37	2	Total	RT	oML275,276	1	2	30.687
230320	2	G3	cML010	gDNA	Unfixed	T7 pol	37	2	Total	RT	oML275,276	1	3	30.836
230320	2	G4	cML010	gDNA	Unfixed	T7 pol	37	2	Total	RT	oML237,238	1	1	31.078
230320	2	G5	cML010	gDNA	Unfixed	T7 pol	37	2	Total	RT	oML237,238	1	2	30.809
230320	2	G6	cML010	gDNA	Unfixed	T7 pol	37	2	Total	RT	oML237,238	1	3	30.881
230320	2	G7	cML014	gDNA	Unfixed	T7 pol	37	2	Total	RT	oML275,276	1	1	24.901
230320	2	G8	cML014	gDNA	Unfixed	T7 pol	37	2	Total	RT	oML275,276	1	2	24.959
230320	2	G9	cML014	gDNA	Unfixed	T7 pol	37	2	Total	RT	oML275,276	1	3	24.877
230320	2	G10	cML014	gDNA	Unfixed	T7 pol	37	2	Total	RT	oML237,238	1	1	29.938
230320	2	G11	cML014	gDNA	Unfixed	T7 pol	37	2	Total	RT	oML237,238	1	2	30.474
230320	2	G12	cML014	gDNA	Unfixed	T7 pol	37	2	Total	RT	oML237,238	1	3	30.662
230320	2	H1	cML010	gDNA	Unfixed	T7 pol	37	2	Total	RT	oML281,282	1	1	31.074
230320	2	H2	cML010	gDNA	Unfixed	T7 pol	37	2	Total	RT	oML281,282	1	2	30.613
230320	2	H3	cML010	gDNA	Unfixed	T7 pol	37	2	Total	RT	oML281,282	1	3	30.721
230320	2	H4	cML010	gDNA	Unfixed	T7 pol	37	2	Total	RT	oML245,246	1	1	31.032
230320	2	H5	cML010	gDNA	Unfixed	T7 pol	37	2	Total	RT	oML245,246	1	2	30.606
230320	2	H6	cML010	gDNA	Unfixed	T7 pol	37	2	Total	RT	oML245,246	1	3	30.823
230320	2	H7	cML014	gDNA	Unfixed	T7 pol	37	2	Total	RT	oML281,282	1	1	30.084
230320	2	H8	cML014	gDNA	Unfixed	T7 pol	37	2	Total	RT	oML281,282	1	2	29.961
230320	2	H9	cML014	gDNA	Unfixed	T7 pol	37	2	Total	RT	oML281,282	1	3	29.779
230320	2	H10	cML014	gDNA	Unfixed	T7 pol	37	2	Total	RT	oML245,246	1	1	30.221
230320	2	H11	cML014	gDNA	Unfixed	T7 pol	37	2	Total	RT	oML245,246	1	2	30.589
230320	2	H12	cML014	gDNA	Unfixed	T7 pol	37	2	Total	RT	oML245,246	1	3	30.649
230320	3	A1	cML018	gDNA	Unfixed	T7 pol	37	2	Total	RT	oML369,370	1	1	28.4575
230320	3	A2	cML018	gDNA	Unfixed	T7 pol	37	2	Total	RT	oML369,370	1	2	28.3672
230320	3	A3	cML018	gDNA	Unfixed	T7 pol	37	2	Total	RT	oML369,370	1	3	28.3207
230320	3	A4	cML018	gDNA	Unfixed	T7 pol	37	2	Total	RT	oML385,386	1	1	24.5279
230320	3	A5	cML018	gDNA	Unfixed	T7 pol	37	2	Total	RT	oML385,386	1	2	24.6819
230320	3	A6	cML018	gDNA	Unfixed	T7 pol	37	2	Total	RT	oML385,386	1	3	24.5015
230320	3	A7	cML022	gDNA	Unfixed	T7 pol	37	2	Total	RT	oML369,370	1	1	18.7371
230320	3	A8	cML022	gDNA	Unfixed	T7 pol	37	2	Total	RT	oML369,370	1	2	18.33
230320	3	A9	cML022	gDNA	Unfixed	T7 pol	37	2	Total	RT	oML369,370	1	3	18.4462
230320	3	A10	cML022	gDNA	Unfixed	T7 pol	37	2	Total	RT	oML385,386	1	1	24.4479
230320	3	A11	cML022	gDNA	Unfixed	T7 pol	37	2	Total	RT	oML385,386	1	2	24.4961
230320	3	A12	cML022	gDNA	Unfixed	T7 pol	37	2	Total	RT	oML385,386	1	3	24.712
230320	3	B1	cML018	gDNA	Unfixed	T7 pol	37	2	Total	RT	oML375,376	1	1	29.6212
230320	3	B2	cML018	gDNA	Unfixed	T7 pol	37	2	Total	RT	oML375,376	1	2	29.4539
230320	3	B3	cML018	gDNA	Unfixed	T7 pol	37	2	Total	RT	oML375,376	1	3	28.6387
230320	3	B4	cML018	gDNA	Unfixed	T7 pol	37	2	Total	RT	oML389,390	1	1	26.4697
230320	3	B5	cML018	gDNA	Unfixed	T7 pol	37	2	Total	RT	oML389,390	1	2	25.6219
230320	3	B6	cML018	gDNA	Unfixed	T7 pol	37	2	Total	RT	oML389,390	1	3	25.8018
230320	3	B7	cML022	gDNA	Unfixed	T7 pol	37	2	Total	RT	oML375,376	1	1	19.875
230320	3	B8	cML022	gDNA	Unfixed	T7 pol	37	2	Total	RT	oML375,376	1	2	19.9296
230320	3	B9	cML022	gDNA	Unfixed	T7 pol	37	2	Total	RT	oML375,376	1	3	19.9155
230320	3	B10	cML022	gDNA	Unfixed	T7 pol	37	2	Total	RT	oML389,390	1	1	25.4737
230320	3	B11	cML022	gDNA	Unfixed	T7 pol	37	2	Total	RT	oML389,390	1	2	25.4402
230320	3	B12	cML022	gDNA	Unfixed	T7 pol	37	2	Total	RT	oML389,390	1	3	25.6701
230320	3	C1	cML018	gDNA	Unfixed	T7 pol	37	2	Total	RT	oML323,324	1	1	29.1306
230320	3	C2	cML018	gDNA	Unfixed	T7 pol	37	2	Total	RT	oML323,324	1	2	29.0124
230320	3	C3	cML018	gDNA	Unfixed	T7 pol	37	2	Total	RT	oML323,324	1	3	29.1308
230320	3	C7	cML022	gDNA	Unfixed	T7 pol	37	2	Total	RT	oML323,324	1	1	19.6992
230320	3	C8	cML022	gDNA	Unfixed	T7 pol	37	2	Total	RT	oML323,324	1	2	19.5943
230320	3	C9	cML022	gDNA	Unfixed	T7 pol	37	2	Total	RT	oML323,324	1	3	19.6038
230320	3	D1	cML018	gDNA	Unfixed	T7 pol	37	2	Total	RT	oML291,292	1	1	29.5545
230320	3	D2	cML018	gDNA	Unfixed	T7 pol	37	2	Total	RT	oML291,292	1	2	29.4871
230320	3	D3	cML018	gDNA	Unfixed	T7 pol	37	2	Total	RT	oML291,292	1	3	29.4887
230320	3	D4	cML018	gDNA	Unfixed	T7 pol	37	2	Total	RT	oML482,483	1	1	29.9386
230320	3	D5	cML018	gDNA	Unfixed	T7 pol	37	2	Total	RT	oML482,483	1	2	30.4275
230320	3	D6	cML018	gDNA	Unfixed	T7 pol	37	2	Total	RT	oML482,483	1	3	28.3129
230320	3	D7	cML022	gDNA	Unfixed	T7 pol	37	2	Total	RT	oML291,292	1	1	20.2846
230320	3	D8	cML022	gDNA	Unfixed	T7 pol	37	2	Total	RT	oML291,292	1	2	20.2632
230320	3	D9	cML022	gDNA	Unfixed	T7 pol	37	2	Total	RT	oML291,292	1	3	20.3544
230320	3	D10	cML022	gDNA	Unfixed	T7 pol	37	2	Total	RT	oML482,483	1	1	29.5543
230320	3	D11	cML022	gDNA	Unfixed	T7 pol	37	2	Total	RT	oML482,483	1	2	29.959
230320	3	D12	cML022	gDNA	Unfixed	T7 pol	37	2	Total	RT	oML482,483	1	3	29.4437
230320	3	E1	cML018	gDNA	Unfixed	T7 pol	37	2	Total	RT	oML319,320	1	1	29.5509
230320	3	E2	cML018	gDNA	Unfixed	T7 pol	37	2	Total	RT	oML319,320	1	2	25.3466
230320	3	E3	cML018	gDNA	Unfixed	T7 pol	37	2	Total	RT	oML319,320	1	3	29.6193
230320	3	E4	cML018	gDNA	Unfixed	T7 pol	37	2	Total	RT	oML486,487	1	1	30.4134
230320	3	E5	cML018	gDNA	Unfixed	T7 pol	37	2	Total	RT	oML486,487	1	2	30.3759
230320	3	E6	cML018	gDNA	Unfixed	T7 pol	37	2	Total	RT	oML486,487	1	3	30.3544
230320	3	E7	cML022	gDNA	Unfixed	T7 pol	37	2	Total	RT	oML319,320	1	1	21.4898
230320	3	E8	cML022	gDNA	Unfixed	T7 pol	37	2	Total	RT	oML319,320	1	2	21.4096
230320	3	E9	cML022	gDNA	Unfixed	T7 pol	37	2	Total	RT	oML319,320	1	3	21.4253
230320	3	E10	cML022	gDNA	Unfixed	T7 pol	37	2	Total	RT	oML486,487	1	1	29.8689
230320	3	E11	cML022	gDNA	Unfixed	T7 pol	37	2	Total	RT	oML486,487	1	2	29.6596
230320	3	E12	cML022	gDNA	Unfixed	T7 pol	37	2	Total	RT	oML486,487	1	3	29.6682
230320	3	F1	cML018	gDNA	Unfixed	T7 pol	37	2	Total	RT	oML317,318	1	1	29.8032
230320	3	F2	cML018	gDNA	Unfixed	T7 pol	37	2	Total	RT	oML317,318	1	2	29.6123
230320	3	F3	cML018	gDNA	Unfixed	T7 pol	37	2	Total	RT	oML317,318	1	3	29.3294
230320	3	F7	cML022	gDNA	Unfixed	T7 pol	37	2	Total	RT	oML317,318	1	1	21.032
230320	3	F8	cML022	gDNA	Unfixed	T7 pol	37	2	Total	RT	oML317,318	1	2	20.9793
230320	3	F9	cML022	gDNA	Unfixed	T7 pol	37	2	Total	RT	oML317,318	1	3	20.9444
230320	3	G1	cML018	gDNA	Unfixed	T7 pol	37	2	Total	RT	oML275,276	1	1	30.482
230320	3	G2	cML018	gDNA	Unfixed	T7 pol	37	2	Total	RT	oML275,276	1	2	30.3187
230320	3	G3	cML018	gDNA	Unfixed	T7 pol	37	2	Total	RT	oML275,276	1	3	30.3808
230320	3	G4	cML018	gDNA	Unfixed	T7 pol	37	2	Total	RT	oML237,238	1	1	30.6632
230320	3	G5	cML018	gDNA	Unfixed	T7 pol	37	2	Total	RT	oML237,238	1	2	30.749
230320	3	G6	cML018	gDNA	Unfixed	T7 pol	37	2	Total	RT	oML237,238	1	3	30.5039
230320	3	G7	cML022	gDNA	Unfixed	T7 pol	37	2	Total	RT	oML275,276	1	1	24.164
230320	3	G8	cML022	gDNA	Unfixed	T7 pol	37	2	Total	RT	oML275,276	1	2	24.1159
230320	3	G9	cML022	gDNA	Unfixed	T7 pol	37	2	Total	RT	oML275,276	1	3	24.0812
230320	3	G10	cML022	gDNA	Unfixed	T7 pol	37	2	Total	RT	oML237,238	1	1	29.9676
230320	3	G11	cML022	gDNA	Unfixed	T7 pol	37	2	Total	RT	oML237,238	1	2	28.7071
230320	3	G12	cML022	gDNA	Unfixed	T7 pol	37	2	Total	RT	oML237,238	1	3	30.0057
230320	3	H1	cML018	gDNA	Unfixed	T7 pol	37	2	Total	RT	oML281,282	1	1	30.8526
230320	3	H2	cML018	gDNA	Unfixed	T7 pol	37	2	Total	RT	oML281,282	1	2	30.298
230320	3	H3	cML018	gDNA	Unfixed	T7 pol	37	2	Total	RT	oML281,282	1	3	30.5959
230320	3	H4	cML018	gDNA	Unfixed	T7 pol	37	2	Total	RT	oML245,246	1	1	30.5488
230320	3	H5	cML018	gDNA	Unfixed	T7 pol	37	2	Total	RT	oML245,246	1	2	30.5889
230320	3	H6	cML018	gDNA	Unfixed	T7 pol	37	2	Total	RT	oML245,246	1	3	30.6823
230320	3	H7	cML022	gDNA	Unfixed	T7 pol	37	2	Total	RT	oML281,282	1	1	30.1201
230320	3	H8	cML022	gDNA	Unfixed	T7 pol	37	2	Total	RT	oML281,282	1	2	29.6282
230320	3	H9	cML022	gDNA	Unfixed	T7 pol	37	2	Total	RT	oML281,282	1	3	30.1273
230320	3	H10	cML022	gDNA	Unfixed	T7 pol	37	2	Total	RT	oML245,246	1	1	29.8771
230320	3	H11	cML022	gDNA	Unfixed	T7 pol	37	2	Total	RT	oML245,246	1	2	30.3098
230320	3	H12	cML022	gDNA	Unfixed	T7 pol	37	2	Total	RT	oML245,246	1	3	29.9014
230322	1	A1	cML041	gDNA	Unfixed	T7 pol	37	2	Total	RT	oML490,491	1	1	30.4802
230322	1	A2	cML041	gDNA	Unfixed	T7 pol	37	2	Total	RT	oML490,491	1	2	29.7646
230322	1	A3	cML041	gDNA	Unfixed	T7 pol	37	2	Total	RT	oML490,491	1	3	29.8802
230322	1	A4	cML042	gDNA	Unfixed	T7 pol	37	2	Total	RT	oML490,491	2	1	29.9139
230322	1	A5	cML042	gDNA	Unfixed	T7 pol	37	2	Total	RT	oML490,491	2	2	30.2373
230322	1	A6	cML042	gDNA	Unfixed	T7 pol	37	2	Total	RT	oML490,491	2	3	29.9487
230322	1	A7	cML053	gDNA	Unfixed	T7 pol	37	2	Total	RT	oML490,491	1	1	22.7455
230322	1	A8	cML053	gDNA	Unfixed	T7 pol	37	2	Total	RT	oML490,491	1	2	22.7829
230322	1	A9	cML053	gDNA	Unfixed	T7 pol	37	2	Total	RT	oML490,491	1	3	22.8811
230322	1	A10	cML054	gDNA	Unfixed	T7 pol	37	2	Total	RT	oML490,491	2	1	21.7797
230322	1	A11	cML054	gDNA	Unfixed	T7 pol	37	2	Total	RT	oML490,491	2	2	22.142
230322	1	A12	cML054	gDNA	Unfixed	T7 pol	37	2	Total	RT	oML490,491	2	3	21.7541
230322	1	B1	cML041	gDNA	Unfixed	T7 pol	37	2	Total	RT	oML492,493	1	1	30.8941
230322	1	B2	cML041	gDNA	Unfixed	T7 pol	37	2	Total	RT	oML492,493	1	2	30.5341
230322	1	B3	cML041	gDNA	Unfixed	T7 pol	37	2	Total	RT	oML492,493	1	3	30.5992
230322	1	B4	cML042	gDNA	Unfixed	T7 pol	37	2	Total	RT	oML492,493	2	1	31.0045
230322	1	B5	cML042	gDNA	Unfixed	T7 pol	37	2	Total	RT	oML492,493	2	2	30.8947
230322	1	B6	cML042	gDNA	Unfixed	T7 pol	37	2	Total	RT	oML492,493	2	3	31.1442
230322	1	B7	cML053	gDNA	Unfixed	T7 pol	37	2	Total	RT	oML492,493	1	1	21.7226
230322	1	B8	cML053	gDNA	Unfixed	T7 pol	37	2	Total	RT	oML492,493	1	2	21.7171
230322	1	B9	cML053	gDNA	Unfixed	T7 pol	37	2	Total	RT	oML492,493	1	3	21.6119
230322	1	B10	cML054	gDNA	Unfixed	T7 pol	37	2	Total	RT	oML492,493	2	1	21.2908
230322	1	B11	cML054	gDNA	Unfixed	T7 pol	37	2	Total	RT	oML492,493	2	2	21.6188
230322	1	B12	cML054	gDNA	Unfixed	T7 pol	37	2	Total	RT	oML492,493	2	3	21.8381
230322	1	D1	cML041	gDNA	Unfixed	T7 pol	37	2	Total	RT	oML494,495	1	1	29.8957
230322	1	D2	cML041	gDNA	Unfixed	T7 pol	37	2	Total	RT	oML494,495	1	2	29.4476
230322	1	D3	cML041	gDNA	Unfixed	T7 pol	37	2	Total	RT	oML494,495	1	3	29.6411
230322	1	D4	cML042	gDNA	Unfixed	T7 pol	37	2	Total	RT	oML494,495	2	1	29.8064
230322	1	D5	cML042	gDNA	Unfixed	T7 pol	37	2	Total	RT	oML494,495	2	2	30.2868
230322	1	D6	cML042	gDNA	Unfixed	T7 pol	37	2	Total	RT	oML494,495	2	3	29.7195
230322	1	D7	cML053	gDNA	Unfixed	T7 pol	37	2	Total	RT	oML494,495	1	1	20.7969
230322	1	D8	cML053	gDNA	Unfixed	T7 pol	37	2	Total	RT	oML494,495	1	2	20.7677
230322	1	D9	cML053	gDNA	Unfixed	T7 pol	37	2	Total	RT	oML494,495	1	3	20.8642
230322	1	D10	cML054	gDNA	Unfixed	T7 pol	37	2	Total	RT	oML494,495	2	1	20.5649
230322	1	D11	cML054	gDNA	Unfixed	T7 pol	37	2	Total	RT	oML494,495	2	2	20.8381
230322	1	D12	cML054	gDNA	Unfixed	T7 pol	37	2	Total	RT	oML494,495	2	3	20.9011
230322	1	E1	cML041	gDNA	Unfixed	T7 pol	37	2	Total	RT	oML496,497	1	1	29.7716
230322	1	E2	cML041	gDNA	Unfixed	T7 pol	37	2	Total	RT	oML496,497	1	2	29.4395
230322	1	E3	cML041	gDNA	Unfixed	T7 pol	37	2	Total	RT	oML496,497	1	3	29.3984
230322	1	E4	cML042	gDNA	Unfixed	T7 pol	37	2	Total	RT	oML496,497	2	1	29.8471
230322	1	E5	cML042	gDNA	Unfixed	T7 pol	37	2	Total	RT	oML496,497	2	2	29.6132
230322	1	E6	cML042	gDNA	Unfixed	T7 pol	37	2	Total	RT	oML496,497	2	3	29.7655
230322	1	E7	cML053	gDNA	Unfixed	T7 pol	37	2	Total	RT	oML496,497	1	1	23.5307
230322	1	E8	cML053	gDNA	Unfixed	T7 pol	37	2	Total	RT	oML496,497	1	2	23.7305
230322	1	E9	cML053	gDNA	Unfixed	T7 pol	37	2	Total	RT	oML496,497	1	3	23.6499
230322	1	E10	cML054	gDNA	Unfixed	T7 pol	37	2	Total	RT	oML496,497	2	1	23.4746
230322	1	E11	cML054	gDNA	Unfixed	T7 pol	37	2	Total	RT	oML496,497	2	2	23.5528
230322	1	E12	cML054	gDNA	Unfixed	T7 pol	37	2	Total	RT	oML496,497	2	3	23.8106
230322	1	F1	cML041	gDNA	Unfixed	T7 pol	37	2	Total	RT	oML498,499	1	1	29.7221
230322	1	F2	cML041	gDNA	Unfixed	T7 pol	37	2	Total	RT	oML498,499	1	2	29.4626
230322	1	F3	cML041	gDNA	Unfixed	T7 pol	37	2	Total	RT	oML498,499	1	3	29.2674
230322	1	F4	cML042	gDNA	Unfixed	T7 pol	37	2	Total	RT	oML498,499	2	1	30.0776
230322	1	F5	cML042	gDNA	Unfixed	T7 pol	37	2	Total	RT	oML498,499	2	2	29.6188
230322	1	F6	cML042	gDNA	Unfixed	T7 pol	37	2	Total	RT	oML498,499	2	3	29.7353
230322	1	F7	cML053	gDNA	Unfixed	T7 pol	37	2	Total	RT	oML498,499	1	1	28.3687
230322	1	F8	cML053	gDNA	Unfixed	T7 pol	37	2	Total	RT	oML498,499	1	2	28.408
230322	1	F9	cML053	gDNA	Unfixed	T7 pol	37	2	Total	RT	oML498,499	1	3	28.3457
230322	1	F10	cML054	gDNA	Unfixed	T7 pol	37	2	Total	RT	oML498,499	2	1	28.0272
230322	1	F11	cML054	gDNA	Unfixed	T7 pol	37	2	Total	RT	oML498,499	2	2	27.9468
230322	1	F12	cML054	gDNA	Unfixed	T7 pol	37	2	Total	RT	oML498,499	2	3	28.1713
230322	1	G1	cML041	gDNA	Unfixed	T7 pol	37	2	Total	RT	oML237,238	1	1	29.7255
230322	1	G2	cML041	gDNA	Unfixed	T7 pol	37	2	Total	RT	oML237,238	1	2	29.6905
230322	1	G3	cML041	gDNA	Unfixed	T7 pol	37	2	Total	RT	oML237,238	1	3	29.5143
230322	1	G4	cML042	gDNA	Unfixed	T7 pol	37	2	Total	RT	oML237,238	2	1	30.0597
230322	1	G5	cML042	gDNA	Unfixed	T7 pol	37	2	Total	RT	oML237,238	2	2	30.0721
230322	1	G6	cML042	gDNA	Unfixed	T7 pol	37	2	Total	RT	oML237,238	2	3	29.9086
230322	1	G7	cML053	gDNA	Unfixed	T7 pol	37	2	Total	RT	oML237,238	1	1	29.866
230322	1	G8	cML053	gDNA	Unfixed	T7 pol	37	2	Total	RT	oML237,238	1	2	30.0686
230322	1	G9	cML053	gDNA	Unfixed	T7 pol	37	2	Total	RT	oML237,238	1	3	30.0037
230322	1	G10	cML054	gDNA	Unfixed	T7 pol	37	2	Total	RT	oML237,238	2	1	29.8523
230322	1	G11	cML054	gDNA	Unfixed	T7 pol	37	2	Total	RT	oML237,238	2	2	29.8917
230322	1	G12	cML054	gDNA	Unfixed	T7 pol	37	2	Total	RT	oML237,238	2	3	30.0778
230322	1	H1	cML041	gDNA	Unfixed	T7 pol	37	2	Total	RT	oML245,246	1	1	30.234
230322	1	H2	cML041	gDNA	Unfixed	T7 pol	37	2	Total	RT	oML245,246	1	2	30.1475
230322	1	H3	cML041	gDNA	Unfixed	T7 pol	37	2	Total	RT	oML245,246	1	3	30.2389
230322	1	H4	cML042	gDNA	Unfixed	T7 pol	37	2	Total	RT	oML245,246	2	1	30.6607
230322	1	H5	cML042	gDNA	Unfixed	T7 pol	37	2	Total	RT	oML245,246	2	2	30.9003
230322	1	H6	cML042	gDNA	Unfixed	T7 pol	37	2	Total	RT	oML245,246	2	3	30.2659
230322	1	H7	cML053	gDNA	Unfixed	T7 pol	37	2	Total	RT	oML245,246	1	1	30.758
230322	1	H8	cML053	gDNA	Unfixed	T7 pol	37	2	Total	RT	oML245,246	1	2	30.544
230322	1	H9	cML053	gDNA	Unfixed	T7 pol	37	2	Total	RT	oML245,246	1	3	30.7396
230322	1	H10	cML054	gDNA	Unfixed	T7 pol	37	2	Total	RT	oML245,246	2	1	30.0767
230322	1	H11	cML054	gDNA	Unfixed	T7 pol	37	2	Total	RT	oML245,246	2	2	30.7058
230322	1	H12	cML054	gDNA	Unfixed	T7 pol	37	2	Total	RT	oML245,246	2	3	30.6476
230322	2	A1	cML033	gDNA	Unfixed	T7 pol	37	2	Total	RT	oML490,491	1	1	28.5385
230322	2	A2	cML033	gDNA	Unfixed	T7 pol	37	2	Total	RT	oML490,491	1	2	28.7162
230322	2	A3	cML033	gDNA	Unfixed	T7 pol	37	2	Total	RT	oML490,491	1	3	28.4704
230322	2	A4	cML034	gDNA	Unfixed	T7 pol	37	2	Total	RT	oML490,491	2	1	28.5842
230322	2	A5	cML034	gDNA	Unfixed	T7 pol	37	2	Total	RT	oML490,491	2	2	28.3811
230322	2	A6	cML034	gDNA	Unfixed	T7 pol	37	2	Total	RT	oML490,491	2	3	28.7063
230322	2	A7	cML036	gDNA	Unfixed	T7 pol	37	2	Total	RT	oML490,491	1	1	21.844
230322	2	A8	cML036	gDNA	Unfixed	T7 pol	37	2	Total	RT	oML490,491	1	2	21.946
230322	2	A9	cML036	gDNA	Unfixed	T7 pol	37	2	Total	RT	oML490,491	1	3	22.0487
230322	2	A10	cML037	gDNA	Unfixed	T7 pol	37	2	Total	RT	oML490,491	2	1	20.8357
230322	2	A11	cML037	gDNA	Unfixed	T7 pol	37	2	Total	RT	oML490,491	2	2	20.9832
230322	2	A12	cML037	gDNA	Unfixed	T7 pol	37	2	Total	RT	oML490,491	2	3	21.0161
230322	2	B1	cML033	gDNA	Unfixed	T7 pol	37	2	Total	RT	oML492,493	1	1	29.5516
230322	2	B2	cML033	gDNA	Unfixed	T7 pol	37	2	Total	RT	oML492,493	1	2	29.38
230322	2	B3	cML033	gDNA	Unfixed	T7 pol	37	2	Total	RT	oML492,493	1	3	29.174
230322	2	B4	cML034	gDNA	Unfixed	T7 pol	37	2	Total	RT	oML492,493	2	1	29.3245
230322	2	B5	cML034	gDNA	Unfixed	T7 pol	37	2	Total	RT	oML492,493	2	2	29.4541
230322	2	B6	cML034	gDNA	Unfixed	T7 pol	37	2	Total	RT	oML492,493	2	3	29.5478
230322	2	B7	cML036	gDNA	Unfixed	T7 pol	37	2	Total	RT	oML492,493	1	1	19.6843
230322	2	B8	cML036	gDNA	Unfixed	T7 pol	37	2	Total	RT	oML492,493	1	2	19.6429
230322	2	B9	cML036	gDNA	Unfixed	T7 pol	37	2	Total	RT	oML492,493	1	3	19.8679
230322	2	B10	cML037	gDNA	Unfixed	T7 pol	37	2	Total	RT	oML492,493	2	1	20.3069
230322	2	B11	cML037	gDNA	Unfixed	T7 pol	37	2	Total	RT	oML492,493	2	2	20.6477
230322	2	B12	cML037	gDNA	Unfixed	T7 pol	37	2	Total	RT	oML492,493	2	3	20.7572
230322	2	D1	cML033	gDNA	Unfixed	T7 pol	37	2	Total	RT	oML494,495	1	1	27.6269
230322	2	D2	cML033	gDNA	Unfixed	T7 pol	37	2	Total	RT	oML494,495	1	2	27.9605
230322	2	D3	cML033	gDNA	Unfixed	T7 pol	37	2	Total	RT	oML494,495	1	3	28.1601
230322	2	D4	cML034	gDNA	Unfixed	T7 pol	37	2	Total	RT	oML494,495	2	1	28.4181
230322	2	D5	cML034	gDNA	Unfixed	T7 pol	37	2	Total	RT	oML494,495	2	2	28.4811
230322	2	D6	cML034	gDNA	Unfixed	T7 pol	37	2	Total	RT	oML494,495	2	3	23.8629
230322	2	D7	cML036	gDNA	Unfixed	T7 pol	37	2	Total	RT	oML494,495	1	1	18.9571
230322	2	D8	cML036	gDNA	Unfixed	T7 pol	37	2	Total	RT	oML494,495	1	2	18.9454
230322	2	D9	cML036	gDNA	Unfixed	T7 pol	37	2	Total	RT	oML494,495	1	3	18.8773
230322	2	D10	cML037	gDNA	Unfixed	T7 pol	37	2	Total	RT	oML494,495	2	1	19.684
230322	2	D11	cML037	gDNA	Unfixed	T7 pol	37	2	Total	RT	oML494,495	2	2	19.8596
230322	2	D12	cML037	gDNA	Unfixed	T7 pol	37	2	Total	RT	oML494,495	2	3	20.0893
230322	2	E1	cML033	gDNA	Unfixed	T7 pol	37	2	Total	RT	oML496,497	1	1	28.0633
230322	2	E2	cML033	gDNA	Unfixed	T7 pol	37	2	Total	RT	oML496,497	1	2	28.1986
230322	2	E3	cML033	gDNA	Unfixed	T7 pol	37	2	Total	RT	oML496,497	1	3	27.9961
230322	2	E4	cML034	gDNA	Unfixed	T7 pol	37	2	Total	RT	oML496,497	2	1	28.4116
230322	2	E5	cML034	gDNA	Unfixed	T7 pol	37	2	Total	RT	oML496,497	2	2	28.6225
230322	2	E6	cML034	gDNA	Unfixed	T7 pol	37	2	Total	RT	oML496,497	2	3	28.3991
230322	2	E7	cML036	gDNA	Unfixed	T7 pol	37	2	Total	RT	oML496,497	1	1	22.0304
230322	2	E8	cML036	gDNA	Unfixed	T7 pol	37	2	Total	RT	oML496,497	1	2	22.0408
230322	2	E9	cML036	gDNA	Unfixed	T7 pol	37	2	Total	RT	oML496,497	1	3	22.0035
230322	2	E10	cML037	gDNA	Unfixed	T7 pol	37	2	Total	RT	oML496,497	2	1	22.7151
230322	2	E11	cML037	gDNA	Unfixed	T7 pol	37	2	Total	RT	oML496,497	2	2	22.8174
230322	2	E12	cML037	gDNA	Unfixed	T7 pol	37	2	Total	RT	oML496,497	2	3	23.1497
230322	2	F1	cML033	gDNA	Unfixed	T7 pol	37	2	Total	RT	oML498,499	1	1	28.1794
230322	2	F2	cML033	gDNA	Unfixed	T7 pol	37	2	Total	RT	oML498,499	1	2	27.9083
230322	2	F3	cML033	gDNA	Unfixed	T7 pol	37	2	Total	RT	oML498,499	1	3	27.9723
230322	2	F4	cML034	gDNA	Unfixed	T7 pol	37	2	Total	RT	oML498,499	2	1	28.0906
230322	2	F5	cML034	gDNA	Unfixed	T7 pol	37	2	Total	RT	oML498,499	2	2	28.3825
230322	2	F6	cML034	gDNA	Unfixed	T7 pol	37	2	Total	RT	oML498,499	2	3	28.3494
230322	2	F7	cML036	gDNA	Unfixed	T7 pol	37	2	Total	RT	oML498,499	1	1	26.8009
230322	2	F8	cML036	gDNA	Unfixed	T7 pol	37	2	Total	RT	oML498,499	1	2	26.1505
230322	2	F9	cML036	gDNA	Unfixed	T7 pol	37	2	Total	RT	oML498,499	1	3	26.4133
230322	2	F10	cML037	gDNA	Unfixed	T7 pol	37	2	Total	RT	oML498,499	2	1	26.7533
230322	2	F11	cML037	gDNA	Unfixed	T7 pol	37	2	Total	RT	oML498,499	2	2	26.8472
230322	2	F12	cML037	gDNA	Unfixed	T7 pol	37	2	Total	RT	oML498,499	2	3	27.1569
230322	2	G1	cML033	gDNA	Unfixed	T7 pol	37	2	Total	RT	oML237,238	1	1	29.6012
230322	2	G2	cML033	gDNA	Unfixed	T7 pol	37	2	Total	RT	oML237,238	1	2	29.5314
230322	2	G3	cML033	gDNA	Unfixed	T7 pol	37	2	Total	RT	oML237,238	1	3	29.2837
230322	2	G4	cML034	gDNA	Unfixed	T7 pol	37	2	Total	RT	oML237,238	2	1	29.2115
230322	2	G5	cML034	gDNA	Unfixed	T7 pol	37	2	Total	RT	oML237,238	2	2	29.3434
230322	2	G6	cML034	gDNA	Unfixed	T7 pol	37	2	Total	RT	oML237,238	2	3	29.2864
230322	2	G7	cML036	gDNA	Unfixed	T7 pol	37	2	Total	RT	oML237,238	1	1	28.7356
230322	2	G8	cML036	gDNA	Unfixed	T7 pol	37	2	Total	RT	oML237,238	1	2	28.8132
230322	2	G9	cML036	gDNA	Unfixed	T7 pol	37	2	Total	RT	oML237,238	1	3	28.8012
230322	2	G10	cML037	gDNA	Unfixed	T7 pol	37	2	Total	RT	oML237,238	2	1	28.9933
230322	2	G11	cML037	gDNA	Unfixed	T7 pol	37	2	Total	RT	oML237,238	2	2	29.2425
230322	2	G12	cML037	gDNA	Unfixed	T7 pol	37	2	Total	RT	oML237,238	2	3	29.389
230322	2	H1	cML033	gDNA	Unfixed	T7 pol	37	2	Total	RT	oML245,246	1	1	29.4803
230322	2	H2	cML033	gDNA	Unfixed	T7 pol	37	2	Total	RT	oML245,246	1	2	29.3325
230322	2	H3	cML033	gDNA	Unfixed	T7 pol	37	2	Total	RT	oML245,246	1	3	29.0443
230322	2	H4	cML034	gDNA	Unfixed	T7 pol	37	2	Total	RT	oML245,246	2	1	29.6624
230322	2	H5	cML034	gDNA	Unfixed	T7 pol	37	2	Total	RT	oML245,246	2	2	29.4241
230322	2	H6	cML034	gDNA	Unfixed	T7 pol	37	2	Total	RT	oML245,246	2	3	29.372
230322	2	H7	cML036	gDNA	Unfixed	T7 pol	37	2	Total	RT	oML245,246	1	1	28.9891
230322	2	H8	cML036	gDNA	Unfixed	T7 pol	37	2	Total	RT	oML245,246	1	2	28.8188
230322	2	H9	cML036	gDNA	Unfixed	T7 pol	37	2	Total	RT	oML245,246	1	3	28.7386
230322	2	H10	cML037	gDNA	Unfixed	T7 pol	37	2	Total	RT	oML245,246	2	1	28.8176
230322	2	H11	cML037	gDNA	Unfixed	T7 pol	37	2	Total	RT	oML245,246	2	2	29.5291
230322	2	H12	cML037	gDNA	Unfixed	T7 pol	37	2	Total	RT	oML245,246	2	3	29.642
230327	1	A1	cML002	Nuclei	Unfixed	No pol	37	2	Total	RT	oML369,370	1	1	31.1874
230327	1	A2	cML002	Nuclei	Unfixed	No pol	37	2	Total	RT	oML369,370	1	2	31.7811
230327	1	A3	cML002	Nuclei	Unfixed	No pol	37	2	Total	RT	oML369,370	1	3	31.5666
230327	1	A4	cML006	Nuclei	Unfixed	No pol	37	2	Total	RT	oML369,370	1	1	30.2552
230327	1	A5	cML006	Nuclei	Unfixed	No pol	37	2	Total	RT	oML369,370	1	2	29.9503
230327	1	A6	cML006	Nuclei	Unfixed	No pol	37	2	Total	RT	oML369,370	1	3	30.3742
230327	1	A7	cML002	Nuclei	Unfixed	T7 pol	37	2	Total	RT	oML369,370	1	1	27.8239
230327	1	A8	cML002	Nuclei	Unfixed	T7 pol	37	2	Total	RT	oML369,370	1	2	27.8278
230327	1	A9	cML002	Nuclei	Unfixed	T7 pol	37	2	Total	RT	oML369,370	1	3	27.9212
230327	1	A10	cML006	Nuclei	Unfixed	T7 pol	37	2	Total	RT	oML369,370	1	1	23.9629
230327	1	A11	cML006	Nuclei	Unfixed	T7 pol	37	2	Total	RT	oML369,370	1	2	23.941
230327	1	A12	cML006	Nuclei	Unfixed	T7 pol	37	2	Total	RT	oML369,370	1	3	23.9622
230327	1	B1	cML002	Nuclei	Unfixed	No pol	37	2	Total	RT	oML275,276	1	1	33.1042
230327	1	B2	cML002	Nuclei	Unfixed	No pol	37	2	Total	RT	oML275,276	1	2	33.2604
230327	1	B3	cML002	Nuclei	Unfixed	No pol	37	2	Total	RT	oML275,276	1	3	32.9723
230327	1	B4	cML006	Nuclei	Unfixed	No pol	37	2	Total	RT	oML275,276	1	1	30.7574
230327	1	B5	cML006	Nuclei	Unfixed	No pol	37	2	Total	RT	oML275,276	1	2	30.7321
230327	1	B6	cML006	Nuclei	Unfixed	No pol	37	2	Total	RT	oML275,276	1	3	30.9986
230327	1	B7	cML002	Nuclei	Unfixed	T7 pol	37	2	Total	RT	oML275,276	1	1	31.555
230327	1	B8	cML002	Nuclei	Unfixed	T7 pol	37	2	Total	RT	oML275,276	1	2	31.8691
230327	1	B9	cML002	Nuclei	Unfixed	T7 pol	37	2	Total	RT	oML275,276	1	3	31.4536
230327	1	B10	cML006	Nuclei	Unfixed	T7 pol	37	2	Total	RT	oML275,276	1	1	32.5146
230327	1	B11	cML006	Nuclei	Unfixed	T7 pol	37	2	Total	RT	oML275,276	1	2	31.8222
230327	1	B12	cML006	Nuclei	Unfixed	T7 pol	37	2	Total	RT	oML275,276	1	3	32.386
230327	1	D1	cML002	Nuclei	Unfixed	No pol	37	2	Total	RT	oML339,340	1	1	33.806
230327	1	D2	cML002	Nuclei	Unfixed	No pol	37	2	Total	RT	oML339,340	1	2	33.3326
230327	1	D3	cML002	Nuclei	Unfixed	No pol	37	2	Total	RT	oML339,340	1	3	33.4489
230327	1	D4	cML006	Nuclei	Unfixed	No pol	37	2	Total	RT	oML339,340	1	1	32.784
230327	1	D5	cML006	Nuclei	Unfixed	No pol	37	2	Total	RT	oML339,340	1	2	33.4886
230327	1	D6	cML006	Nuclei	Unfixed	No pol	37	2	Total	RT	oML339,340	1	3	30.2939
230327	1	D7	cML002	Nuclei	Unfixed	T7 pol	37	2	Total	RT	oML339,340	1	1	32.9268
230327	1	D8	cML002	Nuclei	Unfixed	T7 pol	37	2	Total	RT	oML339,340	1	2	32.6609
230327	1	D9	cML002	Nuclei	Unfixed	T7 pol	37	2	Total	RT	oML339,340	1	3	32.6318
230327	1	D10	cML006	Nuclei	Unfixed	T7 pol	37	2	Total	RT	oML339,340	1	1	32.9741
230327	1	D11	cML006	Nuclei	Unfixed	T7 pol	37	2	Total	RT	oML339,340	1	2	32.7163
230327	1	D12	cML006	Nuclei	Unfixed	T7 pol	37	2	Total	RT	oML339,340	1	3	32.7402
230327	1	E1	cML002	Nuclei	Unfixed	No pol	37	2	Total	RT	oML349,350	1	1	22.9202
230327	1	E2	cML002	Nuclei	Unfixed	No pol	37	2	Total	RT	oML349,350	1	2	22.8955
230327	1	E3	cML002	Nuclei	Unfixed	No pol	37	2	Total	RT	oML349,350	1	3	22.8699
230327	1	E4	cML006	Nuclei	Unfixed	No pol	37	2	Total	RT	oML349,350	1	1	22.4199
230327	1	E5	cML006	Nuclei	Unfixed	No pol	37	2	Total	RT	oML349,350	1	2	22.7273
230327	1	E6	cML006	Nuclei	Unfixed	No pol	37	2	Total	RT	oML349,350	1	3	22.2462
230327	1	E7	cML002	Nuclei	Unfixed	T7 pol	37	2	Total	RT	oML349,350	1	1	22.5236
230327	1	E8	cML002	Nuclei	Unfixed	T7 pol	37	2	Total	RT	oML349,350	1	2	22.5303
230327	1	E9	cML002	Nuclei	Unfixed	T7 pol	37	2	Total	RT	oML349,350	1	3	22.7671
230327	1	E10	cML006	Nuclei	Unfixed	T7 pol	37	2	Total	RT	oML349,350	1	1	22.7214
230327	1	E11	cML006	Nuclei	Unfixed	T7 pol	37	2	Total	RT	oML349,350	1	2	22.6159
230327	1	E12	cML006	Nuclei	Unfixed	T7 pol	37	2	Total	RT	oML349,350	1	3	22.7841
230327	1	F1	cML002	Nuclei	Unfixed	No pol	37	2	Total	RT	oML385,386	1	1	28.7469
230327	1	F2	cML002	Nuclei	Unfixed	No pol	37	2	Total	RT	oML385,386	1	2	28.998
230327	1	F3	cML002	Nuclei	Unfixed	No pol	37	2	Total	RT	oML385,386	1	3	28.8095
230327	1	F4	cML006	Nuclei	Unfixed	No pol	37	2	Total	RT	oML385,386	1	1	28.1702
230327	1	F5	cML006	Nuclei	Unfixed	No pol	37	2	Total	RT	oML385,386	1	2	27.8383
230327	1	F6	cML006	Nuclei	Unfixed	No pol	37	2	Total	RT	oML385,386	1	3	28.1138
230327	1	F7	cML002	Nuclei	Unfixed	T7 pol	37	2	Total	RT	oML385,386	1	1	25.3755
230327	1	F8	cML002	Nuclei	Unfixed	T7 pol	37	2	Total	RT	oML385,386	1	2	25.1895
230327	1	F9	cML002	Nuclei	Unfixed	T7 pol	37	2	Total	RT	oML385,386	1	3	25.4818
230327	1	F10	cML006	Nuclei	Unfixed	T7 pol	37	2	Total	RT	oML385,386	1	1	25.8128
230327	1	F11	cML006	Nuclei	Unfixed	T7 pol	37	2	Total	RT	oML385,386	1	2	25.4724
230327	1	F12	cML006	Nuclei	Unfixed	T7 pol	37	2	Total	RT	oML385,386	1	3	25.8453
230327	1	G1	cML002	Nuclei	Unfixed	No pol	37	2	Total	RT	oML237,238	1	1	30.7801
230327	1	G2	cML002	Nuclei	Unfixed	No pol	37	2	Total	RT	oML237,238	1	2	30.6805
230327	1	G3	cML002	Nuclei	Unfixed	No pol	37	2	Total	RT	oML237,238	1	3	30.8919
230327	1	G4	cML006	Nuclei	Unfixed	No pol	37	2	Total	RT	oML237,238	1	1	29.5762
230327	1	G5	cML006	Nuclei	Unfixed	No pol	37	2	Total	RT	oML237,238	1	2	29.2919
230327	1	G6	cML006	Nuclei	Unfixed	No pol	37	2	Total	RT	oML237,238	1	3	29.5873
230327	1	G7	cML002	Nuclei	Unfixed	T7 pol	37	2	Total	RT	oML237,238	1	1	29.5543
230327	1	G8	cML002	Nuclei	Unfixed	T7 pol	37	2	Total	RT	oML237,238	1	2	30.09
230327	1	G9	cML002	Nuclei	Unfixed	T7 pol	37	2	Total	RT	oML237,238	1	3	29.8121
230327	1	G10	cML006	Nuclei	Unfixed	T7 pol	37	2	Total	RT	oML237,238	1	1	30.0076
230327	1	G11	cML006	Nuclei	Unfixed	T7 pol	37	2	Total	RT	oML237,238	1	2	30.1285
230327	1	G12	cML006	Nuclei	Unfixed	T7 pol	37	2	Total	RT	oML237,238	1	3	29.9008
230327	1	H1	cML002	Nuclei	Unfixed	No pol	37	2	Total	RT	oML245,246	1	1	31.8773
230327	1	H2	cML002	Nuclei	Unfixed	No pol	37	2	Total	RT	oML245,246	1	2	31.6434
230327	1	H3	cML002	Nuclei	Unfixed	No pol	37	2	Total	RT	oML245,246	1	3	32.1523
230327	1	H4	cML006	Nuclei	Unfixed	No pol	37	2	Total	RT	oML245,246	1	1	30.4927
230327	1	H5	cML006	Nuclei	Unfixed	No pol	37	2	Total	RT	oML245,246	1	2	30.6699
230327	1	H6	cML006	Nuclei	Unfixed	No pol	37	2	Total	RT	oML245,246	1	3	30.3875
230327	1	H7	cML002	Nuclei	Unfixed	T7 pol	37	2	Total	RT	oML245,246	1	1	31.579
230327	1	H8	cML002	Nuclei	Unfixed	T7 pol	37	2	Total	RT	oML245,246	1	2	31.0974
230327	1	H9	cML002	Nuclei	Unfixed	T7 pol	37	2	Total	RT	oML245,246	1	3	31.676
230327	1	H10	cML006	Nuclei	Unfixed	T7 pol	37	2	Total	RT	oML245,246	1	1	31.6957
230327	1	H11	cML006	Nuclei	Unfixed	T7 pol	37	2	Total	RT	oML245,246	1	2	31.6764
230327	1	H12	cML006	Nuclei	Unfixed	T7 pol	37	2	Total	RT	oML245,246	1	3	32.2747
230327	2	A1	cML010	Nuclei	Unfixed	No pol	37	2	Total	RT	oML369,370	1	1	33.3437
230327	2	A2	cML010	Nuclei	Unfixed	No pol	37	2	Total	RT	oML369,370	1	2	33.3628
230327	2	A3	cML010	Nuclei	Unfixed	No pol	37	2	Total	RT	oML369,370	1	3	32.698
230327	2	A4	cML014	Nuclei	Unfixed	No pol	37	2	Total	RT	oML369,370	1	1	31.8234
230327	2	A5	cML014	Nuclei	Unfixed	No pol	37	2	Total	RT	oML369,370	1	2	32.3726
230327	2	A6	cML014	Nuclei	Unfixed	No pol	37	2	Total	RT	oML369,370	1	3	32.5176
230327	2	A7	cML010	Nuclei	Unfixed	T7 pol	37	2	Total	RT	oML369,370	1	1	30.7581
230327	2	A8	cML010	Nuclei	Unfixed	T7 pol	37	2	Total	RT	oML369,370	1	2	30.8744
230327	2	A9	cML010	Nuclei	Unfixed	T7 pol	37	2	Total	RT	oML369,370	1	3	30.9867
230327	2	A10	cML014	Nuclei	Unfixed	T7 pol	37	2	Total	RT	oML369,370	1	1	23.7581
230327	2	A11	cML014	Nuclei	Unfixed	T7 pol	37	2	Total	RT	oML369,370	1	2	23.8642
230327	2	A12	cML014	Nuclei	Unfixed	T7 pol	37	2	Total	RT	oML369,370	1	3	23.6912
230327	2	B1	cML010	Nuclei	Unfixed	No pol	37	2	Total	RT	oML275,276	1	1	33.94
230327	2	B2	cML010	Nuclei	Unfixed	No pol	37	2	Total	RT	oML275,276	1	2	34.0917
230327	2	B3	cML010	Nuclei	Unfixed	No pol	37	2	Total	RT	oML275,276	1	3	36.3009
230327	2	B4	cML014	Nuclei	Unfixed	No pol	37	2	Total	RT	oML275,276	1	1	33.3654
230327	2	B5	cML014	Nuclei	Unfixed	No pol	37	2	Total	RT	oML275,276	1	2	34.5525
230327	2	B6	cML014	Nuclei	Unfixed	No pol	37	2	Total	RT	oML275,276	1	3	33.6274
230327	2	B7	cML010	Nuclei	Unfixed	T7 pol	37	2	Total	RT	oML275,276	1	1	31.6645
230327	2	B8	cML010	Nuclei	Unfixed	T7 pol	37	2	Total	RT	oML275,276	1	2	32.3156
230327	2	B9	cML010	Nuclei	Unfixed	T7 pol	37	2	Total	RT	oML275,276	1	3	31.7102
230327	2	B10	cML014	Nuclei	Unfixed	T7 pol	37	2	Total	RT	oML275,276	1	1	33.742
230327	2	B11	cML014	Nuclei	Unfixed	T7 pol	37	2	Total	RT	oML275,276	1	2	32.6196
230327	2	B12	cML014	Nuclei	Unfixed	T7 pol	37	2	Total	RT	oML275,276	1	3	34.5425
230327	2	D1	cML010	Nuclei	Unfixed	No pol	37	2	Total	RT	oML339,340	1	1	35.0308
230327	2	D2	cML010	Nuclei	Unfixed	No pol	37	2	Total	RT	oML339,340	1	2	36.4287
230327	2	D3	cML010	Nuclei	Unfixed	No pol	37	2	Total	RT	oML339,340	1	3	Undetermined
230327	2	D4	cML014	Nuclei	Unfixed	No pol	37	2	Total	RT	oML339,340	1	1	33.4726
230327	2	D5	cML014	Nuclei	Unfixed	No pol	37	2	Total	RT	oML339,340	1	2	28.9319
230327	2	D6	cML014	Nuclei	Unfixed	No pol	37	2	Total	RT	oML339,340	1	3	33.4546
230327	2	D7	cML010	Nuclei	Unfixed	T7 pol	37	2	Total	RT	oML339,340	1	1	33.2646
230327	2	D8	cML010	Nuclei	Unfixed	T7 pol	37	2	Total	RT	oML339,340	1	2	34.6098
230327	2	D9	cML010	Nuclei	Unfixed	T7 pol	37	2	Total	RT	oML339,340	1	3	34.6451
230327	2	D10	cML014	Nuclei	Unfixed	T7 pol	37	2	Total	RT	oML339,340	1	1	35.584
230327	2	D11	cML014	Nuclei	Unfixed	T7 pol	37	2	Total	RT	oML339,340	1	2	33.933
230327	2	D12	cML014	Nuclei	Unfixed	T7 pol	37	2	Total	RT	oML339,340	1	3	33.0247
230327	2	E1	cML010	Nuclei	Unfixed	No pol	37	2	Total	RT	oML349,350	1	1	21.0914
230327	2	E2	cML010	Nuclei	Unfixed	No pol	37	2	Total	RT	oML349,350	1	2	21.0575
230327	2	E3	cML010	Nuclei	Unfixed	No pol	37	2	Total	RT	oML349,350	1	3	20.9977
230327	2	E4	cML014	Nuclei	Unfixed	No pol	37	2	Total	RT	oML349,350	1	1	21.0977
230327	2	E5	cML014	Nuclei	Unfixed	No pol	37	2	Total	RT	oML349,350	1	2	21.1537
230327	2	E6	cML014	Nuclei	Unfixed	No pol	37	2	Total	RT	oML349,350	1	3	21.1498
230327	2	E7	cML010	Nuclei	Unfixed	T7 pol	37	2	Total	RT	oML349,350	1	1	21.1069
230327	2	E8	cML010	Nuclei	Unfixed	T7 pol	37	2	Total	RT	oML349,350	1	2	21.0688
230327	2	E9	cML010	Nuclei	Unfixed	T7 pol	37	2	Total	RT	oML349,350	1	3	21.06
230327	2	E10	cML014	Nuclei	Unfixed	T7 pol	37	2	Total	RT	oML349,350	1	1	21.1682
230327	2	E11	cML014	Nuclei	Unfixed	T7 pol	37	2	Total	RT	oML349,350	1	2	21.1373
230327	2	E12	cML014	Nuclei	Unfixed	T7 pol	37	2	Total	RT	oML349,350	1	3	21.1597
230327	2	F1	cML010	Nuclei	Unfixed	No pol	37	2	Total	RT	oML385,386	1	1	30.5119
230327	2	F2	cML010	Nuclei	Unfixed	No pol	37	2	Total	RT	oML385,386	1	2	30.736
230327	2	F3	cML010	Nuclei	Unfixed	No pol	37	2	Total	RT	oML385,386	1	3	30.8373
230327	2	F4	cML014	Nuclei	Unfixed	No pol	37	2	Total	RT	oML385,386	1	1	30.3405
230327	2	F5	cML014	Nuclei	Unfixed	No pol	37	2	Total	RT	oML385,386	1	2	30.2808
230327	2	F6	cML014	Nuclei	Unfixed	No pol	37	2	Total	RT	oML385,386	1	3	30.2856
230327	2	F7	cML010	Nuclei	Unfixed	T7 pol	37	2	Total	RT	oML385,386	1	1	26.5502
230327	2	F8	cML010	Nuclei	Unfixed	T7 pol	37	2	Total	RT	oML385,386	1	2	26.5146
230327	2	F9	cML010	Nuclei	Unfixed	T7 pol	37	2	Total	RT	oML385,386	1	3	26.7074
230327	2	F10	cML014	Nuclei	Unfixed	T7 pol	37	2	Total	RT	oML385,386	1	1	26.2543
230327	2	F11	cML014	Nuclei	Unfixed	T7 pol	37	2	Total	RT	oML385,386	1	2	26.2994
230327	2	F12	cML014	Nuclei	Unfixed	T7 pol	37	2	Total	RT	oML385,386	1	3	26.3695
230327	2	G1	cML010	Nuclei	Unfixed	No pol	37	2	Total	RT	oML237,238	1	1	32.8465
230327	2	G2	cML010	Nuclei	Unfixed	No pol	37	2	Total	RT	oML237,238	1	2	32.7538
230327	2	G3	cML010	Nuclei	Unfixed	No pol	37	2	Total	RT	oML237,238	1	3	34.2669
230327	2	G4	cML014	Nuclei	Unfixed	No pol	37	2	Total	RT	oML237,238	1	1	33.1252
230327	2	G5	cML014	Nuclei	Unfixed	No pol	37	2	Total	RT	oML237,238	1	2	33.1744
230327	2	G6	cML014	Nuclei	Unfixed	No pol	37	2	Total	RT	oML237,238	1	3	33.542
230327	2	G7	cML010	Nuclei	Unfixed	T7 pol	37	2	Total	RT	oML237,238	1	1	30.4623
230327	2	G8	cML010	Nuclei	Unfixed	T7 pol	37	2	Total	RT	oML237,238	1	2	30.4935
230327	2	G9	cML010	Nuclei	Unfixed	T7 pol	37	2	Total	RT	oML237,238	1	3	30.2171
230327	2	G10	cML014	Nuclei	Unfixed	T7 pol	37	2	Total	RT	oML237,238	1	1	31.9503
230327	2	G11	cML014	Nuclei	Unfixed	T7 pol	37	2	Total	RT	oML237,238	1	2	32.9514
230327	2	G12	cML014	Nuclei	Unfixed	T7 pol	37	2	Total	RT	oML237,238	1	3	31.8952
230327	2	H1	cML010	Nuclei	Unfixed	No pol	37	2	Total	RT	oML245,246	1	1	34.2208
230327	2	H2	cML010	Nuclei	Unfixed	No pol	37	2	Total	RT	oML245,246	1	2	34.2593
230327	2	H3	cML010	Nuclei	Unfixed	No pol	37	2	Total	RT	oML245,246	1	3	34.8513
230327	2	H4	cML014	Nuclei	Unfixed	No pol	37	2	Total	RT	oML245,246	1	1	34.3016
230327	2	H5	cML014	Nuclei	Unfixed	No pol	37	2	Total	RT	oML245,246	1	2	34.1405
230327	2	H6	cML014	Nuclei	Unfixed	No pol	37	2	Total	RT	oML245,246	1	3	33.5011
230327	2	H7	cML010	Nuclei	Unfixed	T7 pol	37	2	Total	RT	oML245,246	1	1	32.1529
230327	2	H8	cML010	Nuclei	Unfixed	T7 pol	37	2	Total	RT	oML245,246	1	2	31.7557
230327	2	H9	cML010	Nuclei	Unfixed	T7 pol	37	2	Total	RT	oML245,246	1	3	31.8026
230327	2	H10	cML014	Nuclei	Unfixed	T7 pol	37	2	Total	RT	oML245,246	1	1	33.1106
230327	2	H11	cML014	Nuclei	Unfixed	T7 pol	37	2	Total	RT	oML245,246	1	2	34.2382
230327	2	H12	cML014	Nuclei	Unfixed	T7 pol	37	2	Total	RT	oML245,246	1	3	34.0317
230327	3	A1	cML042	Nuclei	Unfixed	No pol	37	2	Total	RT	oML492,493	1	1	29.174
230327	3	A2	cML042	Nuclei	Unfixed	No pol	37	2	Total	RT	oML492,493	1	2	28.951
230327	3	A3	cML042	Nuclei	Unfixed	No pol	37	2	Total	RT	oML492,493	1	3	28.776
230327	3	A4	cML054	Nuclei	Unfixed	No pol	37	2	Total	RT	oML492,493	1	1	28.887
230327	3	A5	cML054	Nuclei	Unfixed	No pol	37	2	Total	RT	oML492,493	1	2	28.685
230327	3	A6	cML054	Nuclei	Unfixed	No pol	37	2	Total	RT	oML492,493	1	3	28.636
230327	3	A7	cML042	Nuclei	Unfixed	T7 pol	37	2	Total	RT	oML492,493	1	1	28.396
230327	3	A8	cML042	Nuclei	Unfixed	T7 pol	37	2	Total	RT	oML492,493	1	2	28.441
230327	3	A9	cML042	Nuclei	Unfixed	T7 pol	37	2	Total	RT	oML492,493	1	3	28.544
230327	3	A10	cML054	Nuclei	Unfixed	T7 pol	37	2	Total	RT	oML492,493	1	1	24
230327	3	A11	cML054	Nuclei	Unfixed	T7 pol	37	2	Total	RT	oML492,493	1	2	24.192
230327	3	A12	cML054	Nuclei	Unfixed	T7 pol	37	2	Total	RT	oML492,493	1	3	24.263
230327	3	B1	cML042	Nuclei	Unfixed	No pol	37	2	Total	RT	oML496,497	1	1	28.759
230327	3	B2	cML042	Nuclei	Unfixed	No pol	37	2	Total	RT	oML496,497	1	2	28.788
230327	3	B3	cML042	Nuclei	Unfixed	No pol	37	2	Total	RT	oML496,497	1	3	28.453
230327	3	B4	cML054	Nuclei	Unfixed	No pol	37	2	Total	RT	oML496,497	1	1	28.565
230327	3	B5	cML054	Nuclei	Unfixed	No pol	37	2	Total	RT	oML496,497	1	2	28.535
230327	3	B6	cML054	Nuclei	Unfixed	No pol	37	2	Total	RT	oML496,497	1	3	28.594
230327	3	B7	cML042	Nuclei	Unfixed	T7 pol	37	2	Total	RT	oML496,497	1	1	27.841
230327	3	B8	cML042	Nuclei	Unfixed	T7 pol	37	2	Total	RT	oML496,497	1	2	27.84
230327	3	B9	cML042	Nuclei	Unfixed	T7 pol	37	2	Total	RT	oML496,497	1	3	27.914
230327	3	B10	cML054	Nuclei	Unfixed	T7 pol	37	2	Total	RT	oML496,497	1	1	28.349
230327	3	B11	cML054	Nuclei	Unfixed	T7 pol	37	2	Total	RT	oML496,497	1	2	27.743
230327	3	B12	cML054	Nuclei	Unfixed	T7 pol	37	2	Total	RT	oML496,497	1	3	27.475
230327	3	D1	cML042	Nuclei	Unfixed	No pol	37	2	Total	RT	oML397,398	1	1	21.997
230327	3	D2	cML042	Nuclei	Unfixed	No pol	37	2	Total	RT	oML397,398	1	2	22.233
230327	3	D3	cML042	Nuclei	Unfixed	No pol	37	2	Total	RT	oML397,398	1	3	22.126
230327	3	D4	cML054	Nuclei	Unfixed	No pol	37	2	Total	RT	oML397,398	1	1	22.68
230327	3	D5	cML054	Nuclei	Unfixed	No pol	37	2	Total	RT	oML397,398	1	2	22.639
230327	3	D6	cML054	Nuclei	Unfixed	No pol	37	2	Total	RT	oML397,398	1	3	22.621
230327	3	D7	cML042	Nuclei	Unfixed	T7 pol	37	2	Total	RT	oML397,398	1	1	22.074
230327	3	D8	cML042	Nuclei	Unfixed	T7 pol	37	2	Total	RT	oML397,398	1	2	22.072
230327	3	D9	cML042	Nuclei	Unfixed	T7 pol	37	2	Total	RT	oML397,398	1	3	22.138
230327	3	D10	cML054	Nuclei	Unfixed	T7 pol	37	2	Total	RT	oML397,398	1	1	22.682
230327	3	D11	cML054	Nuclei	Unfixed	T7 pol	37	2	Total	RT	oML397,398	1	2	22.334
230327	3	D12	cML054	Nuclei	Unfixed	T7 pol	37	2	Total	RT	oML397,398	1	3	22.412
230327	3	E1	cML042	Nuclei	Unfixed	No pol	37	2	Total	RT	oML349,350	1	1	22.068
230327	3	E2	cML042	Nuclei	Unfixed	No pol	37	2	Total	RT	oML349,350	1	2	22.04
230327	3	E3	cML042	Nuclei	Unfixed	No pol	37	2	Total	RT	oML349,350	1	3	22.21
230327	3	E4	cML054	Nuclei	Unfixed	No pol	37	2	Total	RT	oML349,350	1	1	21.816
230327	3	E5	cML054	Nuclei	Unfixed	No pol	37	2	Total	RT	oML349,350	1	2	21.784
230327	3	E6	cML054	Nuclei	Unfixed	No pol	37	2	Total	RT	oML349,350	1	3	21.802
230327	3	E7	cML042	Nuclei	Unfixed	T7 pol	37	2	Total	RT	oML349,350	1	1	22.091
230327	3	E8	cML042	Nuclei	Unfixed	T7 pol	37	2	Total	RT	oML349,350	1	2	22.05
230327	3	E9	cML042	Nuclei	Unfixed	T7 pol	37	2	Total	RT	oML349,350	1	3	22.173
230327	3	E10	cML054	Nuclei	Unfixed	T7 pol	37	2	Total	RT	oML349,350	1	1	21.68
230327	3	E11	cML054	Nuclei	Unfixed	T7 pol	37	2	Total	RT	oML349,350	1	2	21.691
230327	3	E12	cML054	Nuclei	Unfixed	T7 pol	37	2	Total	RT	oML349,350	1	3	21.692
230327	3	F1	cML042	Nuclei	Unfixed	No pol	37	2	Total	RT	oML385,386	1	1	27.161
230327	3	F2	cML042	Nuclei	Unfixed	No pol	37	2	Total	RT	oML385,386	1	2	27.456
230327	3	F3	cML042	Nuclei	Unfixed	No pol	37	2	Total	RT	oML385,386	1	3	27.382
230327	3	F4	cML054	Nuclei	Unfixed	No pol	37	2	Total	RT	oML385,386	1	1	27.491
230327	3	F5	cML054	Nuclei	Unfixed	No pol	37	2	Total	RT	oML385,386	1	2	27.378
230327	3	F6	cML054	Nuclei	Unfixed	No pol	37	2	Total	RT	oML385,386	1	3	27.491
230327	3	F7	cML042	Nuclei	Unfixed	T7 pol	37	2	Total	RT	oML385,386	1	1	25.419
230327	3	F8	cML042	Nuclei	Unfixed	T7 pol	37	2	Total	RT	oML385,386	1	2	25.382
230327	3	F9	cML042	Nuclei	Unfixed	T7 pol	37	2	Total	RT	oML385,386	1	3	25.43
230327	3	F10	cML054	Nuclei	Unfixed	T7 pol	37	2	Total	RT	oML385,386	1	1	25.712
230327	3	F11	cML054	Nuclei	Unfixed	T7 pol	37	2	Total	RT	oML385,386	1	2	25.502
230327	3	F12	cML054	Nuclei	Unfixed	T7 pol	37	2	Total	RT	oML385,386	1	3	26.034
230327	3	G1	cML042	Nuclei	Unfixed	No pol	37	2	Total	RT	oML237,238	1	1	28.39
230327	3	G2	cML042	Nuclei	Unfixed	No pol	37	2	Total	RT	oML237,238	1	2	28.595
230327	3	G3	cML042	Nuclei	Unfixed	No pol	37	2	Total	RT	oML237,238	1	3	28.771
230327	3	G4	cML054	Nuclei	Unfixed	No pol	37	2	Total	RT	oML237,238	1	1	29.728
230327	3	G5	cML054	Nuclei	Unfixed	No pol	37	2	Total	RT	oML237,238	1	2	29.189
230327	3	G6	cML054	Nuclei	Unfixed	No pol	37	2	Total	RT	oML237,238	1	3	29.369
230327	3	G7	cML042	Nuclei	Unfixed	T7 pol	37	2	Total	RT	oML237,238	1	1	28.54
230327	3	G8	cML042	Nuclei	Unfixed	T7 pol	37	2	Total	RT	oML237,238	1	2	28.661
230327	3	G9	cML042	Nuclei	Unfixed	T7 pol	37	2	Total	RT	oML237,238	1	3	28.421
230327	3	G10	cML054	Nuclei	Unfixed	T7 pol	37	2	Total	RT	oML237,238	1	1	28.505
230327	3	G11	cML054	Nuclei	Unfixed	T7 pol	37	2	Total	RT	oML237,238	1	2	28.171
230327	3	G12	cML054	Nuclei	Unfixed	T7 pol	37	2	Total	RT	oML237,238	1	3	28.602
230327	3	H1	cML042	Nuclei	Unfixed	No pol	37	2	Total	RT	oML245,246	1	1	31.108
230327	3	H2	cML042	Nuclei	Unfixed	No pol	37	2	Total	RT	oML245,246	1	2	31.102
230327	3	H3	cML042	Nuclei	Unfixed	No pol	37	2	Total	RT	oML245,246	1	3	30.674
230327	3	H4	cML054	Nuclei	Unfixed	No pol	37	2	Total	RT	oML245,246	1	1	32.575
230327	3	H5	cML054	Nuclei	Unfixed	No pol	37	2	Total	RT	oML245,246	1	2	32.102
230327	3	H6	cML054	Nuclei	Unfixed	No pol	37	2	Total	RT	oML245,246	1	3	32.353
230327	3	H7	cML042	Nuclei	Unfixed	T7 pol	37	2	Total	RT	oML245,246	1	1	30.455
230327	3	H8	cML042	Nuclei	Unfixed	T7 pol	37	2	Total	RT	oML245,246	1	2	30.45
230327	3	H9	cML042	Nuclei	Unfixed	T7 pol	37	2	Total	RT	oML245,246	1	3	30.449
230327	3	H10	cML054	Nuclei	Unfixed	T7 pol	37	2	Total	RT	oML245,246	1	1	29.748
230327	3	H11	cML054	Nuclei	Unfixed	T7 pol	37	2	Total	RT	oML245,246	1	2	30.301
230327	3	H12	cML054	Nuclei	Unfixed	T7 pol	37	2	Total	RT	oML245,246	1	3	30.159
230403	2	A1	cML033	Nuclei	Unfixed	No pol	37	2	Total	RT	oML490,491	1	1	25.0345
230403	2	A2	cML033	Nuclei	Unfixed	No pol	37	2	Total	RT	oML490,491	1	2	25.1479
230403	2	A3	cML033	Nuclei	Unfixed	No pol	37	2	Total	RT	oML490,491	1	3	25.2193
230403	2	A4	cML065	Nuclei	Unfixed	No pol	37	2	Total	RT	oML490,491	1	1	23.7465
230403	2	A5	cML065	Nuclei	Unfixed	No pol	37	2	Total	RT	oML490,491	1	2	23.8848
230403	2	A6	cML065	Nuclei	Unfixed	No pol	37	2	Total	RT	oML490,491	1	3	23.9787
230403	2	A7	cML033	Nuclei	Unfixed	T7 pol	37	2	Total	RT	oML490,491	1	1	24.9233
230403	2	A8	cML033	Nuclei	Unfixed	T7 pol	37	2	Total	RT	oML490,491	1	2	25.0851
230403	2	A9	cML033	Nuclei	Unfixed	T7 pol	37	2	Total	RT	oML490,491	1	3	25.1787
230403	2	A10	cML065	Nuclei	Unfixed	T7 pol	37	2	Total	RT	oML490,491	1	1	23.788
230403	2	A11	cML065	Nuclei	Unfixed	T7 pol	37	2	Total	RT	oML490,491	1	2	23.8399
230403	2	A12	cML065	Nuclei	Unfixed	T7 pol	37	2	Total	RT	oML490,491	1	3	23.9408
230403	2	B1	cML033	Nuclei	Unfixed	No pol	37	2	Total	RT	oML511,512	1	1	25.7641
230403	2	B2	cML033	Nuclei	Unfixed	No pol	37	2	Total	RT	oML511,512	1	2	25.6228
230403	2	B3	cML033	Nuclei	Unfixed	No pol	37	2	Total	RT	oML511,512	1	3	25.4498
230403	2	B4	cML065	Nuclei	Unfixed	No pol	37	2	Total	RT	oML511,512	1	1	25.2708
230403	2	B5	cML065	Nuclei	Unfixed	No pol	37	2	Total	RT	oML511,512	1	2	25.305
230403	2	B6	cML065	Nuclei	Unfixed	No pol	37	2	Total	RT	oML511,512	1	3	25.2776
230403	2	B7	cML033	Nuclei	Unfixed	T7 pol	37	2	Total	RT	oML511,512	1	1	25.7722
230403	2	B8	cML033	Nuclei	Unfixed	T7 pol	37	2	Total	RT	oML511,512	1	2	25.8978
230403	2	B9	cML033	Nuclei	Unfixed	T7 pol	37	2	Total	RT	oML511,512	1	3	25.8957
230403	2	B10	cML065	Nuclei	Unfixed	T7 pol	37	2	Total	RT	oML511,512	1	1	25.5421
230403	2	B11	cML065	Nuclei	Unfixed	T7 pol	37	2	Total	RT	oML511,512	1	2	25.7046
230403	2	B12	cML065	Nuclei	Unfixed	T7 pol	37	2	Total	RT	oML511,512	1	3	25.9836
230403	2	D1	cML033	Nuclei	Unfixed	No pol	37	2	Total	RT	oML397,398	1	1	19.4461
230403	2	D2	cML033	Nuclei	Unfixed	No pol	37	2	Total	RT	oML397,398	1	2	19.3134
230403	2	D3	cML033	Nuclei	Unfixed	No pol	37	2	Total	RT	oML397,398	1	3	19.3849
230403	2	D4	cML065	Nuclei	Unfixed	No pol	37	2	Total	RT	oML397,398	1	1	21.3762
230403	2	D5	cML065	Nuclei	Unfixed	No pol	37	2	Total	RT	oML397,398	1	2	21.1975
230403	2	D6	cML065	Nuclei	Unfixed	No pol	37	2	Total	RT	oML397,398	1	3	21.2004
230403	2	D7	cML033	Nuclei	Unfixed	T7 pol	37	2	Total	RT	oML397,398	1	1	19.128
230403	2	D8	cML033	Nuclei	Unfixed	T7 pol	37	2	Total	RT	oML397,398	1	2	19.1558
230403	2	D9	cML033	Nuclei	Unfixed	T7 pol	37	2	Total	RT	oML397,398	1	3	19.1946
230403	2	D10	cML065	Nuclei	Unfixed	T7 pol	37	2	Total	RT	oML397,398	1	1	20.8518
230403	2	D11	cML065	Nuclei	Unfixed	T7 pol	37	2	Total	RT	oML397,398	1	2	20.895
230403	2	D12	cML065	Nuclei	Unfixed	T7 pol	37	2	Total	RT	oML397,398	1	3	20.9667
230403	2	E1	cML033	Nuclei	Unfixed	No pol	37	2	Total	RT	oML349,350	1	1	20.358
230403	2	E2	cML033	Nuclei	Unfixed	No pol	37	2	Total	RT	oML349,350	1	2	20.3337
230403	2	E3	cML033	Nuclei	Unfixed	No pol	37	2	Total	RT	oML349,350	1	3	20.3491
230403	2	E4	cML065	Nuclei	Unfixed	No pol	37	2	Total	RT	oML349,350	1	1	20.7459
230403	2	E5	cML065	Nuclei	Unfixed	No pol	37	2	Total	RT	oML349,350	1	2	20.7254
230403	2	E6	cML065	Nuclei	Unfixed	No pol	37	2	Total	RT	oML349,350	1	3	20.7125
230403	2	E7	cML033	Nuclei	Unfixed	T7 pol	37	2	Total	RT	oML349,350	1	1	20.2641
230403	2	E8	cML033	Nuclei	Unfixed	T7 pol	37	2	Total	RT	oML349,350	1	2	20.324
230403	2	E9	cML033	Nuclei	Unfixed	T7 pol	37	2	Total	RT	oML349,350	1	3	20.2027
230403	2	E10	cML065	Nuclei	Unfixed	T7 pol	37	2	Total	RT	oML349,350	1	1	20.5836
230403	2	E11	cML065	Nuclei	Unfixed	T7 pol	37	2	Total	RT	oML349,350	1	2	20.6778
230403	2	E12	cML065	Nuclei	Unfixed	T7 pol	37	2	Total	RT	oML349,350	1	3	20.55
230403	2	F1	cML033	Nuclei	Unfixed	No pol	37	2	Total	RT	oML385,386	1	1	28.1054
230403	2	F2	cML033	Nuclei	Unfixed	No pol	37	2	Total	RT	oML385,386	1	2	27.5073
230403	2	F3	cML033	Nuclei	Unfixed	No pol	37	2	Total	RT	oML385,386	1	3	27.6914
230403	2	F4	cML065	Nuclei	Unfixed	No pol	37	2	Total	RT	oML385,386	1	1	28.4289
230403	2	F5	cML065	Nuclei	Unfixed	No pol	37	2	Total	RT	oML385,386	1	2	27.7776
230403	2	F6	cML065	Nuclei	Unfixed	No pol	37	2	Total	RT	oML385,386	1	3	27.9981
230403	2	F7	cML033	Nuclei	Unfixed	T7 pol	37	2	Total	RT	oML385,386	1	1	25.9517
230403	2	F8	cML033	Nuclei	Unfixed	T7 pol	37	2	Total	RT	oML385,386	1	2	25.9009
230403	2	F9	cML033	Nuclei	Unfixed	T7 pol	37	2	Total	RT	oML385,386	1	3	25.8196
230403	2	F10	cML065	Nuclei	Unfixed	T7 pol	37	2	Total	RT	oML385,386	1	1	26.1606
230403	2	F11	cML065	Nuclei	Unfixed	T7 pol	37	2	Total	RT	oML385,386	1	2	26.0272
230403	2	F12	cML065	Nuclei	Unfixed	T7 pol	37	2	Total	RT	oML385,386	1	3	26.0301
230403	2	G1	cML033	Nuclei	Unfixed	No pol	37	2	Total	RT	oML237,238	1	1	29.4157
230403	2	G2	cML033	Nuclei	Unfixed	No pol	37	2	Total	RT	oML237,238	1	2	29.3518
230403	2	G3	cML033	Nuclei	Unfixed	No pol	37	2	Total	RT	oML237,238	1	3	29.4067
230403	2	G4	cML065	Nuclei	Unfixed	No pol	37	2	Total	RT	oML237,238	1	1	30.5094
230403	2	G5	cML065	Nuclei	Unfixed	No pol	37	2	Total	RT	oML237,238	1	2	30.7947
230403	2	G6	cML065	Nuclei	Unfixed	No pol	37	2	Total	RT	oML237,238	1	3	30.5187
230403	2	G7	cML033	Nuclei	Unfixed	T7 pol	37	2	Total	RT	oML237,238	1	1	31.8757
230403	2	G8	cML033	Nuclei	Unfixed	T7 pol	37	2	Total	RT	oML237,238	1	2	32.6645
230403	2	G9	cML033	Nuclei	Unfixed	T7 pol	37	2	Total	RT	oML237,238	1	3	32.2289
230403	2	G10	cML065	Nuclei	Unfixed	T7 pol	37	2	Total	RT	oML237,238	1	1	36.8886
230403	2	G11	cML065	Nuclei	Unfixed	T7 pol	37	2	Total	RT	oML237,238	1	2	33.8922
230403	2	G12	cML065	Nuclei	Unfixed	T7 pol	37	2	Total	RT	oML237,238	1	3	36.9354
230403	2	H1	cML033	Nuclei	Unfixed	No pol	37	2	Total	RT	oML245,246	1	1	29.1011
230403	2	H2	cML033	Nuclei	Unfixed	No pol	37	2	Total	RT	oML245,246	1	2	29.1164
230403	2	H3	cML033	Nuclei	Unfixed	No pol	37	2	Total	RT	oML245,246	1	3	29.1343
230403	2	H4	cML065	Nuclei	Unfixed	No pol	37	2	Total	RT	oML245,246	1	1	30.341
230403	2	H5	cML065	Nuclei	Unfixed	No pol	37	2	Total	RT	oML245,246	1	2	29.9508
230403	2	H6	cML065	Nuclei	Unfixed	No pol	37	2	Total	RT	oML245,246	1	3	30.0651
230403	2	H7	cML033	Nuclei	Unfixed	T7 pol	37	2	Total	RT	oML245,246	1	1	31.8319
230403	2	H8	cML033	Nuclei	Unfixed	T7 pol	37	2	Total	RT	oML245,246	1	2	32.2729
230403	2	H9	cML033	Nuclei	Unfixed	T7 pol	37	2	Total	RT	oML245,246	1	3	32.0824
230403	2	H10	cML065	Nuclei	Unfixed	T7 pol	37	2	Total	RT	oML245,246	1	1	33.6131
230403	2	H11	cML065	Nuclei	Unfixed	T7 pol	37	2	Total	RT	oML245,246	1	2	35.3425
230403	2	H12	cML065	Nuclei	Unfixed	T7 pol	37	2	Total	RT	oML245,246	1	3	34.6295
230419	1	A1	cML010	Cells	Fixed	No pol	37	2	Total	No RT	oML369,370	1	1	34.5185
230419	1	A2	cML010	Cells	Fixed	No pol	37	2	Total	No RT	oML369,370	1	2	36.289
230419	1	A3	cML010	Cells	Fixed	No pol	37	2	Total	No RT	oML369,370	1	3	36.5999
230419	1	A4	cML014	Cells	Fixed	No pol	37	2	Total	No RT	oML369,370	1	1	Undetermined
230419	1	A5	cML014	Cells	Fixed	No pol	37	2	Total	No RT	oML369,370	1	2	36.3548
230419	1	A6	cML014	Cells	Fixed	No pol	37	2	Total	No RT	oML369,370	1	3	36.5828
230419	1	A7	cML010	Cells	Fixed	T7 pol	37	2	Total	No RT	oML369,370	1	1	Undetermined
230419	1	A8	cML010	Cells	Fixed	T7 pol	37	2	Total	No RT	oML369,370	1	2	37.3029
230419	1	A9	cML010	Cells	Fixed	T7 pol	37	2	Total	No RT	oML369,370	1	3	36.4254
230419	1	A10	cML014	Cells	Fixed	T7 pol	37	2	Total	No RT	oML369,370	1	1	36.5361
230419	1	A11	cML014	Cells	Fixed	T7 pol	37	2	Total	No RT	oML369,370	1	2	35.6461
230419	1	A12	cML014	Cells	Fixed	T7 pol	37	2	Total	No RT	oML369,370	1	3	36.5897
230419	1	B1	cML010	Cells	Fixed	No pol	37	2	Total	RT	oML369,370	1	1	34.8124
230419	1	B2	cML010	Cells	Fixed	No pol	37	2	Total	RT	oML369,370	1	2	36.5101
230419	1	B3	cML010	Cells	Fixed	No pol	37	2	Total	RT	oML369,370	1	3	37.2908
230419	1	B4	cML014	Cells	Fixed	No pol	37	2	Total	RT	oML369,370	1	1	36.1777
230419	1	B5	cML014	Cells	Fixed	No pol	37	2	Total	RT	oML369,370	1	2	36.4481
230419	1	B6	cML014	Cells	Fixed	No pol	37	2	Total	RT	oML369,370	1	3	37.2326
230419	1	B7	cML010	Cells	Fixed	T7 pol	37	2	Total	RT	oML369,370	1	1	34.3377
230419	1	B8	cML010	Cells	Fixed	T7 pol	37	2	Total	RT	oML369,370	1	2	35.6289
230419	1	B9	cML010	Cells	Fixed	T7 pol	37	2	Total	RT	oML369,370	1	3	35.6709
230419	1	B10	cML014	Cells	Fixed	T7 pol	37	2	Total	RT	oML369,370	1	1	28.2983
230419	1	B11	cML014	Cells	Fixed	T7 pol	37	2	Total	RT	oML369,370	1	2	28.2692
230419	1	B12	cML014	Cells	Fixed	T7 pol	37	2	Total	RT	oML369,370	1	3	28.4769
230419	2	A1	cML010	Cells	Fixed	No pol	37	2	Total	No RT	oML349,350	1	1	32.5835
230419	2	A2	cML010	Cells	Fixed	No pol	37	2	Total	No RT	oML349,350	1	2	34.0848
230419	2	A3	cML010	Cells	Fixed	No pol	37	2	Total	No RT	oML349,350	1	3	36.0074
230419	2	A4	cML014	Cells	Fixed	No pol	37	2	Total	No RT	oML349,350	1	1	34.9368
230419	2	A5	cML014	Cells	Fixed	No pol	37	2	Total	No RT	oML349,350	1	2	34.5706
230419	2	A6	cML014	Cells	Fixed	No pol	37	2	Total	No RT	oML349,350	1	3	32.3806
230419	2	A7	cML010	Cells	Fixed	T7 pol	37	2	Total	No RT	oML349,350	1	1	Undetermined
230419	2	A8	cML010	Cells	Fixed	T7 pol	37	2	Total	No RT	oML349,350	1	2	34.9746
230419	2	A9	cML010	Cells	Fixed	T7 pol	37	2	Total	No RT	oML349,350	1	3	38.6628
230419	2	A10	cML014	Cells	Fixed	T7 pol	37	2	Total	No RT	oML349,350	1	1	31.8982
230419	2	A11	cML014	Cells	Fixed	T7 pol	37	2	Total	No RT	oML349,350	1	2	33.1972
230419	2	A12	cML014	Cells	Fixed	T7 pol	37	2	Total	No RT	oML349,350	1	3	32.7752
230419	2	B1	cML010	Cells	Fixed	No pol	37	2	Total	RT	oML349,350	1	1	20.274
230419	2	B2	cML010	Cells	Fixed	No pol	37	2	Total	RT	oML349,350	1	2	20.0543
230419	2	B3	cML010	Cells	Fixed	No pol	37	2	Total	RT	oML349,350	1	3	19.7944
230419	2	B4	cML014	Cells	Fixed	No pol	37	2	Total	RT	oML349,350	1	1	20.1698
230419	2	B5	cML014	Cells	Fixed	No pol	37	2	Total	RT	oML349,350	1	2	20.1306
230419	2	B6	cML014	Cells	Fixed	No pol	37	2	Total	RT	oML349,350	1	3	20.1398
230419	2	B7	cML010	Cells	Fixed	T7 pol	37	2	Total	RT	oML349,350	1	1	19.8477
230419	2	B8	cML010	Cells	Fixed	T7 pol	37	2	Total	RT	oML349,350	1	2	19.8658
230419	2	B9	cML010	Cells	Fixed	T7 pol	37	2	Total	RT	oML349,350	1	3	19.8254
230419	2	B10	cML014	Cells	Fixed	T7 pol	37	2	Total	RT	oML349,350	1	1	19.8721
230419	2	B11	cML014	Cells	Fixed	T7 pol	37	2	Total	RT	oML349,350	1	2	19.9238
230419	2	B12	cML014	Cells	Fixed	T7 pol	37	2	Total	RT	oML349,350	1	3	19.8855
230419	2	E1	cML010	Cells	Fixed	No pol	37	2	Total	No RT	oML385,386	1	1	Undetermined
230419	2	E2	cML010	Cells	Fixed	No pol	37	2	Total	No RT	oML385,386	1	2	34.5785
230419	2	E3	cML010	Cells	Fixed	No pol	37	2	Total	No RT	oML385,386	1	3	34.9109
230419	2	E4	cML014	Cells	Fixed	No pol	37	2	Total	No RT	oML385,386	1	1	36.3602
230419	2	E5	cML014	Cells	Fixed	No pol	37	2	Total	No RT	oML385,386	1	2	33.8046
230419	2	E6	cML014	Cells	Fixed	No pol	37	2	Total	No RT	oML385,386	1	3	Undetermined
230419	2	E7	cML010	Cells	Fixed	T7 pol	37	2	Total	No RT	oML385,386	1	1	Undetermined
230419	2	E8	cML010	Cells	Fixed	T7 pol	37	2	Total	No RT	oML385,386	1	2	Undetermined
230419	2	E9	cML010	Cells	Fixed	T7 pol	37	2	Total	No RT	oML385,386	1	3	Undetermined
230419	2	E10	cML014	Cells	Fixed	T7 pol	37	2	Total	No RT	oML385,386	1	1	Undetermined
230419	2	E11	cML014	Cells	Fixed	T7 pol	37	2	Total	No RT	oML385,386	1	2	33.8047
230419	2	E12	cML014	Cells	Fixed	T7 pol	37	2	Total	No RT	oML385,386	1	3	33.9914
230419	2	F1	cML010	Cells	Fixed	No pol	37	2	Total	RT	oML385,386	1	1	35.3865
230419	2	F2	cML010	Cells	Fixed	No pol	37	2	Total	RT	oML385,386	1	2	35.1727
230419	2	F3	cML010	Cells	Fixed	No pol	37	2	Total	RT	oML385,386	1	3	34.6727
230419	2	F4	cML014	Cells	Fixed	No pol	37	2	Total	RT	oML385,386	1	1	38.5259
230419	2	F5	cML014	Cells	Fixed	No pol	37	2	Total	RT	oML385,386	1	2	34.3871
230419	2	F6	cML014	Cells	Fixed	No pol	37	2	Total	RT	oML385,386	1	3	35.2198
230419	2	F7	cML010	Cells	Fixed	T7 pol	37	2	Total	RT	oML385,386	1	1	32.6255
230419	2	F8	cML010	Cells	Fixed	T7 pol	37	2	Total	RT	oML385,386	1	2	32.0562
230419	2	F9	cML010	Cells	Fixed	T7 pol	37	2	Total	RT	oML385,386	1	3	32.6232
230419	2	F10	cML014	Cells	Fixed	T7 pol	37	2	Total	RT	oML385,386	1	1	30.3718
230419	2	F11	cML014	Cells	Fixed	T7 pol	37	2	Total	RT	oML385,386	1	2	30.1166
230419	2	F12	cML014	Cells	Fixed	T7 pol	37	2	Total	RT	oML385,386	1	3	30.3551
230619	1	B1	cML042	Nuclei	Unfixed	T7 pol	37	2	Pellet	RT	oML490,491	1	1	28.1168
230619	1	B2	cML042	Nuclei	Unfixed	T7 pol	37	2	Pellet	RT	oML490,491	1	2	28.4367
230619	1	B3	cML042	Nuclei	Unfixed	T7 pol	37	2	Pellet	RT	oML490,491	1	3	27.7463
230619	1	B4	cML054	Nuclei	Unfixed	T7 pol	37	2	Pellet	RT	oML490,491	1	1	22.4852
230619	1	B5	cML054	Nuclei	Unfixed	T7 pol	37	2	Pellet	RT	oML490,491	1	2	22.7685
230619	1	B6	cML054	Nuclei	Unfixed	T7 pol	37	2	Pellet	RT	oML490,491	1	3	22.5737
230619	1	B7	cML042	Nuclei	Fixed	T7 pol	37	2	Pellet	RT	oML490,491	1	1	30.8104
230619	1	B8	cML042	Nuclei	Fixed	T7 pol	37	2	Pellet	RT	oML490,491	1	2	30.7489
230619	1	B9	cML042	Nuclei	Fixed	T7 pol	37	2	Pellet	RT	oML490,491	1	3	30.6566
230619	1	B10	cML054	Nuclei	Fixed	T7 pol	37	2	Pellet	RT	oML490,491	1	1	28.2816
230619	1	B11	cML054	Nuclei	Fixed	T7 pol	37	2	Pellet	RT	oML490,491	1	2	28.4401
230619	1	B12	cML054	Nuclei	Fixed	T7 pol	37	2	Pellet	RT	oML490,491	1	3	28.7558
230619	1	D1	cML042	Nuclei	Unfixed	T7 pol	37	2	Supernantant	RT	oML490,491	1	1	30.5898
230619	1	D2	cML042	Nuclei	Unfixed	T7 pol	37	2	Supernantant	RT	oML490,491	1	2	30.4381
230619	1	D3	cML042	Nuclei	Unfixed	T7 pol	37	2	Supernantant	RT	oML490,491	1	3	30.2924
230619	1	D4	cML054	Nuclei	Unfixed	T7 pol	37	2	Supernantant	RT	oML490,491	1	1	24.4257
230619	1	D5	cML054	Nuclei	Unfixed	T7 pol	37	2	Supernantant	RT	oML490,491	1	2	24.4399
230619	1	D6	cML054	Nuclei	Unfixed	T7 pol	37	2	Supernantant	RT	oML490,491	1	3	24.6222
230619	1	D7	cML042	Nuclei	Fixed	T7 pol	37	2	Supernantant	RT	oML490,491	1	1	33.1313
230619	1	D8	cML042	Nuclei	Fixed	T7 pol	37	2	Supernantant	RT	oML490,491	1	2	35.7115
230619	1	D9	cML042	Nuclei	Fixed	T7 pol	37	2	Supernantant	RT	oML490,491	1	3	34.1572
230619	1	D10	cML054	Nuclei	Fixed	T7 pol	37	2	Supernantant	RT	oML490,491	1	1	31.6043
230619	1	D11	cML054	Nuclei	Fixed	T7 pol	37	2	Supernantant	RT	oML490,491	1	2	31.3837
230619	1	D12	cML054	Nuclei	Fixed	T7 pol	37	2	Supernantant	RT	oML490,491	1	3	31.4381
230619	1	F1	cML042	Nuclei	Unfixed	T7 pol	37	2	Pellet	RT	oML349,350	1	1	25.1752
230619	1	F2	cML042	Nuclei	Unfixed	T7 pol	37	2	Pellet	RT	oML349,350	1	2	24.5739
230619	1	F3	cML042	Nuclei	Unfixed	T7 pol	37	2	Pellet	RT	oML349,350	1	3	24.8908
230619	1	F4	cML054	Nuclei	Unfixed	T7 pol	37	2	Pellet	RT	oML349,350	1	1	24.2603
230619	1	F5	cML054	Nuclei	Unfixed	T7 pol	37	2	Pellet	RT	oML349,350	1	2	24.0255
230619	1	F6	cML054	Nuclei	Unfixed	T7 pol	37	2	Pellet	RT	oML349,350	1	3	24.0854
230619	1	F7	cML042	Nuclei	Fixed	T7 pol	37	2	Pellet	RT	oML349,350	1	1	23.3313
230619	1	F8	cML042	Nuclei	Fixed	T7 pol	37	2	Pellet	RT	oML349,350	1	2	23.3582
230619	1	F9	cML042	Nuclei	Fixed	T7 pol	37	2	Pellet	RT	oML349,350	1	3	23.366
230619	1	F10	cML054	Nuclei	Fixed	T7 pol	37	2	Pellet	RT	oML349,350	1	1	23.853
230619	1	F11	cML054	Nuclei	Fixed	T7 pol	37	2	Pellet	RT	oML349,350	1	2	24.0141
230619	1	F12	cML054	Nuclei	Fixed	T7 pol	37	2	Pellet	RT	oML349,350	1	3	24.1605
230619	1	G1	cML042	Nuclei	Unfixed	T7 pol	37	2	Supernantant	RT	oML349,350	1	1	23.4283
230619	1	G2	cML042	Nuclei	Unfixed	T7 pol	37	2	Supernantant	RT	oML349,350	1	2	23.0627
230619	1	G3	cML042	Nuclei	Unfixed	T7 pol	37	2	Supernantant	RT	oML349,350	1	3	23.0786
230619	1	G4	cML054	Nuclei	Unfixed	T7 pol	37	2	Supernantant	RT	oML349,350	1	1	23.567
230619	1	G5	cML054	Nuclei	Unfixed	T7 pol	37	2	Supernantant	RT	oML349,350	1	2	23.7956
230619	1	G6	cML054	Nuclei	Unfixed	T7 pol	37	2	Supernantant	RT	oML349,350	1	3	23.6759
230619	1	G7	cML042	Nuclei	Fixed	T7 pol	37	2	Supernantant	RT	oML349,350	1	1	26.2057
230619	1	G8	cML042	Nuclei	Fixed	T7 pol	37	2	Supernantant	RT	oML349,350	1	2	26.207
230619	1	G9	cML042	Nuclei	Fixed	T7 pol	37	2	Supernantant	RT	oML349,350	1	3	26.2659
230619	1	G10	cML054	Nuclei	Fixed	T7 pol	37	2	Supernantant	RT	oML349,350	1	1	26.8169
230619	1	G11	cML054	Nuclei	Fixed	T7 pol	37	2	Supernantant	RT	oML349,350	1	2	26.9257
230619	1	G12	cML054	Nuclei	Fixed	T7 pol	37	2	Supernantant	RT	oML349,350	1	3	27.3452
230621	1	A1	cML054	Cells	Fixed	T7 pol	34	0.5	Pellet	RT	oML490,491	1	1	27.8895
230621	1	A2	cML054	Cells	Fixed	T7 pol	34	0.5	Pellet	RT	oML490,491	1	2	27.9028
230621	1	A3	cML054	Cells	Fixed	T7 pol	34	0.5	Pellet	RT	oML490,491	1	3	27.9606
230621	1	A4	cML054	Cells	Fixed	T7 pol	34	0.5	Supernantant	RT	oML490,491	1	1	24.6986
230621	1	A5	cML054	Cells	Fixed	T7 pol	34	0.5	Supernantant	RT	oML490,491	1	2	24.7472
230621	1	A6	cML054	Cells	Fixed	T7 pol	34	0.5	Supernantant	RT	oML490,491	1	3	24.5584
230621	1	A7	cML042	Cells	Fixed	T7 pol	34	0.5	Pellet	RT	oML490,491	1	1	27.5061
230621	1	A8	cML042	Cells	Fixed	T7 pol	34	0.5	Pellet	RT	oML490,491	1	2	27.4013
230621	1	A9	cML042	Cells	Fixed	T7 pol	34	0.5	Pellet	RT	oML490,491	1	3	27.448
230621	1	A10	cML042	Cells	Fixed	T7 pol	34	0.5	Supernantant	RT	oML490,491	1	1	34.24
230621	1	A11	cML042	Cells	Fixed	T7 pol	34	0.5	Supernantant	RT	oML490,491	1	2	34.4552
230621	1	A12	cML042	Cells	Fixed	T7 pol	34	0.5	Supernantant	RT	oML490,491	1	3	34.0881
230621	1	B1	cML054	Cells	Fixed	T7 pol	34	2	Pellet	RT	oML490,491	1	1	26.9639
230621	1	B2	cML054	Cells	Fixed	T7 pol	34	2	Pellet	RT	oML490,491	1	2	26.9873
230621	1	B3	cML054	Cells	Fixed	T7 pol	34	2	Pellet	RT	oML490,491	1	3	26.8862
230621	1	B4	cML054	Cells	Fixed	T7 pol	34	2	Supernantant	RT	oML490,491	1	1	23.1096
230621	1	B5	cML054	Cells	Fixed	T7 pol	34	2	Supernantant	RT	oML490,491	1	2	23.028
230621	1	B6	cML054	Cells	Fixed	T7 pol	34	2	Supernantant	RT	oML490,491	1	3	23.0701
230621	1	B7	cML042	Cells	Fixed	T7 pol	34	2	Pellet	RT	oML490,491	1	1	27.0403
230621	1	B8	cML042	Cells	Fixed	T7 pol	34	2	Pellet	RT	oML490,491	1	2	26.9873
230621	1	B9	cML042	Cells	Fixed	T7 pol	34	2	Pellet	RT	oML490,491	1	3	26.9783
230621	1	B10	cML042	Cells	Fixed	T7 pol	34	2	Supernantant	RT	oML490,491	1	1	31.0172
230621	1	B11	cML042	Cells	Fixed	T7 pol	34	2	Supernantant	RT	oML490,491	1	2	31.824
230621	1	B12	cML042	Cells	Fixed	T7 pol	34	2	Supernantant	RT	oML490,491	1	3	30.7612
230621	1	D1	cML054	Cells	Fixed	T7 pol	37	0.5	Pellet	RT	oML490,491	1	1	24.4487
230621	1	D2	cML054	Cells	Fixed	T7 pol	37	0.5	Pellet	RT	oML490,491	1	2	24.4272
230621	1	D3	cML054	Cells	Fixed	T7 pol	37	0.5	Pellet	RT	oML490,491	1	3	24.3202
230621	1	D4	cML054	Cells	Fixed	T7 pol	37	0.5	Supernantant	RT	oML490,491	1	1	26.561
230621	1	D5	cML054	Cells	Fixed	T7 pol	37	0.5	Supernantant	RT	oML490,491	1	2	26.4765
230621	1	D6	cML054	Cells	Fixed	T7 pol	37	0.5	Supernantant	RT	oML490,491	1	3	26.5161
230621	1	D7	cML042	Cells	Fixed	T7 pol	37	0.5	Pellet	RT	oML490,491	1	1	27.8066
230621	1	D8	cML042	Cells	Fixed	T7 pol	37	0.5	Pellet	RT	oML490,491	1	2	27.9198
230621	1	D9	cML042	Cells	Fixed	T7 pol	37	0.5	Pellet	RT	oML490,491	1	3	27.8793
230621	1	D10	cML042	Cells	Fixed	T7 pol	37	0.5	Supernantant	RT	oML490,491	1	1	33.2058
230621	1	D11	cML042	Cells	Fixed	T7 pol	37	0.5	Supernantant	RT	oML490,491	1	2	32.9696
230621	1	D12	cML042	Cells	Fixed	T7 pol	37	0.5	Supernantant	RT	oML490,491	1	3	34.3847
230621	1	E1	cML054	Cells	Fixed	T7 pol	37	2	Pellet	RT	oML490,491	1	1	23.2579
230621	1	E2	cML054	Cells	Fixed	T7 pol	37	2	Pellet	RT	oML490,491	1	2	23.2168
230621	1	E3	cML054	Cells	Fixed	T7 pol	37	2	Pellet	RT	oML490,491	1	3	23.078
230621	1	E4	cML054	Cells	Fixed	T7 pol	37	2	Supernantant	RT	oML490,491	1	1	23.8081
230621	1	E5	cML054	Cells	Fixed	T7 pol	37	2	Supernantant	RT	oML490,491	1	2	23.8253
230621	1	E6	cML054	Cells	Fixed	T7 pol	37	2	Supernantant	RT	oML490,491	1	3	23.709
230621	1	E7	cML042	Cells	Fixed	T7 pol	37	2	Pellet	RT	oML490,491	1	1	28.0827
230621	1	E8	cML042	Cells	Fixed	T7 pol	37	2	Pellet	RT	oML490,491	1	2	28.2806
230621	1	E9	cML042	Cells	Fixed	T7 pol	37	2	Pellet	RT	oML490,491	1	3	28.3674
230621	1	E10	cML042	Cells	Fixed	T7 pol	37	2	Supernantant	RT	oML490,491	1	1	31.5298
230621	1	E11	cML042	Cells	Fixed	T7 pol	37	2	Supernantant	RT	oML490,491	1	2	31.8177
230621	1	E12	cML042	Cells	Fixed	T7 pol	37	2	Supernantant	RT	oML490,491	1	3	31.6216
230621	1	F1	cML054	Cells	Fixed	T7 pol	40	0.5	Pellet	RT	oML490,491	1	1	24.0903
230621	1	F2	cML054	Cells	Fixed	T7 pol	40	0.5	Pellet	RT	oML490,491	1	2	24.0061
230621	1	F3	cML054	Cells	Fixed	T7 pol	40	0.5	Pellet	RT	oML490,491	1	3	23.9071
230621	1	F4	cML054	Cells	Fixed	T7 pol	40	0.5	Supernantant	RT	oML490,491	1	1	24.634
230621	1	F5	cML054	Cells	Fixed	T7 pol	40	0.5	Supernantant	RT	oML490,491	1	2	24.5462
230621	1	F6	cML054	Cells	Fixed	T7 pol	40	0.5	Supernantant	RT	oML490,491	1	3	24.5337
230621	1	F7	cML042	Cells	Fixed	T7 pol	40	0.5	Pellet	RT	oML490,491	1	1	28.9659
230621	1	F8	cML042	Cells	Fixed	T7 pol	40	0.5	Pellet	RT	oML490,491	1	2	28.7914
230621	1	F9	cML042	Cells	Fixed	T7 pol	40	0.5	Pellet	RT	oML490,491	1	3	28.8048
230621	1	F10	cML042	Cells	Fixed	T7 pol	40	0.5	Supernantant	RT	oML490,491	1	1	33.4468
230621	1	F11	cML042	Cells	Fixed	T7 pol	40	0.5	Supernantant	RT	oML490,491	1	2	33.2433
230621	1	F12	cML042	Cells	Fixed	T7 pol	40	0.5	Supernantant	RT	oML490,491	1	3	33.3859
230621	1	G1	cML054	Cells	Fixed	T7 pol	40	2	Pellet	RT	oML490,491	1	1	23.4189
230621	1	G2	cML054	Cells	Fixed	T7 pol	40	2	Pellet	RT	oML490,491	1	2	23.3469
230621	1	G3	cML054	Cells	Fixed	T7 pol	40	2	Pellet	RT	oML490,491	1	3	23.4497
230621	1	G4	cML054	Cells	Fixed	T7 pol	40	2	Supernantant	RT	oML490,491	1	1	23.4499
230621	1	G5	cML054	Cells	Fixed	T7 pol	40	2	Supernantant	RT	oML490,491	1	2	23.3582
230621	1	G6	cML054	Cells	Fixed	T7 pol	40	2	Supernantant	RT	oML490,491	1	3	23.2302
230621	1	G7	cML042	Cells	Fixed	T7 pol	40	2	Pellet	RT	oML490,491	1	1	27.2364
230621	1	G8	cML042	Cells	Fixed	T7 pol	40	2	Pellet	RT	oML490,491	1	2	26.9543
230621	1	G9	cML042	Cells	Fixed	T7 pol	40	2	Pellet	RT	oML490,491	1	3	27.3086
230621	1	G10	cML042	Cells	Fixed	T7 pol	40	2	Supernantant	RT	oML490,491	1	1	31.5724
230621	1	G11	cML042	Cells	Fixed	T7 pol	40	2	Supernantant	RT	oML490,491	1	2	32.4136
230621	1	G12	cML042	Cells	Fixed	T7 pol	40	2	Supernantant	RT	oML490,491	1	3	32.3475
230621	2	A1	cML054	Cells	Fixed	T7 pol	34	0.5	Pellet	RT	oML349,350	1	1	25.901
230621	2	A2	cML054	Cells	Fixed	T7 pol	34	0.5	Pellet	RT	oML349,350	1	2	25.5286
230621	2	A3	cML054	Cells	Fixed	T7 pol	34	0.5	Pellet	RT	oML349,350	1	3	25.6381
230621	2	A4	cML054	Cells	Fixed	T7 pol	34	0.5	Supernantant	RT	oML349,350	1	1	19.4332
230621	2	A5	cML054	Cells	Fixed	T7 pol	34	0.5	Supernantant	RT	oML349,350	1	2	19.424
230621	2	A6	cML054	Cells	Fixed	T7 pol	34	0.5	Supernantant	RT	oML349,350	1	3	19.4732
230621	2	A7	cML042	Cells	Fixed	T7 pol	34	0.5	Pellet	RT	oML349,350	1	1	21.7627
230621	2	A8	cML042	Cells	Fixed	T7 pol	34	0.5	Pellet	RT	oML349,350	1	2	21.7369
230621	2	A9	cML042	Cells	Fixed	T7 pol	34	0.5	Pellet	RT	oML349,350	1	3	21.8373
230621	2	A10	cML042	Cells	Fixed	T7 pol	34	0.5	Supernantant	RT	oML349,350	1	1	21.8087
230621	2	A11	cML042	Cells	Fixed	T7 pol	34	0.5	Supernantant	RT	oML349,350	1	2	21.8969
230621	2	A12	cML042	Cells	Fixed	T7 pol	34	0.5	Supernantant	RT	oML349,350	1	3	21.8751
230621	2	B1	cML054	Cells	Fixed	T7 pol	34	2	Pellet	RT	oML349,350	1	1	26.0429
230621	2	B2	cML054	Cells	Fixed	T7 pol	34	2	Pellet	RT	oML349,350	1	2	25.9776
230621	2	B3	cML054	Cells	Fixed	T7 pol	34	2	Pellet	RT	oML349,350	1	3	25.8808
230621	2	B4	cML054	Cells	Fixed	T7 pol	34	2	Supernantant	RT	oML349,350	1	1	19.8783
230621	2	B5	cML054	Cells	Fixed	T7 pol	34	2	Supernantant	RT	oML349,350	1	2	19.8928
230621	2	B6	cML054	Cells	Fixed	T7 pol	34	2	Supernantant	RT	oML349,350	1	3	19.983
230621	2	B7	cML042	Cells	Fixed	T7 pol	34	2	Pellet	RT	oML349,350	1	1	22.0303
230621	2	B8	cML042	Cells	Fixed	T7 pol	34	2	Pellet	RT	oML349,350	1	2	21.9276
230621	2	B9	cML042	Cells	Fixed	T7 pol	34	2	Pellet	RT	oML349,350	1	3	22.1343
230621	2	B10	cML042	Cells	Fixed	T7 pol	34	2	Supernantant	RT	oML349,350	1	1	20.504
230621	2	B11	cML042	Cells	Fixed	T7 pol	34	2	Supernantant	RT	oML349,350	1	2	20.6373
230621	2	B12	cML042	Cells	Fixed	T7 pol	34	2	Supernantant	RT	oML349,350	1	3	20.6599
230621	2	D1	cML054	Cells	Fixed	T7 pol	37	0.5	Pellet	RT	oML349,350	1	1	22.7718
230621	2	D2	cML054	Cells	Fixed	T7 pol	37	0.5	Pellet	RT	oML349,350	1	2	22.6879
230621	2	D3	cML054	Cells	Fixed	T7 pol	37	0.5	Pellet	RT	oML349,350	1	3	22.6067
230621	2	D4	cML054	Cells	Fixed	T7 pol	37	0.5	Supernantant	RT	oML349,350	1	1	21.7297
230621	2	D5	cML054	Cells	Fixed	T7 pol	37	0.5	Supernantant	RT	oML349,350	1	2	21.726
230621	2	D6	cML054	Cells	Fixed	T7 pol	37	0.5	Supernantant	RT	oML349,350	1	3	21.7337
230621	2	D7	cML042	Cells	Fixed	T7 pol	37	0.5	Pellet	RT	oML349,350	1	1	22.3322
230621	2	D8	cML042	Cells	Fixed	T7 pol	37	0.5	Pellet	RT	oML349,350	1	2	22.3475
230621	2	D9	cML042	Cells	Fixed	T7 pol	37	0.5	Pellet	RT	oML349,350	1	3	22.4089
230621	2	D10	cML042	Cells	Fixed	T7 pol	37	0.5	Supernantant	RT	oML349,350	1	1	20.444
230621	2	D11	cML042	Cells	Fixed	T7 pol	37	0.5	Supernantant	RT	oML349,350	1	2	20.5575
230621	2	D12	cML042	Cells	Fixed	T7 pol	37	0.5	Supernantant	RT	oML349,350	1	3	20.658
230621	2	E1	cML054	Cells	Fixed	T7 pol	37	2	Pellet	RT	oML349,350	1	1	23.1393
230621	2	E2	cML054	Cells	Fixed	T7 pol	37	2	Pellet	RT	oML349,350	1	2	22.995
230621	2	E3	cML054	Cells	Fixed	T7 pol	37	2	Pellet	RT	oML349,350	1	3	22.7603
230621	2	E4	cML054	Cells	Fixed	T7 pol	37	2	Supernantant	RT	oML349,350	1	1	21.431
230621	2	E5	cML054	Cells	Fixed	T7 pol	37	2	Supernantant	RT	oML349,350	1	2	21.4012
230621	2	E6	cML054	Cells	Fixed	T7 pol	37	2	Supernantant	RT	oML349,350	1	3	21.2934
230621	2	E7	cML042	Cells	Fixed	T7 pol	37	2	Pellet	RT	oML349,350	1	1	22.9433
230621	2	E8	cML042	Cells	Fixed	T7 pol	37	2	Pellet	RT	oML349,350	1	2	23.0087
230621	2	E9	cML042	Cells	Fixed	T7 pol	37	2	Pellet	RT	oML349,350	1	3	22.9994
230621	2	E10	cML042	Cells	Fixed	T7 pol	37	2	Supernantant	RT	oML349,350	1	1	20.0087
230621	2	E11	cML042	Cells	Fixed	T7 pol	37	2	Supernantant	RT	oML349,350	1	2	20.5613
230621	2	E12	cML042	Cells	Fixed	T7 pol	37	2	Supernantant	RT	oML349,350	1	3	20.4652
230621	2	F1	cML054	Cells	Fixed	T7 pol	40	0.5	Pellet	RT	oML349,350	1	1	22.7797
230621	2	F2	cML054	Cells	Fixed	T7 pol	40	0.5	Pellet	RT	oML349,350	1	2	22.629
230621	2	F3	cML054	Cells	Fixed	T7 pol	40	0.5	Pellet	RT	oML349,350	1	3	22.4993
230621	2	F4	cML054	Cells	Fixed	T7 pol	40	0.5	Supernantant	RT	oML349,350	1	1	20.7261
230621	2	F5	cML054	Cells	Fixed	T7 pol	40	0.5	Supernantant	RT	oML349,350	1	2	20.6664
230621	2	F6	cML054	Cells	Fixed	T7 pol	40	0.5	Supernantant	RT	oML349,350	1	3	20.6003
230621	2	F7	cML042	Cells	Fixed	T7 pol	40	0.5	Pellet	RT	oML349,350	1	1	22.5434
230621	2	F8	cML042	Cells	Fixed	T7 pol	40	0.5	Pellet	RT	oML349,350	1	2	22.4786
230621	2	F9	cML042	Cells	Fixed	T7 pol	40	0.5	Pellet	RT	oML349,350	1	3	22.6214
230621	2	F10	cML042	Cells	Fixed	T7 pol	40	0.5	Supernantant	RT	oML349,350	1	1	20.178
230621	2	F11	cML042	Cells	Fixed	T7 pol	40	0.5	Supernantant	RT	oML349,350	1	2	20.2155
230621	2	F12	cML042	Cells	Fixed	T7 pol	40	0.5	Supernantant	RT	oML349,350	1	3	20.5203
230621	2	G1	cML054	Cells	Fixed	T7 pol	40	2	Pellet	RT	oML349,350	1	1	24.1545
230621	2	G2	cML054	Cells	Fixed	T7 pol	40	2	Pellet	RT	oML349,350	1	2	23.9756
230621	2	G3	cML054	Cells	Fixed	T7 pol	40	2	Pellet	RT	oML349,350	1	3	23.8831
230621	2	G4	cML054	Cells	Fixed	T7 pol	40	2	Supernantant	RT	oML349,350	1	1	22.014
230621	2	G5	cML054	Cells	Fixed	T7 pol	40	2	Supernantant	RT	oML349,350	1	2	21.8953
230621	2	G6	cML054	Cells	Fixed	T7 pol	40	2	Supernantant	RT	oML349,350	1	3	21.8066
230621	2	G7	cML042	Cells	Fixed	T7 pol	40	2	Pellet	RT	oML349,350	1	1	22.0245
230621	2	G8	cML042	Cells	Fixed	T7 pol	40	2	Pellet	RT	oML349,350	1	2	21.9902
230621	2	G9	cML042	Cells	Fixed	T7 pol	40	2	Pellet	RT	oML349,350	1	3	22.0038
230621	2	G10	cML042	Cells	Fixed	T7 pol	40	2	Supernantant	RT	oML349,350	1	1	19.8449
230621	2	G11	cML042	Cells	Fixed	T7 pol	40	2	Supernantant	RT	oML349,350	1	2	20.1406
230621	2	G12	cML042	Cells	Fixed	T7 pol	40	2	Supernantant	RT	oML349,350	1	3	20.1358
230630	1	A1	cML054	Cells	Fixed	T7 pol	40	2	Supernantant	RT	oML490,491	1	1	28.3782
230630	1	A2	cML054	Cells	Fixed	T7 pol	40	2	Supernantant	RT	oML490,491	1	2	28.3229
230630	1	A3	cML054	Cells	Fixed	T7 pol	40	2	Supernantant	RT	oML490,491	1	3	28.2448
230630	1	A4	cML042	Cells	Fixed	T7 pol	40	2	Supernantant	RT	oML490,491	1	1	33.2942
230630	1	A5	cML042	Cells	Fixed	T7 pol	40	2	Supernantant	RT	oML490,491	1	2	32.9731
230630	1	A6	cML042	Cells	Fixed	T7 pol	40	2	Supernantant	RT	oML490,491	1	3	33.828
230630	1	B1	cML054	Cells	Fixed	T7 pol	42	2	Supernantant	RT	oML490,491	1	1	28.7829
230630	1	B2	cML054	Cells	Fixed	T7 pol	42	2	Supernantant	RT	oML490,491	1	2	28.5548
230630	1	B3	cML054	Cells	Fixed	T7 pol	42	2	Supernantant	RT	oML490,491	1	3	28.6038
230630	1	B4	cML042	Cells	Fixed	T7 pol	42	2	Supernantant	RT	oML490,491	1	1	33.293
230630	1	B5	cML042	Cells	Fixed	T7 pol	42	2	Supernantant	RT	oML490,491	1	2	33.9851
230630	1	B6	cML042	Cells	Fixed	T7 pol	42	2	Supernantant	RT	oML490,491	1	3	33.7088
230630	1	D1	cML054	Cells	Fixed	T7 pol	40	4	Supernantant	RT	oML490,491	1	1	27.1241
230630	1	D2	cML054	Cells	Fixed	T7 pol	40	4	Supernantant	RT	oML490,491	1	2	26.9894
230630	1	D3	cML054	Cells	Fixed	T7 pol	40	4	Supernantant	RT	oML490,491	1	3	26.7871
230630	1	D4	cML042	Cells	Fixed	T7 pol	40	4	Supernantant	RT	oML490,491	1	1	33.7365
230630	1	D5	cML042	Cells	Fixed	T7 pol	40	4	Supernantant	RT	oML490,491	1	2	33.2199
230630	1	D6	cML042	Cells	Fixed	T7 pol	40	4	Supernantant	RT	oML490,491	1	3	33.3236
230630	1	E1	cML054	Cells	Fixed	T7 pol	42	4	Supernantant	RT	oML490,491	1	1	29.2885
230630	1	E2	cML054	Cells	Fixed	T7 pol	42	4	Supernantant	RT	oML490,491	1	2	29.2598
230630	1	E3	cML054	Cells	Fixed	T7 pol	42	4	Supernantant	RT	oML490,491	1	3	29.2384
230630	1	E4	cML042	Cells	Fixed	T7 pol	42	4	Supernantant	RT	oML490,491	1	1	35.1942
230630	1	E5	cML042	Cells	Fixed	T7 pol	42	4	Supernantant	RT	oML490,491	1	2	34.3892
230630	1	E6	cML042	Cells	Fixed	T7 pol	42	4	Supernantant	RT	oML490,491	1	3	33.6063
230630	1	F1	cML054	Cells	Fixed	T7 pol	40	24	Supernantant	RT	oML490,491	1	1	25.5084
230630	1	F2	cML054	Cells	Fixed	T7 pol	40	24	Supernantant	RT	oML490,491	1	2	25.4236
230630	1	F3	cML054	Cells	Fixed	T7 pol	40	24	Supernantant	RT	oML490,491	1	3	25.4216
230630	1	F4	cML042	Cells	Fixed	T7 pol	40	24	Supernantant	RT	oML490,491	1	1	33.421
230630	1	F5	cML042	Cells	Fixed	T7 pol	40	24	Supernantant	RT	oML490,491	1	2	33.3082
230630	1	F6	cML042	Cells	Fixed	T7 pol	40	24	Supernantant	RT	oML490,491	1	3	33.1953
230630	1	G1	cML054	Cells	Fixed	T7 pol	42	24	Supernantant	RT	oML490,491	1	1	26.9714
230630	1	G2	cML054	Cells	Fixed	T7 pol	42	24	Supernantant	RT	oML490,491	1	2	26.8339
230630	1	G3	cML054	Cells	Fixed	T7 pol	42	24	Supernantant	RT	oML490,491	1	3	26.7824
230630	1	G4	cML042	Cells	Fixed	T7 pol	42	24	Supernantant	RT	oML490,491	1	1	34.263
230630	1	G5	cML042	Cells	Fixed	T7 pol	42	24	Supernantant	RT	oML490,491	1	2	34.5905
230630	1	G6	cML042	Cells	Fixed	T7 pol	42	24	Supernantant	RT	oML490,491	1	3	34.7892
230630	2	A1	cML054	Cells	Fixed	T7 pol	40	2	Supernantant	RT	oML349,350	1	1	23.009
230630	2	A2	cML054	Cells	Fixed	T7 pol	40	2	Supernantant	RT	oML349,350	1	2	23.0796
230630	2	A3	cML054	Cells	Fixed	T7 pol	40	2	Supernantant	RT	oML349,350	1	3	23.0618
230630	2	A4	cML042	Cells	Fixed	T7 pol	40	2	Supernantant	RT	oML349,350	1	1	22.9244
230630	2	A5	cML042	Cells	Fixed	T7 pol	40	2	Supernantant	RT	oML349,350	1	2	22.9072
230630	2	A6	cML042	Cells	Fixed	T7 pol	40	2	Supernantant	RT	oML349,350	1	3	22.9849
230630	2	B1	cML054	Cells	Fixed	T7 pol	42	2	Supernantant	RT	oML349,350	1	1	22.81
230630	2	B2	cML054	Cells	Fixed	T7 pol	42	2	Supernantant	RT	oML349,350	1	2	22.7157
230630	2	B3	cML054	Cells	Fixed	T7 pol	42	2	Supernantant	RT	oML349,350	1	3	22.4756
230630	2	B4	cML042	Cells	Fixed	T7 pol	42	2	Supernantant	RT	oML349,350	1	1	23.6499
230630	2	B5	cML042	Cells	Fixed	T7 pol	42	2	Supernantant	RT	oML349,350	1	2	23.5614
230630	2	B6	cML042	Cells	Fixed	T7 pol	42	2	Supernantant	RT	oML349,350	1	3	23.6522
230630	2	D1	cML054	Cells	Fixed	T7 pol	40	4	Supernantant	RT	oML349,350	1	1	22.9655
230630	2	D2	cML054	Cells	Fixed	T7 pol	40	4	Supernantant	RT	oML349,350	1	2	22.8387
230630	2	D3	cML054	Cells	Fixed	T7 pol	40	4	Supernantant	RT	oML349,350	1	3	22.7857
230630	2	D4	cML042	Cells	Fixed	T7 pol	40	4	Supernantant	RT	oML349,350	1	1	23.2848
230630	2	D5	cML042	Cells	Fixed	T7 pol	40	4	Supernantant	RT	oML349,350	1	2	23.2419
230630	2	D6	cML042	Cells	Fixed	T7 pol	40	4	Supernantant	RT	oML349,350	1	3	23.2219
230630	2	E1	cML054	Cells	Fixed	T7 pol	42	4	Supernantant	RT	oML349,350	1	1	24.1303
230630	2	E2	cML054	Cells	Fixed	T7 pol	42	4	Supernantant	RT	oML349,350	1	2	24.2398
230630	2	E3	cML054	Cells	Fixed	T7 pol	42	4	Supernantant	RT	oML349,350	1	3	24.1758
230630	2	E4	cML042	Cells	Fixed	T7 pol	42	4	Supernantant	RT	oML349,350	1	1	23.2593
230630	2	E5	cML042	Cells	Fixed	T7 pol	42	4	Supernantant	RT	oML349,350	1	2	23.2983
230630	2	E6	cML042	Cells	Fixed	T7 pol	42	4	Supernantant	RT	oML349,350	1	3	23.2441
230630	2	F1	cML054	Cells	Fixed	T7 pol	40	24	Supernantant	RT	oML349,350	1	1	24.0816
230630	2	F2	cML054	Cells	Fixed	T7 pol	40	24	Supernantant	RT	oML349,350	1	2	23.9208
230630	2	F3	cML054	Cells	Fixed	T7 pol	40	24	Supernantant	RT	oML349,350	1	3	23.9823
230630	2	F4	cML042	Cells	Fixed	T7 pol	40	24	Supernantant	RT	oML349,350	1	1	23.9401
230630	2	F5	cML042	Cells	Fixed	T7 pol	40	24	Supernantant	RT	oML349,350	1	2	23.9128
230630	2	F6	cML042	Cells	Fixed	T7 pol	40	24	Supernantant	RT	oML349,350	1	3	23.8679
230630	2	G1	cML054	Cells	Fixed	T7 pol	42	24	Supernantant	RT	oML349,350	1	1	24.4912
230630	2	G2	cML054	Cells	Fixed	T7 pol	42	24	Supernantant	RT	oML349,350	1	2	24.3795
230630	2	G3	cML054	Cells	Fixed	T7 pol	42	24	Supernantant	RT	oML349,350	1	3	24.4186
230630	2	G4	cML042	Cells	Fixed	T7 pol	42	24	Supernantant	RT	oML349,350	1	1	24.7215
230630	2	G5	cML042	Cells	Fixed	T7 pol	42	24	Supernantant	RT	oML349,350	1	2	24.6042
230630	2	G6	cML042	Cells	Fixed	T7 pol	42	24	Supernantant	RT	oML349,350	1	3	24.6586
230706	1	A1	cML054	Cells	Fixed	T7 pol	40	2	Wash	RT	oML490,491	1	1	27.8446
230706	1	A2	cML054	Cells	Fixed	T7 pol	40	2	Wash	RT	oML490,491	1	2	27.6268
230706	1	A3	cML054	Cells	Fixed	T7 pol	40	2	Wash	RT	oML490,491	1	3	27.5497
230706	1	A4	cML042	Cells	Fixed	T7 pol	40	2	Wash	RT	oML490,491	1	1	33.0604
230706	1	A5	cML042	Cells	Fixed	T7 pol	40	2	Wash	RT	oML490,491	1	2	32.5799
230706	1	A6	cML042	Cells	Fixed	T7 pol	40	2	Wash	RT	oML490,491	1	3	32.9461
230706	1	A7	cML042	Nuclei	Fixed	T7 pol	40	2	Wash	RT	oML490,491	1	1	Undetermined
230706	1	A8	cML042	Nuclei	Fixed	T7 pol	40	2	Wash	RT	oML490,491	1	2	Undetermined
230706	1	A9	cML042	Nuclei	Fixed	T7 pol	40	2	Wash	RT	oML490,491	1	3	Undetermined
230706	1	A10	cML054	Nuclei	Fixed	T7 pol	40	2	Wash	RT	oML490,491	1	1	Undetermined
230706	1	A11	cML054	Nuclei	Fixed	T7 pol	40	2	Wash	RT	oML490,491	1	2	Undetermined
230706	1	A12	cML054	Nuclei	Fixed	T7 pol	40	2	Wash	RT	oML490,491	1	3	Undetermined
230706	1	B1	cML054	Cells	Fixed	T7 pol	40	4	Wash	RT	oML490,491	1	1	27.1804
230706	1	B2	cML054	Cells	Fixed	T7 pol	40	4	Wash	RT	oML490,491	1	2	27.0004
230706	1	B3	cML054	Cells	Fixed	T7 pol	40	4	Wash	RT	oML490,491	1	3	26.9751
230706	1	B4	cML042	Cells	Fixed	T7 pol	40	4	Wash	RT	oML490,491	1	1	34.6186
230706	1	B5	cML042	Cells	Fixed	T7 pol	40	4	Wash	RT	oML490,491	1	2	34.7363
230706	1	B6	cML042	Cells	Fixed	T7 pol	40	4	Wash	RT	oML490,491	1	3	33.6608
230706	1	B7	cML042	Nuclei	Fixed	T7 pol	40	4	Wash	RT	oML490,491	1	1	Undetermined
230706	1	B8	cML042	Nuclei	Fixed	T7 pol	40	4	Wash	RT	oML490,491	1	2	37.8821
230706	1	B9	cML042	Nuclei	Fixed	T7 pol	40	4	Wash	RT	oML490,491	1	3	Undetermined
230706	1	B10	cML054	Nuclei	Fixed	T7 pol	40	4	Wash	RT	oML490,491	1	1	34.0303
230706	1	B11	cML054	Nuclei	Fixed	T7 pol	40	4	Wash	RT	oML490,491	1	2	35.0334
230706	1	B12	cML054	Nuclei	Fixed	T7 pol	40	4	Wash	RT	oML490,491	1	3	33.8575
230706	1	D1	cML054	Cells	Fixed	T7 pol	40	24	Wash	RT	oML490,491	1	1	24.173
230706	1	D2	cML054	Cells	Fixed	T7 pol	40	24	Wash	RT	oML490,491	1	2	23.7489
230706	1	D3	cML054	Cells	Fixed	T7 pol	40	24	Wash	RT	oML490,491	1	3	23.64
230706	1	D4	cML042	Cells	Fixed	T7 pol	40	24	Wash	RT	oML490,491	1	1	33.5322
230706	1	D5	cML042	Cells	Fixed	T7 pol	40	24	Wash	RT	oML490,491	1	2	33.0436
230706	1	D6	cML042	Cells	Fixed	T7 pol	40	24	Wash	RT	oML490,491	1	3	33.1937
230706	1	D7	cML042	Nuclei	Fixed	T7 pol	40	24	Wash	RT	oML490,491	1	1	Undetermined
230706	1	D8	cML042	Nuclei	Fixed	T7 pol	40	24	Wash	RT	oML490,491	1	2	Undetermined
230706	1	D9	cML042	Nuclei	Fixed	T7 pol	40	24	Wash	RT	oML490,491	1	3	Undetermined
230706	1	D10	cML054	Nuclei	Fixed	T7 pol	40	24	Wash	RT	oML490,491	1	1	30.323
230706	1	D11	cML054	Nuclei	Fixed	T7 pol	40	24	Wash	RT	oML490,491	1	2	30.289
230706	1	D12	cML054	Nuclei	Fixed	T7 pol	40	24	Wash	RT	oML490,491	1	3	30.3549
230706	1	E1	cML054	Cells	Fixed	T7 pol	40	2	Pellet	RT	oML490,491	1	1	25.8042
230706	1	E2	cML054	Cells	Fixed	T7 pol	40	2	Pellet	RT	oML490,491	1	2	25.6703
230706	1	E3	cML054	Cells	Fixed	T7 pol	40	2	Pellet	RT	oML490,491	1	3	25.6228
230706	1	E4	cML042	Cells	Fixed	T7 pol	40	2	Pellet	RT	oML490,491	1	1	28.4837
230706	1	E5	cML042	Cells	Fixed	T7 pol	40	2	Pellet	RT	oML490,491	1	2	28.4304
230706	1	E6	cML042	Cells	Fixed	T7 pol	40	2	Pellet	RT	oML490,491	1	3	28.5454
230706	1	E7	cML042	Nuclei	Fixed	T7 pol	40	2	Pellet	RT	oML490,491	1	1	33.0146
230706	1	E8	cML042	Nuclei	Fixed	T7 pol	40	2	Pellet	RT	oML490,491	1	2	32.7923
230706	1	E9	cML042	Nuclei	Fixed	T7 pol	40	2	Pellet	RT	oML490,491	1	3	33.3316
230706	1	E10	cML054	Nuclei	Fixed	T7 pol	40	2	Pellet	RT	oML490,491	1	1	29.8425
230706	1	E11	cML054	Nuclei	Fixed	T7 pol	40	2	Pellet	RT	oML490,491	1	2	29.5797
230706	1	E12	cML054	Nuclei	Fixed	T7 pol	40	2	Pellet	RT	oML490,491	1	3	29.4013
230706	1	F1	cML054	Cells	Fixed	T7 pol	40	4	Pellet	RT	oML490,491	1	1	24.3334
230706	1	F2	cML054	Cells	Fixed	T7 pol	40	4	Pellet	RT	oML490,491	1	2	23.9689
230706	1	F3	cML054	Cells	Fixed	T7 pol	40	4	Pellet	RT	oML490,491	1	3	24.0309
230706	1	F4	cML042	Cells	Fixed	T7 pol	40	4	Pellet	RT	oML490,491	1	1	28.9634
230706	1	F5	cML042	Cells	Fixed	T7 pol	40	4	Pellet	RT	oML490,491	1	2	29.0567
230706	1	F6	cML042	Cells	Fixed	T7 pol	40	4	Pellet	RT	oML490,491	1	3	29.1199
230706	1	F7	cML042	Nuclei	Fixed	T7 pol	40	4	Pellet	RT	oML490,491	1	1	32.1626
230706	1	F8	cML042	Nuclei	Fixed	T7 pol	40	4	Pellet	RT	oML490,491	1	2	32.4615
230706	1	F9	cML042	Nuclei	Fixed	T7 pol	40	4	Pellet	RT	oML490,491	1	3	32.0825
230706	1	F10	cML054	Nuclei	Fixed	T7 pol	40	4	Pellet	RT	oML490,491	1	1	26.755
230706	1	F11	cML054	Nuclei	Fixed	T7 pol	40	4	Pellet	RT	oML490,491	1	2	26.7927
230706	1	F12	cML054	Nuclei	Fixed	T7 pol	40	4	Pellet	RT	oML490,491	1	3	26.9933
230706	1	G1	cML054	Cells	Fixed	T7 pol	40	24	Pellet	RT	oML490,491	1	1	21.8596
230706	1	G2	cML054	Cells	Fixed	T7 pol	40	24	Pellet	RT	oML490,491	1	2	21.2921
230706	1	G3	cML054	Cells	Fixed	T7 pol	40	24	Pellet	RT	oML490,491	1	3	21.5426
230706	1	G4	cML042	Cells	Fixed	T7 pol	40	24	Pellet	RT	oML490,491	1	1	27.5741
230706	1	G5	cML042	Cells	Fixed	T7 pol	40	24	Pellet	RT	oML490,491	1	2	27.5405
230706	1	G6	cML042	Cells	Fixed	T7 pol	40	24	Pellet	RT	oML490,491	1	3	27.6686
230706	1	G7	cML042	Nuclei	Fixed	T7 pol	40	24	Pellet	RT	oML490,491	1	1	29.7037
230706	1	G8	cML042	Nuclei	Fixed	T7 pol	40	24	Pellet	RT	oML490,491	1	2	29.7249
230706	1	G9	cML042	Nuclei	Fixed	T7 pol	40	24	Pellet	RT	oML490,491	1	3	29.6902
230706	1	G10	cML054	Nuclei	Fixed	T7 pol	40	24	Pellet	RT	oML490,491	1	1	23.2511
230706	1	G11	cML054	Nuclei	Fixed	T7 pol	40	24	Pellet	RT	oML490,491	1	2	23.4793
230706	1	G12	cML054	Nuclei	Fixed	T7 pol	40	24	Pellet	RT	oML490,491	1	3	23.445
230706	2	A1	cML054	Cells	Fixed	T7 pol	40	2	Wash	RT	oML349,350	1	1	23.48
230706	2	A2	cML054	Cells	Fixed	T7 pol	40	2	Wash	RT	oML349,350	1	2	23.2745
230706	2	A3	cML054	Cells	Fixed	T7 pol	40	2	Wash	RT	oML349,350	1	3	23.2056
230706	2	A4	cML042	Cells	Fixed	T7 pol	40	2	Wash	RT	oML349,350	1	1	24.2275
230706	2	A5	cML042	Cells	Fixed	T7 pol	40	2	Wash	RT	oML349,350	1	2	24.2092
230706	2	A6	cML042	Cells	Fixed	T7 pol	40	2	Wash	RT	oML349,350	1	3	24.3087
230706	2	A7	cML042	Nuclei	Fixed	T7 pol	40	2	Wash	RT	oML349,350	1	1	Undetermined
230706	2	A8	cML042	Nuclei	Fixed	T7 pol	40	2	Wash	RT	oML349,350	1	2	21.4927
230706	2	A9	cML042	Nuclei	Fixed	T7 pol	40	2	Wash	RT	oML349,350	1	3	29.2252
230706	2	A10	cML054	Nuclei	Fixed	T7 pol	40	2	Wash	RT	oML349,350	1	1	15.5286
230706	2	A11	cML054	Nuclei	Fixed	T7 pol	40	2	Wash	RT	oML349,350	1	2	26.8265
230706	2	A12	cML054	Nuclei	Fixed	T7 pol	40	2	Wash	RT	oML349,350	1	3	25.9481
230706	2	B1	cML054	Cells	Fixed	T7 pol	40	4	Wash	RT	oML349,350	1	1	22.9511
230706	2	B2	cML054	Cells	Fixed	T7 pol	40	4	Wash	RT	oML349,350	1	2	22.7219
230706	2	B3	cML054	Cells	Fixed	T7 pol	40	4	Wash	RT	oML349,350	1	3	22.4579
230706	2	B4	cML042	Cells	Fixed	T7 pol	40	4	Wash	RT	oML349,350	1	1	24.1657
230706	2	B5	cML042	Cells	Fixed	T7 pol	40	4	Wash	RT	oML349,350	1	2	24.2163
230706	2	B6	cML042	Cells	Fixed	T7 pol	40	4	Wash	RT	oML349,350	1	3	24.1731
230706	2	B7	cML042	Nuclei	Fixed	T7 pol	40	4	Wash	RT	oML349,350	1	1	29.3561
230706	2	B8	cML042	Nuclei	Fixed	T7 pol	40	4	Wash	RT	oML349,350	1	2	29.4616
230706	2	B9	cML042	Nuclei	Fixed	T7 pol	40	4	Wash	RT	oML349,350	1	3	29.3301
230706	2	B10	cML054	Nuclei	Fixed	T7 pol	40	4	Wash	RT	oML349,350	1	1	30.0176
230706	2	B11	cML054	Nuclei	Fixed	T7 pol	40	4	Wash	RT	oML349,350	1	2	29.8759
230706	2	B12	cML054	Nuclei	Fixed	T7 pol	40	4	Wash	RT	oML349,350	1	3	30.0508
230706	2	D1	cML054	Cells	Fixed	T7 pol	40	24	Wash	RT	oML349,350	1	1	22.0788
230706	2	D2	cML054	Cells	Fixed	T7 pol	40	24	Wash	RT	oML349,350	1	2	21.9252
230706	2	D3	cML054	Cells	Fixed	T7 pol	40	24	Wash	RT	oML349,350	1	3	21.9453
230706	2	D4	cML042	Cells	Fixed	T7 pol	40	24	Wash	RT	oML349,350	1	1	23.3185
230706	2	D5	cML042	Cells	Fixed	T7 pol	40	24	Wash	RT	oML349,350	1	2	23.3214
230706	2	D6	cML042	Cells	Fixed	T7 pol	40	24	Wash	RT	oML349,350	1	3	23.2626
230706	2	D7	cML042	Nuclei	Fixed	T7 pol	40	24	Wash	RT	oML349,350	1	1	30.1336
230706	2	D8	cML042	Nuclei	Fixed	T7 pol	40	24	Wash	RT	oML349,350	1	2	29.7641
230706	2	D9	cML042	Nuclei	Fixed	T7 pol	40	24	Wash	RT	oML349,350	1	3	29.6172
230706	2	D10	cML054	Nuclei	Fixed	T7 pol	40	24	Wash	RT	oML349,350	1	1	29.3348
230706	2	D11	cML054	Nuclei	Fixed	T7 pol	40	24	Wash	RT	oML349,350	1	2	29.6672
230706	2	D12	cML054	Nuclei	Fixed	T7 pol	40	24	Wash	RT	oML349,350	1	3	29.7221
230706	2	E1	cML054	Cells	Fixed	T7 pol	40	2	Pellet	RT	oML349,350	1	1	22.3524
230706	2	E2	cML054	Cells	Fixed	T7 pol	40	2	Pellet	RT	oML349,350	1	2	22.3509
230706	2	E3	cML054	Cells	Fixed	T7 pol	40	2	Pellet	RT	oML349,350	1	3	22.2633
230706	2	E4	cML042	Cells	Fixed	T7 pol	40	2	Pellet	RT	oML349,350	1	1	22.0631
230706	2	E5	cML042	Cells	Fixed	T7 pol	40	2	Pellet	RT	oML349,350	1	2	22.0769
230706	2	E6	cML042	Cells	Fixed	T7 pol	40	2	Pellet	RT	oML349,350	1	3	22.1061
230706	2	E7	cML042	Nuclei	Fixed	T7 pol	40	2	Pellet	RT	oML349,350	1	1	23.6395
230706	2	E8	cML042	Nuclei	Fixed	T7 pol	40	2	Pellet	RT	oML349,350	1	2	23.6128
230706	2	E9	cML042	Nuclei	Fixed	T7 pol	40	2	Pellet	RT	oML349,350	1	3	23.5863
230706	2	E10	cML054	Nuclei	Fixed	T7 pol	40	2	Pellet	RT	oML349,350	1	1	24.7089
230706	2	E11	cML054	Nuclei	Fixed	T7 pol	40	2	Pellet	RT	oML349,350	1	2	24.9069
230706	2	E12	cML054	Nuclei	Fixed	T7 pol	40	2	Pellet	RT	oML349,350	1	3	24.8006
230706	2	F1	cML054	Cells	Fixed	T7 pol	40	4	Pellet	RT	oML349,350	1	1	21.9777
230706	2	F2	cML054	Cells	Fixed	T7 pol	40	4	Pellet	RT	oML349,350	1	2	22.0009
230706	2	F3	cML054	Cells	Fixed	T7 pol	40	4	Pellet	RT	oML349,350	1	3	21.8455
230706	2	F4	cML042	Cells	Fixed	T7 pol	40	4	Pellet	RT	oML349,350	1	1	22.8002
230706	2	F5	cML042	Cells	Fixed	T7 pol	40	4	Pellet	RT	oML349,350	1	2	22.7378
230706	2	F6	cML042	Cells	Fixed	T7 pol	40	4	Pellet	RT	oML349,350	1	3	23.3114
230706	2	F7	cML042	Nuclei	Fixed	T7 pol	40	4	Pellet	RT	oML349,350	1	1	22.9925
230706	2	F8	cML042	Nuclei	Fixed	T7 pol	40	4	Pellet	RT	oML349,350	1	2	23.0399
230706	2	F9	cML042	Nuclei	Fixed	T7 pol	40	4	Pellet	RT	oML349,350	1	3	23.0235
230706	2	F10	cML054	Nuclei	Fixed	T7 pol	40	4	Pellet	RT	oML349,350	1	1	23.2319
230706	2	F11	cML054	Nuclei	Fixed	T7 pol	40	4	Pellet	RT	oML349,350	1	2	23.3727
230706	2	F12	cML054	Nuclei	Fixed	T7 pol	40	4	Pellet	RT	oML349,350	1	3	23.515
230706	2	G1	cML054	Cells	Fixed	T7 pol	40	24	Pellet	RT	oML349,350	1	1	21.6631
230706	2	G2	cML054	Cells	Fixed	T7 pol	40	24	Pellet	RT	oML349,350	1	2	21.6063
230706	2	G3	cML054	Cells	Fixed	T7 pol	40	24	Pellet	RT	oML349,350	1	3	21.4827
230706	2	G4	cML042	Cells	Fixed	T7 pol	40	24	Pellet	RT	oML349,350	1	1	22.4469
230706	2	G5	cML042	Cells	Fixed	T7 pol	40	24	Pellet	RT	oML349,350	1	2	22.4847
230706	2	G6	cML042	Cells	Fixed	T7 pol	40	24	Pellet	RT	oML349,350	1	3	22.4231
230706	2	G7	cML042	Nuclei	Fixed	T7 pol	40	24	Pellet	RT	oML349,350	1	1	22.7564
230706	2	G8	cML042	Nuclei	Fixed	T7 pol	40	24	Pellet	RT	oML349,350	1	2	22.7856
230706	2	G9	cML042	Nuclei	Fixed	T7 pol	40	24	Pellet	RT	oML349,350	1	3	22.8277
230706	2	G10	cML054	Nuclei	Fixed	T7 pol	40	24	Pellet	RT	oML349,350	1	1	23.1841
230706	2	G11	cML054	Nuclei	Fixed	T7 pol	40	24	Pellet	RT	oML349,350	1	2	23.2107
230706	2	G12	cML054	Nuclei	Fixed	T7 pol	40	24	Pellet	RT	oML349,350	1	3	23.2939
230731	1	A1	cML042	Cells	Fixed	T7 pol	37	2	Pellet	RT	oML490,491	1	1	27.0423
230731	1	A2	cML042	Cells	Fixed	T7 pol	37	2	Pellet	RT	oML490,491	1	2	26.811
230731	1	A3	cML042	Cells	Fixed	T7 pol	37	2	Pellet	RT	oML490,491	1	3	26.7453
230731	1	A4	cML042	Cells	Fixed	T7 pol	37	2	Pellet	RT	oML490,491	2	1	27.849
230731	1	A5	cML042	Cells	Fixed	T7 pol	37	2	Pellet	RT	oML490,491	2	2	27.5872
230731	1	A6	cML042	Cells	Fixed	T7 pol	37	2	Pellet	RT	oML490,491	2	3	27.7074
230731	1	A7	cML042	Cells	Fixed	T7 pol	37	2	Supernantant	RT	oML490,491	1	1	33.6961
230731	1	A8	cML042	Cells	Fixed	T7 pol	37	2	Supernantant	RT	oML490,491	1	2	33.7492
230731	1	A9	cML042	Cells	Fixed	T7 pol	37	2	Supernantant	RT	oML490,491	1	3	33.1792
230731	1	A10	cML042	Cells	Fixed	T7 pol	37	2	Supernantant	RT	oML490,491	2	1	33.7932
230731	1	A11	cML042	Cells	Fixed	T7 pol	37	2	Supernantant	RT	oML490,491	2	2	33.5153
230731	1	A12	cML042	Cells	Fixed	T7 pol	37	2	Supernantant	RT	oML490,491	2	3	33.1431
230731	1	B1	cML054	Cells	Fixed	T7 pol	37	2	Pellet	RT	oML490,491	1	1	20.6004
230731	1	B2	cML054	Cells	Fixed	T7 pol	37	2	Pellet	RT	oML490,491	1	2	20.5419
230731	1	B3	cML054	Cells	Fixed	T7 pol	37	2	Pellet	RT	oML490,491	1	3	20.4679
230731	1	B4	cML054	Cells	Fixed	T7 pol	37	2	Pellet	RT	oML490,491	2	1	20.6037
230731	1	B5	cML054	Cells	Fixed	T7 pol	37	2	Pellet	RT	oML490,491	2	2	20.5382
230731	1	B6	cML054	Cells	Fixed	T7 pol	37	2	Pellet	RT	oML490,491	2	3	20.656
230731	1	B7	cML054	Cells	Fixed	T7 pol	37	2	Supernantant	RT	oML490,491	1	1	24.2519
230731	1	B8	cML054	Cells	Fixed	T7 pol	37	2	Supernantant	RT	oML490,491	1	2	24.3306
230731	1	B9	cML054	Cells	Fixed	T7 pol	37	2	Supernantant	RT	oML490,491	1	3	24.3277
230731	1	B10	cML054	Cells	Fixed	T7 pol	37	2	Supernantant	RT	oML490,491	2	1	23.582
230731	1	B11	cML054	Cells	Fixed	T7 pol	37	2	Supernantant	RT	oML490,491	2	2	23.7103
230731	1	B12	cML054	Cells	Fixed	T7 pol	37	2	Supernantant	RT	oML490,491	2	3	23.7737
230731	1	D1	cML042	Cells	Fixed	T7 pol	40	4	Pellet	RT	oML490,491	1	1	27.5686
230731	1	D2	cML042	Cells	Fixed	T7 pol	40	4	Pellet	RT	oML490,491	1	2	27.5487
230731	1	D3	cML042	Cells	Fixed	T7 pol	40	4	Pellet	RT	oML490,491	1	3	27.5343
230731	1	D4	cML042	Cells	Fixed	T7 pol	40	4	Pellet	RT	oML490,491	2	1	28.2572
230731	1	D5	cML042	Cells	Fixed	T7 pol	40	4	Pellet	RT	oML490,491	2	2	28.0362
230731	1	D6	cML042	Cells	Fixed	T7 pol	40	4	Pellet	RT	oML490,491	2	3	28.1454
230731	1	D7	cML042	Cells	Fixed	T7 pol	40	4	Supernantant	RT	oML490,491	1	1	32.8464
230731	1	D8	cML042	Cells	Fixed	T7 pol	40	4	Supernantant	RT	oML490,491	1	2	33.6623
230731	1	D9	cML042	Cells	Fixed	T7 pol	40	4	Supernantant	RT	oML490,491	1	3	33.9309
230731	1	D10	cML042	Cells	Fixed	T7 pol	40	4	Supernantant	RT	oML490,491	2	1	33.3217
230731	1	D11	cML042	Cells	Fixed	T7 pol	40	4	Supernantant	RT	oML490,491	2	2	32.4624
230731	1	D12	cML042	Cells	Fixed	T7 pol	40	4	Supernantant	RT	oML490,491	2	3	32.3713
230731	1	E1	cML054	Cells	Fixed	T7 pol	40	4	Pellet	RT	oML490,491	1	1	18.8977
230731	1	E2	cML054	Cells	Fixed	T7 pol	40	4	Pellet	RT	oML490,491	1	2	18.9528
230731	1	E3	cML054	Cells	Fixed	T7 pol	40	4	Pellet	RT	oML490,491	1	3	18.7943
230731	1	E4	cML054	Cells	Fixed	T7 pol	40	4	Pellet	RT	oML490,491	2	1	19.312
230731	1	E5	cML054	Cells	Fixed	T7 pol	40	4	Pellet	RT	oML490,491	2	2	19.3064
230731	1	E6	cML054	Cells	Fixed	T7 pol	40	4	Pellet	RT	oML490,491	2	3	19.1737
230731	1	E7	cML054	Cells	Fixed	T7 pol	40	4	Supernantant	RT	oML490,491	1	1	21.3136
230731	1	E8	cML054	Cells	Fixed	T7 pol	40	4	Supernantant	RT	oML490,491	1	2	21.2167
230731	1	E9	cML054	Cells	Fixed	T7 pol	40	4	Supernantant	RT	oML490,491	1	3	21.2712
230731	1	E10	cML054	Cells	Fixed	T7 pol	40	4	Supernantant	RT	oML490,491	2	1	22.85
230731	1	E11	cML054	Cells	Fixed	T7 pol	40	4	Supernantant	RT	oML490,491	2	2	22.8456
230731	1	E12	cML054	Cells	Fixed	T7 pol	40	4	Supernantant	RT	oML490,491	2	3	23.1114
230731	1	F1	cML042	Cells	Fixed	T7 pol	40	24	Pellet	RT	oML490,491	1	1	25.7976
230731	1	F2	cML042	Cells	Fixed	T7 pol	40	24	Pellet	RT	oML490,491	1	2	25.647
230731	1	F3	cML042	Cells	Fixed	T7 pol	40	24	Pellet	RT	oML490,491	1	3	25.6957
230731	1	F4	cML042	Cells	Fixed	T7 pol	40	24	Pellet	RT	oML490,491	2	1	27.0281
230731	1	F5	cML042	Cells	Fixed	T7 pol	40	24	Pellet	RT	oML490,491	2	2	26.9386
230731	1	F6	cML042	Cells	Fixed	T7 pol	40	24	Pellet	RT	oML490,491	2	3	26.8588
230731	1	F7	cML042	Cells	Fixed	T7 pol	40	24	Supernantant	RT	oML490,491	1	1	32.1687
230731	1	F8	cML042	Cells	Fixed	T7 pol	40	24	Supernantant	RT	oML490,491	1	2	32.0785
230731	1	F9	cML042	Cells	Fixed	T7 pol	40	24	Supernantant	RT	oML490,491	1	3	32.3508
230731	1	F10	cML042	Cells	Fixed	T7 pol	40	24	Supernantant	RT	oML490,491	2	1	33.9984
230731	1	F11	cML042	Cells	Fixed	T7 pol	40	24	Supernantant	RT	oML490,491	2	2	31.7326
230731	1	F12	cML042	Cells	Fixed	T7 pol	40	24	Supernantant	RT	oML490,491	2	3	31.5823
230731	1	G1	cML054	Cells	Fixed	T7 pol	40	24	Pellet	RT	oML490,491	1	1	16.5603
230731	1	G2	cML054	Cells	Fixed	T7 pol	40	24	Pellet	RT	oML490,491	1	2	16.4913
230731	1	G3	cML054	Cells	Fixed	T7 pol	40	24	Pellet	RT	oML490,491	1	3	16.4504
230731	1	G4	cML054	Cells	Fixed	T7 pol	40	24	Pellet	RT	oML490,491	2	1	16.4314
230731	1	G5	cML054	Cells	Fixed	T7 pol	40	24	Pellet	RT	oML490,491	2	2	16.5898
230731	1	G6	cML054	Cells	Fixed	T7 pol	40	24	Pellet	RT	oML490,491	2	3	16.4742
230731	1	G7	cML054	Cells	Fixed	T7 pol	40	24	Supernantant	RT	oML490,491	1	1	17.6462
230731	1	G8	cML054	Cells	Fixed	T7 pol	40	24	Supernantant	RT	oML490,491	1	2	17.7881
230731	1	G9	cML054	Cells	Fixed	T7 pol	40	24	Supernantant	RT	oML490,491	1	3	17.6814
230731	1	G10	cML054	Cells	Fixed	T7 pol	40	24	Supernantant	RT	oML490,491	2	1	18.9932
230731	1	G11	cML054	Cells	Fixed	T7 pol	40	24	Supernantant	RT	oML490,491	2	2	19.3481
230731	1	G12	cML054	Cells	Fixed	T7 pol	40	24	Supernantant	RT	oML490,491	2	3	19.254
230731	2	A1	cML042	Cells	Fixed	T7 pol	37	2	Pellet	RT	oML349,350	1	1	20.531
230731	2	A2	cML042	Cells	Fixed	T7 pol	37	2	Pellet	RT	oML349,350	1	2	20.5442
230731	2	A3	cML042	Cells	Fixed	T7 pol	37	2	Pellet	RT	oML349,350	1	3	20.4649
230731	2	A4	cML042	Cells	Fixed	T7 pol	37	2	Pellet	RT	oML349,350	2	1	20.6788
230731	2	A5	cML042	Cells	Fixed	T7 pol	37	2	Pellet	RT	oML349,350	2	2	20.6293
230731	2	A6	cML042	Cells	Fixed	T7 pol	37	2	Pellet	RT	oML349,350	2	3	20.5237
230731	2	A7	cML042	Cells	Fixed	T7 pol	37	2	Supernantant	RT	oML349,350	1	1	20.9744
230731	2	A8	cML042	Cells	Fixed	T7 pol	37	2	Supernantant	RT	oML349,350	1	2	21.1608
230731	2	A9	cML042	Cells	Fixed	T7 pol	37	2	Supernantant	RT	oML349,350	1	3	21.0955
230731	2	A10	cML042	Cells	Fixed	T7 pol	37	2	Supernantant	RT	oML349,350	2	1	21.2698
230731	2	A11	cML042	Cells	Fixed	T7 pol	37	2	Supernantant	RT	oML349,350	2	2	21.2422
230731	2	A12	cML042	Cells	Fixed	T7 pol	37	2	Supernantant	RT	oML349,350	2	3	21.2755
230731	2	B1	cML054	Cells	Fixed	T7 pol	37	2	Pellet	RT	oML349,350	1	1	20.2913
230731	2	B2	cML054	Cells	Fixed	T7 pol	37	2	Pellet	RT	oML349,350	1	2	20.2515
230731	2	B3	cML054	Cells	Fixed	T7 pol	37	2	Pellet	RT	oML349,350	1	3	20.3159
230731	2	B4	cML054	Cells	Fixed	T7 pol	37	2	Pellet	RT	oML349,350	2	1	19.973
230731	2	B5	cML054	Cells	Fixed	T7 pol	37	2	Pellet	RT	oML349,350	2	2	19.9732
230731	2	B6	cML054	Cells	Fixed	T7 pol	37	2	Pellet	RT	oML349,350	2	3	19.9937
230731	2	B7	cML054	Cells	Fixed	T7 pol	37	2	Supernantant	RT	oML349,350	1	1	21.3464
230731	2	B8	cML054	Cells	Fixed	T7 pol	37	2	Supernantant	RT	oML349,350	1	2	21.2588
230731	2	B9	cML054	Cells	Fixed	T7 pol	37	2	Supernantant	RT	oML349,350	1	3	21.3942
230731	2	B10	cML054	Cells	Fixed	T7 pol	37	2	Supernantant	RT	oML349,350	2	1	20.7538
230731	2	B11	cML054	Cells	Fixed	T7 pol	37	2	Supernantant	RT	oML349,350	2	2	20.8022
230731	2	B12	cML054	Cells	Fixed	T7 pol	37	2	Supernantant	RT	oML349,350	2	3	20.7959
230731	2	D1	cML042	Cells	Fixed	T7 pol	40	4	Pellet	RT	oML349,350	1	1	21.4028
230731	2	D2	cML042	Cells	Fixed	T7 pol	40	4	Pellet	RT	oML349,350	1	2	21.2382
230731	2	D3	cML042	Cells	Fixed	T7 pol	40	4	Pellet	RT	oML349,350	1	3	21.2499
230731	2	D4	cML042	Cells	Fixed	T7 pol	40	4	Pellet	RT	oML349,350	2	1	21.9808
230731	2	D5	cML042	Cells	Fixed	T7 pol	40	4	Pellet	RT	oML349,350	2	2	21.9374
230731	2	D6	cML042	Cells	Fixed	T7 pol	40	4	Pellet	RT	oML349,350	2	3	22.0325
230731	2	D7	cML042	Cells	Fixed	T7 pol	40	4	Supernantant	RT	oML349,350	1	1	22.2922
230731	2	D8	cML042	Cells	Fixed	T7 pol	40	4	Supernantant	RT	oML349,350	1	2	22.109
230731	2	D9	cML042	Cells	Fixed	T7 pol	40	4	Supernantant	RT	oML349,350	1	3	21.27
230731	2	D10	cML042	Cells	Fixed	T7 pol	40	4	Supernantant	RT	oML349,350	2	1	21.4255
230731	2	D11	cML042	Cells	Fixed	T7 pol	40	4	Supernantant	RT	oML349,350	2	2	21.3739
230731	2	D12	cML042	Cells	Fixed	T7 pol	40	4	Supernantant	RT	oML349,350	2	3	21.4046
230731	2	E1	cML054	Cells	Fixed	T7 pol	40	4	Pellet	RT	oML349,350	1	1	21.0443
230731	2	E2	cML054	Cells	Fixed	T7 pol	40	4	Pellet	RT	oML349,350	1	2	20.9669
230731	2	E3	cML054	Cells	Fixed	T7 pol	40	4	Pellet	RT	oML349,350	1	3	20.9513
230731	2	E4	cML054	Cells	Fixed	T7 pol	40	4	Pellet	RT	oML349,350	2	1	21.2546
230731	2	E5	cML054	Cells	Fixed	T7 pol	40	4	Pellet	RT	oML349,350	2	2	21.243
230731	2	E6	cML054	Cells	Fixed	T7 pol	40	4	Pellet	RT	oML349,350	2	3	21.1743
230731	2	E7	cML054	Cells	Fixed	T7 pol	40	4	Supernantant	RT	oML349,350	1	1	22.0025
230731	2	E8	cML054	Cells	Fixed	T7 pol	40	4	Supernantant	RT	oML349,350	1	2	21.9821
230731	2	E9	cML054	Cells	Fixed	T7 pol	40	4	Supernantant	RT	oML349,350	1	3	21.99
230731	2	E10	cML054	Cells	Fixed	T7 pol	40	4	Supernantant	RT	oML349,350	2	1	23.6201
230731	2	E11	cML054	Cells	Fixed	T7 pol	40	4	Supernantant	RT	oML349,350	2	2	23.6973
230731	2	E12	cML054	Cells	Fixed	T7 pol	40	4	Supernantant	RT	oML349,350	2	3	23.9452
230731	2	F1	cML042	Cells	Fixed	T7 pol	40	24	Pellet	RT	oML349,350	1	1	20.7519
230731	2	F2	cML042	Cells	Fixed	T7 pol	40	24	Pellet	RT	oML349,350	1	2	20.7544
230731	2	F3	cML042	Cells	Fixed	T7 pol	40	24	Pellet	RT	oML349,350	1	3	20.7576
230731	2	F4	cML042	Cells	Fixed	T7 pol	40	24	Pellet	RT	oML349,350	2	1	21.7047
230731	2	F5	cML042	Cells	Fixed	T7 pol	40	24	Pellet	RT	oML349,350	2	2	21.7706
230731	2	F6	cML042	Cells	Fixed	T7 pol	40	24	Pellet	RT	oML349,350	2	3	21.7106
230731	2	F7	cML042	Cells	Fixed	T7 pol	40	24	Supernantant	RT	oML349,350	1	1	22.3896
230731	2	F8	cML042	Cells	Fixed	T7 pol	40	24	Supernantant	RT	oML349,350	1	2	22.3301
230731	2	F9	cML042	Cells	Fixed	T7 pol	40	24	Supernantant	RT	oML349,350	1	3	22.3637
230731	2	F10	cML042	Cells	Fixed	T7 pol	40	24	Supernantant	RT	oML349,350	2	1	24.1238
230731	2	F11	cML042	Cells	Fixed	T7 pol	40	24	Supernantant	RT	oML349,350	2	2	24.3752
230731	2	F12	cML042	Cells	Fixed	T7 pol	40	24	Supernantant	RT	oML349,350	2	3	24.1322
230731	2	G1	cML054	Cells	Fixed	T7 pol	40	24	Pellet	RT	oML349,350	1	1	21.6795
230731	2	G2	cML054	Cells	Fixed	T7 pol	40	24	Pellet	RT	oML349,350	1	2	21.7864
230731	2	G3	cML054	Cells	Fixed	T7 pol	40	24	Pellet	RT	oML349,350	1	3	21.6289
230731	2	G4	cML054	Cells	Fixed	T7 pol	40	24	Pellet	RT	oML349,350	2	1	21.7466
230731	2	G5	cML054	Cells	Fixed	T7 pol	40	24	Pellet	RT	oML349,350	2	2	21.6445
230731	2	G6	cML054	Cells	Fixed	T7 pol	40	24	Pellet	RT	oML349,350	2	3	21.6839
230731	2	G7	cML054	Cells	Fixed	T7 pol	40	24	Supernantant	RT	oML349,350	1	1	21.6388
230731	2	G8	cML054	Cells	Fixed	T7 pol	40	24	Supernantant	RT	oML349,350	1	2	21.6232
230731	2	G9	cML054	Cells	Fixed	T7 pol	40	24	Supernantant	RT	oML349,350	1	3	21.5846
230731	2	G10	cML054	Cells	Fixed	T7 pol	40	24	Supernantant	RT	oML349,350	2	1	23.1034
230731	2	G11	cML054	Cells	Fixed	T7 pol	40	24	Supernantant	RT	oML349,350	2	2	23.3139
230731	2	G12	cML054	Cells	Fixed	T7 pol	40	24	Supernantant	RT	oML349,350	2	3	23.3656
230731	3	A1	cML042	Cells	Fixed	T7 pol	37	2	Pellet	RT	oML351,352	1	1	18.6525
230731	3	A2	cML042	Cells	Fixed	T7 pol	37	2	Pellet	RT	oML351,352	1	2	18.7769
230731	3	A3	cML042	Cells	Fixed	T7 pol	37	2	Pellet	RT	oML351,352	1	3	18.834
230731	3	A4	cML042	Cells	Fixed	T7 pol	37	2	Pellet	RT	oML351,352	2	1	19.0195
230731	3	A5	cML042	Cells	Fixed	T7 pol	37	2	Pellet	RT	oML351,352	2	2	18.963
230731	3	A6	cML042	Cells	Fixed	T7 pol	37	2	Pellet	RT	oML351,352	2	3	18.9553
230731	3	A7	cML042	Cells	Fixed	T7 pol	37	2	Supernantant	RT	oML351,352	1	1	19.7253
230731	3	A8	cML042	Cells	Fixed	T7 pol	37	2	Supernantant	RT	oML351,352	1	2	19.7844
230731	3	A9	cML042	Cells	Fixed	T7 pol	37	2	Supernantant	RT	oML351,352	1	3	19.6213
230731	3	A10	cML042	Cells	Fixed	T7 pol	37	2	Supernantant	RT	oML351,352	2	1	19.72
230731	3	A11	cML042	Cells	Fixed	T7 pol	37	2	Supernantant	RT	oML351,352	2	2	19.6546
230731	3	A12	cML042	Cells	Fixed	T7 pol	37	2	Supernantant	RT	oML351,352	2	3	19.6102
230731	3	B1	cML054	Cells	Fixed	T7 pol	37	2	Pellet	RT	oML351,352	1	1	18.692
230731	3	B2	cML054	Cells	Fixed	T7 pol	37	2	Pellet	RT	oML351,352	1	2	18.6781
230731	3	B3	cML054	Cells	Fixed	T7 pol	37	2	Pellet	RT	oML351,352	1	3	18.6285
230731	3	B4	cML054	Cells	Fixed	T7 pol	37	2	Pellet	RT	oML351,352	2	1	18.494
230731	3	B5	cML054	Cells	Fixed	T7 pol	37	2	Pellet	RT	oML351,352	2	2	18.4509
230731	3	B6	cML054	Cells	Fixed	T7 pol	37	2	Pellet	RT	oML351,352	2	3	18.419
230731	3	B7	cML054	Cells	Fixed	T7 pol	37	2	Supernantant	RT	oML351,352	1	1	20.0882
230731	3	B8	cML054	Cells	Fixed	T7 pol	37	2	Supernantant	RT	oML351,352	1	2	20.0592
230731	3	B9	cML054	Cells	Fixed	T7 pol	37	2	Supernantant	RT	oML351,352	1	3	19.9745
230731	3	B10	cML054	Cells	Fixed	T7 pol	37	2	Supernantant	RT	oML351,352	2	1	19.3094
230731	3	B11	cML054	Cells	Fixed	T7 pol	37	2	Supernantant	RT	oML351,352	2	2	19.2617
230731	3	B12	cML054	Cells	Fixed	T7 pol	37	2	Supernantant	RT	oML351,352	2	3	19.3159
230731	3	D1	cML042	Cells	Fixed	T7 pol	40	4	Pellet	RT	oML351,352	1	1	19.9725
230731	3	D2	cML042	Cells	Fixed	T7 pol	40	4	Pellet	RT	oML351,352	1	2	20.0745
230731	3	D3	cML042	Cells	Fixed	T7 pol	40	4	Pellet	RT	oML351,352	1	3	20.0363
230731	3	D4	cML042	Cells	Fixed	T7 pol	40	4	Pellet	RT	oML351,352	2	1	20.699
230731	3	D5	cML042	Cells	Fixed	T7 pol	40	4	Pellet	RT	oML351,352	2	2	20.7337
230731	3	D6	cML042	Cells	Fixed	T7 pol	40	4	Pellet	RT	oML351,352	2	3	20.6352
230731	3	D7	cML042	Cells	Fixed	T7 pol	40	4	Supernantant	RT	oML351,352	1	1	20.9596
230731	3	D8	cML042	Cells	Fixed	T7 pol	40	4	Supernantant	RT	oML351,352	1	2	20.9587
230731	3	D9	cML042	Cells	Fixed	T7 pol	40	4	Supernantant	RT	oML351,352	1	3	21.0096
230731	3	D10	cML042	Cells	Fixed	T7 pol	40	4	Supernantant	RT	oML351,352	2	1	20.2295
230731	3	D11	cML042	Cells	Fixed	T7 pol	40	4	Supernantant	RT	oML351,352	2	2	20.2752
230731	3	D12	cML042	Cells	Fixed	T7 pol	40	4	Supernantant	RT	oML351,352	2	3	20.2001
230731	3	E1	cML054	Cells	Fixed	T7 pol	40	4	Pellet	RT	oML351,352	1	1	19.6763
230731	3	E2	cML054	Cells	Fixed	T7 pol	40	4	Pellet	RT	oML351,352	1	2	19.7644
230731	3	E3	cML054	Cells	Fixed	T7 pol	40	4	Pellet	RT	oML351,352	1	3	19.7497
230731	3	E4	cML054	Cells	Fixed	T7 pol	40	4	Pellet	RT	oML351,352	2	1	19.8849
230731	3	E5	cML054	Cells	Fixed	T7 pol	40	4	Pellet	RT	oML351,352	2	2	19.9118
230731	3	E6	cML054	Cells	Fixed	T7 pol	40	4	Pellet	RT	oML351,352	2	3	19.8173
230731	3	E7	cML054	Cells	Fixed	T7 pol	40	4	Supernantant	RT	oML351,352	1	1	20.8329
230731	3	E8	cML054	Cells	Fixed	T7 pol	40	4	Supernantant	RT	oML351,352	1	2	20.7091
230731	3	E9	cML054	Cells	Fixed	T7 pol	40	4	Supernantant	RT	oML351,352	1	3	20.8027
230731	3	E10	cML054	Cells	Fixed	T7 pol	40	4	Supernantant	RT	oML351,352	2	1	22.4066
230731	3	E11	cML054	Cells	Fixed	T7 pol	40	4	Supernantant	RT	oML351,352	2	2	22.3803
230731	3	E12	cML054	Cells	Fixed	T7 pol	40	4	Supernantant	RT	oML351,352	2	3	22.461
230731	3	F1	cML042	Cells	Fixed	T7 pol	40	24	Pellet	RT	oML351,352	1	1	19.8841
230731	3	F2	cML042	Cells	Fixed	T7 pol	40	24	Pellet	RT	oML351,352	1	2	19.8401
230731	3	F3	cML042	Cells	Fixed	T7 pol	40	24	Pellet	RT	oML351,352	1	3	19.9377
230731	3	F4	cML042	Cells	Fixed	T7 pol	40	24	Pellet	RT	oML351,352	2	1	20.6612
230731	3	F5	cML042	Cells	Fixed	T7 pol	40	24	Pellet	RT	oML351,352	2	2	20.6065
230731	3	F6	cML042	Cells	Fixed	T7 pol	40	24	Pellet	RT	oML351,352	2	3	20.628
230731	3	F7	cML042	Cells	Fixed	T7 pol	40	24	Supernantant	RT	oML351,352	1	1	20.9735
230731	3	F8	cML042	Cells	Fixed	T7 pol	40	24	Supernantant	RT	oML351,352	1	2	20.9636
230731	3	F9	cML042	Cells	Fixed	T7 pol	40	24	Supernantant	RT	oML351,352	1	3	21.0435
230731	3	F10	cML042	Cells	Fixed	T7 pol	40	24	Supernantant	RT	oML351,352	2	1	22.8134
230731	3	F11	cML042	Cells	Fixed	T7 pol	40	24	Supernantant	RT	oML351,352	2	2	22.8065
230731	3	F12	cML042	Cells	Fixed	T7 pol	40	24	Supernantant	RT	oML351,352	2	3	22.8277
230731	3	G1	cML054	Cells	Fixed	T7 pol	40	24	Pellet	RT	oML351,352	1	1	20.1857
230731	3	G2	cML054	Cells	Fixed	T7 pol	40	24	Pellet	RT	oML351,352	1	2	20.2692
230731	3	G3	cML054	Cells	Fixed	T7 pol	40	24	Pellet	RT	oML351,352	1	3	20.3343
230731	3	G4	cML054	Cells	Fixed	T7 pol	40	24	Pellet	RT	oML351,352	2	1	20.292
230731	3	G5	cML054	Cells	Fixed	T7 pol	40	24	Pellet	RT	oML351,352	2	2	20.2838
230731	3	G6	cML054	Cells	Fixed	T7 pol	40	24	Pellet	RT	oML351,352	2	3	20.403
230731	3	G7	cML054	Cells	Fixed	T7 pol	40	24	Supernantant	RT	oML351,352	1	1	20.1639
230731	3	G8	cML054	Cells	Fixed	T7 pol	40	24	Supernantant	RT	oML351,352	1	2	20.1529
230731	3	G9	cML054	Cells	Fixed	T7 pol	40	24	Supernantant	RT	oML351,352	1	3	20.1161
230731	3	G10	cML054	Cells	Fixed	T7 pol	40	24	Supernantant	RT	oML351,352	2	1	21.7064
230731	3	G11	cML054	Cells	Fixed	T7 pol	40	24	Supernantant	RT	oML351,352	2	2	21.6676
230731	3	G12	cML054	Cells	Fixed	T7 pol	40	24	Supernantant	RT	oML351,352	2	3	21.7344
230925	1	A1	K562P	Cells	Fixed	T7 pol	40	18	Supernantant	RT	oML661,662	1	1	31.588
230925	1	A2	K562P	Cells	Fixed	T7 pol	40	18	Supernantant	RT	oML661,662	1	2	31.6455
230925	1	A3	K562P	Cells	Fixed	T7 pol	40	18	Supernantant	RT	oML661,662	1	3	30.9613
230925	1	A4	Evercode 1	Cells	Fixed	T7 pol	40	18	Supernantant	RT	oML661,662	1	1	31.2442
230925	1	A5	Evercode 1	Cells	Fixed	T7 pol	40	18	Supernantant	RT	oML661,662	1	2	31.1521
230925	1	A6	Evercode 1	Cells	Fixed	T7 pol	40	18	Supernantant	RT	oML661,662	1	3	31.1658
230925	1	A7	K562P	Cells	Fixed	T7 pol	40	18	Supernantant	RT	oML661,662	2	1	30.8991
230925	1	A8	K562P	Cells	Fixed	T7 pol	40	18	Supernantant	RT	oML661,662	2	2	31.3347
230925	1	A9	K562P	Cells	Fixed	T7 pol	40	18	Supernantant	RT	oML661,662	2	3	30.7274
230925	1	A10	Evercode 1	Cells	Fixed	T7 pol	40	18	Supernantant	RT	oML661,662	2	1	30.6517
230925	1	A11	Evercode 1	Cells	Fixed	T7 pol	40	18	Supernantant	RT	oML661,662	2	2	30.527
230925	1	A12	Evercode 1	Cells	Fixed	T7 pol	40	18	Supernantant	RT	oML661,662	2	3	30.8956
230925	1	B1	K562P	Cells	Fixed	T7 pol	40	18	Supernantant	RT	oML663,664	1	1	32.5537
230925	1	B2	K562P	Cells	Fixed	T7 pol	40	18	Supernantant	RT	oML663,664	1	2	32.6209
230925	1	B3	K562P	Cells	Fixed	T7 pol	40	18	Supernantant	RT	oML663,664	1	3	33.357
230925	1	B4	Evercode 1	Cells	Fixed	T7 pol	40	18	Supernantant	RT	oML663,664	1	1	32.0432
230925	1	B5	Evercode 1	Cells	Fixed	T7 pol	40	18	Supernantant	RT	oML663,664	1	2	32.2052
230925	1	B6	Evercode 1	Cells	Fixed	T7 pol	40	18	Supernantant	RT	oML663,664	1	3	32.1518
230925	1	B7	K562P	Cells	Fixed	T7 pol	40	18	Supernantant	RT	oML663,664	2	1	32.5699
230925	1	B8	K562P	Cells	Fixed	T7 pol	40	18	Supernantant	RT	oML663,664	2	2	32.3295
230925	1	B9	K562P	Cells	Fixed	T7 pol	40	18	Supernantant	RT	oML663,664	2	3	32.4452
230925	1	B10	Evercode 1	Cells	Fixed	T7 pol	40	18	Supernantant	RT	oML663,664	2	1	31.8909
230925	1	B11	Evercode 1	Cells	Fixed	T7 pol	40	18	Supernantant	RT	oML663,664	2	2	31.0522
230925	1	B12	Evercode 1	Cells	Fixed	T7 pol	40	18	Supernantant	RT	oML663,664	2	3	31.4643
230925	1	D1	K562P	Cells	Fixed	T7 pol	40	18	Supernantant	RT	oML665,666	1	1	36.9881
230925	1	D2	K562P	Cells	Fixed	T7 pol	40	18	Supernantant	RT	oML665,666	1	2	Undetermined
230925	1	D3	K562P	Cells	Fixed	T7 pol	40	18	Supernantant	RT	oML665,666	1	3	38.2179
230925	1	D4	Evercode 1	Cells	Fixed	T7 pol	40	18	Supernantant	RT	oML665,666	1	1	25.5496
230925	1	D5	Evercode 1	Cells	Fixed	T7 pol	40	18	Supernantant	RT	oML665,666	1	2	25.4343
230925	1	D6	Evercode 1	Cells	Fixed	T7 pol	40	18	Supernantant	RT	oML665,666	1	3	25.4166
230925	1	D7	K562P	Cells	Fixed	T7 pol	40	18	Supernantant	RT	oML665,666	2	1	35.6322
230925	1	D8	K562P	Cells	Fixed	T7 pol	40	18	Supernantant	RT	oML665,666	2	2	32.9834
230925	1	D9	K562P	Cells	Fixed	T7 pol	40	18	Supernantant	RT	oML665,666	2	3	34.3604
230925	1	D10	Evercode 1	Cells	Fixed	T7 pol	40	18	Supernantant	RT	oML665,666	2	1	24.3265
230925	1	D11	Evercode 1	Cells	Fixed	T7 pol	40	18	Supernantant	RT	oML665,666	2	2	24.7738
230925	1	D12	Evercode 1	Cells	Fixed	T7 pol	40	18	Supernantant	RT	oML665,666	2	3	24.6162
230925	1	E1	K562P	Cells	Fixed	T7 pol	40	18	Supernantant	RT	oML667,668	1	1	27.7332
230925	1	E2	K562P	Cells	Fixed	T7 pol	40	18	Supernantant	RT	oML667,668	1	2	30.1006
230925	1	E3	K562P	Cells	Fixed	T7 pol	40	18	Supernantant	RT	oML667,668	1	3	30.7993
230925	1	E4	Evercode 1	Cells	Fixed	T7 pol	40	18	Supernantant	RT	oML667,668	1	1	27.3347
230925	1	E5	Evercode 1	Cells	Fixed	T7 pol	40	18	Supernantant	RT	oML667,668	1	2	27.1718
230925	1	E6	Evercode 1	Cells	Fixed	T7 pol	40	18	Supernantant	RT	oML667,668	1	3	27.1304
230925	1	E7	K562P	Cells	Fixed	T7 pol	40	18	Supernantant	RT	oML667,668	2	1	30.158
230925	1	E8	K562P	Cells	Fixed	T7 pol	40	18	Supernantant	RT	oML667,668	2	2	30.5781
230925	1	E9	K562P	Cells	Fixed	T7 pol	40	18	Supernantant	RT	oML667,668	2	3	29.6005
230925	1	E10	Evercode 1	Cells	Fixed	T7 pol	40	18	Supernantant	RT	oML667,668	2	1	25.7077
230925	1	E11	Evercode 1	Cells	Fixed	T7 pol	40	18	Supernantant	RT	oML667,668	2	2	25.9573
230925	1	E12	Evercode 1	Cells	Fixed	T7 pol	40	18	Supernantant	RT	oML667,668	2	3	26.0432
230925	1	F1	K562P	Cells	Fixed	T7 pol	40	18	Supernantant	RT	oML669,670	1	1	29.8047
230925	1	F2	K562P	Cells	Fixed	T7 pol	40	18	Supernantant	RT	oML669,670	1	2	36.9528
230925	1	F3	K562P	Cells	Fixed	T7 pol	40	18	Supernantant	RT	oML669,670	1	3	35.1349
230925	1	F4	Evercode 1	Cells	Fixed	T7 pol	40	18	Supernantant	RT	oML669,670	1	1	26.851
230925	1	F5	Evercode 1	Cells	Fixed	T7 pol	40	18	Supernantant	RT	oML669,670	1	2	30.4374
230925	1	F6	Evercode 1	Cells	Fixed	T7 pol	40	18	Supernantant	RT	oML669,670	1	3	30.3184
230925	1	F7	K562P	Cells	Fixed	T7 pol	40	18	Supernantant	RT	oML669,670	2	1	34.3614
230925	1	F8	K562P	Cells	Fixed	T7 pol	40	18	Supernantant	RT	oML669,670	2	2	29.7061
230925	1	F9	K562P	Cells	Fixed	T7 pol	40	18	Supernantant	RT	oML669,670	2	3	27.0803
230925	1	F10	Evercode 1	Cells	Fixed	T7 pol	40	18	Supernantant	RT	oML669,670	2	1	26.9504
230925	1	F11	Evercode 1	Cells	Fixed	T7 pol	40	18	Supernantant	RT	oML669,670	2	2	29.8899
230925	1	F12	Evercode 1	Cells	Fixed	T7 pol	40	18	Supernantant	RT	oML669,670	2	3	27.8125
230925	1	G1	K562P	Cells	Fixed	T7 pol	40	18	Supernantant	RT	oML671,672	1	1	32.7665
230925	1	G2	K562P	Cells	Fixed	T7 pol	40	18	Supernantant	RT	oML671,672	1	2	31.6997
230925	1	G3	K562P	Cells	Fixed	T7 pol	40	18	Supernantant	RT	oML671,672	1	3	32.9999
230925	1	G4	Evercode 1	Cells	Fixed	T7 pol	40	18	Supernantant	RT	oML671,672	1	1	25.8787
230925	1	G5	Evercode 1	Cells	Fixed	T7 pol	40	18	Supernantant	RT	oML671,672	1	2	25.961
230925	1	G6	Evercode 1	Cells	Fixed	T7 pol	40	18	Supernantant	RT	oML671,672	1	3	25.8418
230925	1	G7	K562P	Cells	Fixed	T7 pol	40	18	Supernantant	RT	oML671,672	2	1	31.9832
230925	1	G8	K562P	Cells	Fixed	T7 pol	40	18	Supernantant	RT	oML671,672	2	2	32.0711
230925	1	G9	K562P	Cells	Fixed	T7 pol	40	18	Supernantant	RT	oML671,672	2	3	31.49
230925	1	G10	Evercode 1	Cells	Fixed	T7 pol	40	18	Supernantant	RT	oML671,672	2	1	25.2626
230925	1	G11	Evercode 1	Cells	Fixed	T7 pol	40	18	Supernantant	RT	oML671,672	2	2	25.3883
230925	1	G12	Evercode 1	Cells	Fixed	T7 pol	40	18	Supernantant	RT	oML671,672	2	3	25.4252
230925	2	A1	K562P	Cells	Fixed	T7 pol	40	18	Supernantant	RT	oML673,674	1	1	33.3856
230925	2	A2	K562P	Cells	Fixed	T7 pol	40	18	Supernantant	RT	oML673,674	1	2	34.742
230925	2	A3	K562P	Cells	Fixed	T7 pol	40	18	Supernantant	RT	oML673,674	1	3	34.2687
230925	2	A4	Evercode 2	Cells	Fixed	T7 pol	40	18	Supernantant	RT	oML673,674	1	1	26.3011
230925	2	A5	Evercode 2	Cells	Fixed	T7 pol	40	18	Supernantant	RT	oML673,674	1	2	26.4186
230925	2	A6	Evercode 2	Cells	Fixed	T7 pol	40	18	Supernantant	RT	oML673,674	1	3	26.3507
230925	2	A7	K562P	Cells	Fixed	T7 pol	40	18	Supernantant	RT	oML673,674	2	1	32.6835
230925	2	A8	K562P	Cells	Fixed	T7 pol	40	18	Supernantant	RT	oML673,674	2	2	32.9442
230925	2	A9	K562P	Cells	Fixed	T7 pol	40	18	Supernantant	RT	oML673,674	2	3	34.4983
230925	2	A10	Evercode 2	Cells	Fixed	T7 pol	40	18	Supernantant	RT	oML673,674	2	1	25.6012
230925	2	A11	Evercode 2	Cells	Fixed	T7 pol	40	18	Supernantant	RT	oML673,674	2	2	25.7263
230925	2	A12	Evercode 2	Cells	Fixed	T7 pol	40	18	Supernantant	RT	oML673,674	2	3	25.8717
230925	2	B1	K562P	Cells	Fixed	T7 pol	40	18	Supernantant	RT	oML675,676	1	1	37.4001
230925	2	B2	K562P	Cells	Fixed	T7 pol	40	18	Supernantant	RT	oML675,676	1	2	34.9048
230925	2	B3	K562P	Cells	Fixed	T7 pol	40	18	Supernantant	RT	oML675,676	1	3	36.0386
230925	2	B4	Evercode 2	Cells	Fixed	T7 pol	40	18	Supernantant	RT	oML675,676	1	1	25.4755
230925	2	B5	Evercode 2	Cells	Fixed	T7 pol	40	18	Supernantant	RT	oML675,676	1	2	25.4564
230925	2	B6	Evercode 2	Cells	Fixed	T7 pol	40	18	Supernantant	RT	oML675,676	1	3	25.5063
230925	2	B7	K562P	Cells	Fixed	T7 pol	40	18	Supernantant	RT	oML675,676	2	1	35.9987
230925	2	B8	K562P	Cells	Fixed	T7 pol	40	18	Supernantant	RT	oML675,676	2	2	35.1417
230925	2	B9	K562P	Cells	Fixed	T7 pol	40	18	Supernantant	RT	oML675,676	2	3	35.4686
230925	2	B10	Evercode 2	Cells	Fixed	T7 pol	40	18	Supernantant	RT	oML675,676	2	1	24.9716
230925	2	B11	Evercode 2	Cells	Fixed	T7 pol	40	18	Supernantant	RT	oML675,676	2	2	25.1476
230925	2	B12	Evercode 2	Cells	Fixed	T7 pol	40	18	Supernantant	RT	oML675,676	2	3	25.1907
230925	2	D1	K562P	Cells	Fixed	T7 pol	40	18	Supernantant	RT	oML677,678	1	1	34.6825
230925	2	D2	K562P	Cells	Fixed	T7 pol	40	18	Supernantant	RT	oML677,678	1	2	Undetermined
230925	2	D3	K562P	Cells	Fixed	T7 pol	40	18	Supernantant	RT	oML677,678	1	3	37.3256
230925	2	D4	Evercode 2	Cells	Fixed	T7 pol	40	18	Supernantant	RT	oML677,678	1	1	29.7262
230925	2	D5	Evercode 2	Cells	Fixed	T7 pol	40	18	Supernantant	RT	oML677,678	1	2	29.8329
230925	2	D6	Evercode 2	Cells	Fixed	T7 pol	40	18	Supernantant	RT	oML677,678	1	3	29.655
230925	2	D7	K562P	Cells	Fixed	T7 pol	40	18	Supernantant	RT	oML677,678	2	1	37.2391
230925	2	D8	K562P	Cells	Fixed	T7 pol	40	18	Supernantant	RT	oML677,678	2	2	37.2576
230925	2	D9	K562P	Cells	Fixed	T7 pol	40	18	Supernantant	RT	oML677,678	2	3	35.3671
230925	2	D10	Evercode 2	Cells	Fixed	T7 pol	40	18	Supernantant	RT	oML677,678	2	1	29.4462
230925	2	D11	Evercode 2	Cells	Fixed	T7 pol	40	18	Supernantant	RT	oML677,678	2	2	29.8507
230925	2	D12	Evercode 2	Cells	Fixed	T7 pol	40	18	Supernantant	RT	oML677,678	2	3	30.0732
230925	2	E1	K562P	Cells	Fixed	T7 pol	40	18	Supernantant	RT	oML679,680	1	1	21.1458
230925	2	E2	K562P	Cells	Fixed	T7 pol	40	18	Supernantant	RT	oML679,680	1	2	21.5798
230925	2	E3	K562P	Cells	Fixed	T7 pol	40	18	Supernantant	RT	oML679,680	1	3	24.4086
230925	2	E4	Evercode 2	Cells	Fixed	T7 pol	40	18	Supernantant	RT	oML679,680	1	1	23.9583
230925	2	E5	Evercode 2	Cells	Fixed	T7 pol	40	18	Supernantant	RT	oML679,680	1	2	25.1916
230925	2	E6	Evercode 2	Cells	Fixed	T7 pol	40	18	Supernantant	RT	oML679,680	1	3	22.0069
230925	2	E7	K562P	Cells	Fixed	T7 pol	40	18	Supernantant	RT	oML679,680	2	1	23.6943
230925	2	E8	K562P	Cells	Fixed	T7 pol	40	18	Supernantant	RT	oML679,680	2	2	22.8683
230925	2	E9	K562P	Cells	Fixed	T7 pol	40	18	Supernantant	RT	oML679,680	2	3	22.4052
230925	2	E10	Evercode 2	Cells	Fixed	T7 pol	40	18	Supernantant	RT	oML679,680	2	1	23.544
230925	2	E11	Evercode 2	Cells	Fixed	T7 pol	40	18	Supernantant	RT	oML679,680	2	2	23.8218
230925	2	E12	Evercode 2	Cells	Fixed	T7 pol	40	18	Supernantant	RT	oML679,680	2	3	21.9385
230925	2	F1	K562P	Cells	Fixed	T7 pol	40	18	Supernantant	RT	oML349,350	1	1	21.3841
230925	2	F2	K562P	Cells	Fixed	T7 pol	40	18	Supernantant	RT	oML349,350	1	2	21.4053
230925	2	F3	K562P	Cells	Fixed	T7 pol	40	18	Supernantant	RT	oML349,350	1	3	21.4741
230925	2	F4	Evercode 1	Cells	Fixed	T7 pol	40	18	Supernantant	RT	oML349,350	1	1	21.286
230925	2	F5	Evercode 1	Cells	Fixed	T7 pol	40	18	Supernantant	RT	oML349,350	1	2	21.1753
230925	2	F6	Evercode 1	Cells	Fixed	T7 pol	40	18	Supernantant	RT	oML349,350	1	3	21.2417
230925	2	F7	Evercode 2	Cells	Fixed	T7 pol	40	18	Supernantant	RT	oML349,350	1	1	21.5014
230925	2	F8	Evercode 2	Cells	Fixed	T7 pol	40	18	Supernantant	RT	oML349,350	1	2	21.4441
230925	2	F9	Evercode 2	Cells	Fixed	T7 pol	40	18	Supernantant	RT	oML349,350	1	3	21.5151
230925	2	F10	K562P	Cells	Fixed	T7 pol	40	18	Supernantant	RT	oML349,350	2	1	20.9696
230925	2	F11	K562P	Cells	Fixed	T7 pol	40	18	Supernantant	RT	oML349,350	2	2	20.9943
230925	2	F12	K562P	Cells	Fixed	T7 pol	40	18	Supernantant	RT	oML349,350	2	3	21.1134
230925	2	G1	Evercode 1	Cells	Fixed	T7 pol	40	18	Supernantant	RT	oML349,350	2	1	20.9462
230925	2	G2	Evercode 1	Cells	Fixed	T7 pol	40	18	Supernantant	RT	oML349,350	2	2	20.8107
230925	2	G3	Evercode 1	Cells	Fixed	T7 pol	40	18	Supernantant	RT	oML349,350	2	3	20.8321
230925	2	G4	Evercode 2	Cells	Fixed	T7 pol	40	18	Supernantant	RT	oML349,350	2	1	20.8358
230925	2	G5	Evercode 2	Cells	Fixed	T7 pol	40	18	Supernantant	RT	oML349,350	2	2	20.7794
230925	2	G6	Evercode 2	Cells	Fixed	T7 pol	40	18	Supernantant	RT	oML349,350	2	3	20.6756
230925	2	G7	K562P	Cells	Fixed	T7 pol	40	18	Supernantant	RT	oML351,352	1	1	19.2954
230925	2	G8	K562P	Cells	Fixed	T7 pol	40	18	Supernantant	RT	oML351,352	1	2	19.2599
230925	2	G9	K562P	Cells	Fixed	T7 pol	40	18	Supernantant	RT	oML351,352	1	3	19.3233
230925	2	G10	Evercode 1	Cells	Fixed	T7 pol	40	18	Supernantant	RT	oML351,352	1	1	19.5615
230925	2	G11	Evercode 1	Cells	Fixed	T7 pol	40	18	Supernantant	RT	oML351,352	1	2	19.7065
230925	2	G12	Evercode 1	Cells	Fixed	T7 pol	40	18	Supernantant	RT	oML351,352	1	3	19.6448
230925	2	H1	Evercode 2	Cells	Fixed	T7 pol	40	18	Supernantant	RT	oML351,352	1	1	20.1489
230925	2	H2	Evercode 2	Cells	Fixed	T7 pol	40	18	Supernantant	RT	oML351,352	1	2	20.1359
230925	2	H3	Evercode 2	Cells	Fixed	T7 pol	40	18	Supernantant	RT	oML351,352	1	3	19.9475
230925	2	H4	K562P	Cells	Fixed	T7 pol	40	18	Supernantant	RT	oML351,352	2	1	19.2464
230925	2	H5	K562P	Cells	Fixed	T7 pol	40	18	Supernantant	RT	oML351,352	2	2	19.3607
230925	2	H6	K562P	Cells	Fixed	T7 pol	40	18	Supernantant	RT	oML351,352	2	3	19.169
230925	2	H7	Evercode 1	Cells	Fixed	T7 pol	40	18	Supernantant	RT	oML351,352	2	1	18.8549
230925	2	H8	Evercode 1	Cells	Fixed	T7 pol	40	18	Supernantant	RT	oML351,352	2	2	18.8883
230925	2	H9	Evercode 1	Cells	Fixed	T7 pol	40	18	Supernantant	RT	oML351,352	2	3	18.9062
230925	2	H10	Evercode 2	Cells	Fixed	T7 pol	40	18	Supernantant	RT	oML351,352	2	1	18.3769
230925	2	H11	Evercode 2	Cells	Fixed	T7 pol	40	18	Supernantant	RT	oML351,352	2	2	19.0921
230925	2	H12	Evercode 2	Cells	Fixed	T7 pol	40	18	Supernantant	RT	oML351,352	2	3	19.2474
230818	1	A1	cML088	Total RNA	Unfixed	nan	nan	nan	nan	nan	oML349,350	1	1	20.2951
230818	1	A2	cML088	Total RNA	Unfixed	nan	nan	nan	nan	nan	oML349,350	1	2	20.2179
230818	1	A3	cML088	Total RNA	Unfixed	nan	nan	nan	nan	nan	oML349,350	1	3	20.0639
230818	1	A4	cML088	Total RNA	Unfixed	nan	nan	nan	nan	nan	oML351,352	1	1	18.337
230818	1	A5	cML088	Total RNA	Unfixed	nan	nan	nan	nan	nan	oML351,352	1	2	18.2652
230818	1	A6	cML088	Total RNA	Unfixed	nan	nan	nan	nan	nan	oML351,352	1	3	18.2886
230818	1	A7	cML088	Total RNA	Unfixed	nan	nan	nan	nan	nan	oML637,638	1	1	23.3812
230818	1	A8	cML088	Total RNA	Unfixed	nan	nan	nan	nan	nan	oML637,638	1	2	23.3017
230818	1	A9	cML088	Total RNA	Unfixed	nan	nan	nan	nan	nan	oML637,638	1	3	23.5558
230818	1	A10	cML001	Total RNA	Unfixed	nan	nan	nan	nan	nan	oML349,350	1	1	20.4264
230818	1	A11	cML001	Total RNA	Unfixed	nan	nan	nan	nan	nan	oML349,350	1	2	20.2752
230818	1	A12	cML001	Total RNA	Unfixed	nan	nan	nan	nan	nan	oML349,350	1	3	20.2904
230818	1	B1	cML089	Total RNA	Unfixed	nan	nan	nan	nan	nan	oML349,350	2	1	20.0957
230818	1	B2	cML089	Total RNA	Unfixed	nan	nan	nan	nan	nan	oML349,350	2	2	19.8872
230818	1	B3	cML089	Total RNA	Unfixed	nan	nan	nan	nan	nan	oML349,350	2	3	19.6508
230818	1	B4	cML089	Total RNA	Unfixed	nan	nan	nan	nan	nan	oML351,352	2	1	18.0568
230818	1	B5	cML089	Total RNA	Unfixed	nan	nan	nan	nan	nan	oML351,352	2	2	18.0145
230818	1	B6	cML089	Total RNA	Unfixed	nan	nan	nan	nan	nan	oML351,352	2	3	18.0114
230818	1	B7	cML089	Total RNA	Unfixed	nan	nan	nan	nan	nan	oML637,638	2	1	23.716
230818	1	B8	cML089	Total RNA	Unfixed	nan	nan	nan	nan	nan	oML637,638	2	2	23.7414
230818	1	B9	cML089	Total RNA	Unfixed	nan	nan	nan	nan	nan	oML637,638	2	3	23.9468
230818	1	B10	cML001	Total RNA	Unfixed	nan	nan	nan	nan	nan	oML351,352	1	1	18.6462
230818	1	B11	cML001	Total RNA	Unfixed	nan	nan	nan	nan	nan	oML351,352	1	2	18.6267
230818	1	B12	cML001	Total RNA	Unfixed	nan	nan	nan	nan	nan	oML351,352	1	3	18.7686
230818	1	C1	cML106	Total RNA	Unfixed	nan	nan	nan	nan	nan	oML349,350	1	1	20.248
230818	1	C2	cML106	Total RNA	Unfixed	nan	nan	nan	nan	nan	oML349,350	1	2	20.0531
230818	1	C3	cML106	Total RNA	Unfixed	nan	nan	nan	nan	nan	oML349,350	1	3	19.9565
230818	1	C4	cML106	Total RNA	Unfixed	nan	nan	nan	nan	nan	oML351,352	1	1	18.0043
230818	1	C5	cML106	Total RNA	Unfixed	nan	nan	nan	nan	nan	oML351,352	1	2	18.3826
230818	1	C6	cML106	Total RNA	Unfixed	nan	nan	nan	nan	nan	oML351,352	1	3	18.4606
230818	1	C7	cML106	Total RNA	Unfixed	nan	nan	nan	nan	nan	oML643,644	1	1	23.2359
230818	1	C8	cML106	Total RNA	Unfixed	nan	nan	nan	nan	nan	oML643,644	1	2	23.0942
230818	1	C9	cML106	Total RNA	Unfixed	nan	nan	nan	nan	nan	oML643,644	1	3	23.1429
230818	1	C10	cML001	Total RNA	Unfixed	nan	nan	nan	nan	nan	oML637,638	1	1	23.0314
230818	1	C11	cML001	Total RNA	Unfixed	nan	nan	nan	nan	nan	oML637,638	1	2	23.2325
230818	1	C12	cML001	Total RNA	Unfixed	nan	nan	nan	nan	nan	oML637,638	1	3	23.2844
230818	1	D1	cML109	Total RNA	Unfixed	nan	nan	nan	nan	nan	oML349,350	2	1	20.3029
230818	1	D2	cML109	Total RNA	Unfixed	nan	nan	nan	nan	nan	oML349,350	2	2	20.0366
230818	1	D3	cML109	Total RNA	Unfixed	nan	nan	nan	nan	nan	oML349,350	2	3	20.0057
230818	1	D4	cML109	Total RNA	Unfixed	nan	nan	nan	nan	nan	oML351,352	2	1	18.1073
230818	1	D5	cML109	Total RNA	Unfixed	nan	nan	nan	nan	nan	oML351,352	2	2	18.1336
230818	1	D6	cML109	Total RNA	Unfixed	nan	nan	nan	nan	nan	oML351,352	2	3	18.1137
230818	1	D7	cML109	Total RNA	Unfixed	nan	nan	nan	nan	nan	oML643,644	2	1	24.1388
230818	1	D8	cML109	Total RNA	Unfixed	nan	nan	nan	nan	nan	oML643,644	2	2	24.1339
230818	1	D9	cML109	Total RNA	Unfixed	nan	nan	nan	nan	nan	oML643,644	2	3	24.1246
230818	1	D10	cML001	Total RNA	Unfixed	nan	nan	nan	nan	nan	oML643,644	1	1	22.9949
230818	1	D11	cML001	Total RNA	Unfixed	nan	nan	nan	nan	nan	oML643,644	1	2	23.0499
230818	1	D12	cML001	Total RNA	Unfixed	nan	nan	nan	nan	nan	oML643,644	1	3	23.3582
230818	1	E1	cML110	Total RNA	Unfixed	nan	nan	nan	nan	nan	oML349,350	1	1	20.6856
230818	1	E2	cML110	Total RNA	Unfixed	nan	nan	nan	nan	nan	oML349,350	1	2	20.5104
230818	1	E3	cML110	Total RNA	Unfixed	nan	nan	nan	nan	nan	oML349,350	1	3	20.4942
230818	1	E4	cML110	Total RNA	Unfixed	nan	nan	nan	nan	nan	oML351,352	1	1	19.03
230818	1	E5	cML110	Total RNA	Unfixed	nan	nan	nan	nan	nan	oML351,352	1	2	19.0061
230818	1	E6	cML110	Total RNA	Unfixed	nan	nan	nan	nan	nan	oML351,352	1	3	18.9782
230818	1	E7	cML110	Total RNA	Unfixed	nan	nan	nan	nan	nan	oML637,638	1	1	23.9452
230818	1	E8	cML110	Total RNA	Unfixed	nan	nan	nan	nan	nan	oML637,638	1	2	23.8787
230818	1	E9	cML110	Total RNA	Unfixed	nan	nan	nan	nan	nan	oML637,638	1	3	23.9347
230818	1	E10	cML110	Total RNA	Unfixed	nan	nan	nan	nan	nan	oML643,644	1	1	23.6246
230818	1	E11	cML110	Total RNA	Unfixed	nan	nan	nan	nan	nan	oML643,644	1	2	23.7403
230818	1	E12	cML110	Total RNA	Unfixed	nan	nan	nan	nan	nan	oML643,644	1	3	23.8269
230818	1	F1	cML092	Total RNA	Unfixed	nan	nan	nan	nan	nan	oML349,350	1	1	20.3217
230818	1	F2	cML092	Total RNA	Unfixed	nan	nan	nan	nan	nan	oML349,350	1	2	20.0472
230818	1	F3	cML092	Total RNA	Unfixed	nan	nan	nan	nan	nan	oML349,350	1	3	19.9943
230818	1	F4	cML092	Total RNA	Unfixed	nan	nan	nan	nan	nan	oML351,352	1	1	18.4374
230818	1	F5	cML092	Total RNA	Unfixed	nan	nan	nan	nan	nan	oML351,352	1	2	18.351
230818	1	F6	cML092	Total RNA	Unfixed	nan	nan	nan	nan	nan	oML351,352	1	3	18.3067
230818	1	F7	cML092	Total RNA	Unfixed	nan	nan	nan	nan	nan	oML649,650	1	1	21.8963
230818	1	F8	cML092	Total RNA	Unfixed	nan	nan	nan	nan	nan	oML649,650	1	2	21.8581
230818	1	F9	cML092	Total RNA	Unfixed	nan	nan	nan	nan	nan	oML649,650	1	3	21.9014
230818	1	F10	cML001	Total RNA	Unfixed	nan	nan	nan	nan	nan	oML649,650	1	1	21.9856
230818	1	F11	cML001	Total RNA	Unfixed	nan	nan	nan	nan	nan	oML649,650	1	2	22.1309
230818	1	F12	cML001	Total RNA	Unfixed	nan	nan	nan	nan	nan	oML649,650	1	3	22.3261
230818	1	G1	cML094	Total RNA	Unfixed	nan	nan	nan	nan	nan	oML349,350	2	1	20.1781
230818	1	G2	cML094	Total RNA	Unfixed	nan	nan	nan	nan	nan	oML349,350	2	2	19.992
230818	1	G3	cML094	Total RNA	Unfixed	nan	nan	nan	nan	nan	oML349,350	2	3	19.9835
230818	1	G4	cML094	Total RNA	Unfixed	nan	nan	nan	nan	nan	oML351,352	2	1	18.2503
230818	1	G5	cML094	Total RNA	Unfixed	nan	nan	nan	nan	nan	oML351,352	2	2	18.1119
230818	1	G6	cML094	Total RNA	Unfixed	nan	nan	nan	nan	nan	oML351,352	2	3	18.0636
230818	1	G7	cML094	Total RNA	Unfixed	nan	nan	nan	nan	nan	oML649,650	2	1	22.1395
230818	1	G8	cML094	Total RNA	Unfixed	nan	nan	nan	nan	nan	oML649,650	2	2	22.1807
230818	1	G9	cML094	Total RNA	Unfixed	nan	nan	nan	nan	nan	oML649,650	2	3	22.2616
230818	1	G10	cML001	Total RNA	Unfixed	nan	nan	nan	nan	nan	oML657,658	1	1	25.2513
230818	1	G11	cML001	Total RNA	Unfixed	nan	nan	nan	nan	nan	oML657,658	1	2	25.5644
230818	1	G12	cML001	Total RNA	Unfixed	nan	nan	nan	nan	nan	oML657,658	1	3	25.5053
230818	1	H1	cML116	Total RNA	Unfixed	nan	nan	nan	nan	nan	oML349,350	1	1	20.7404
230818	1	H2	cML116	Total RNA	Unfixed	nan	nan	nan	nan	nan	oML349,350	1	2	20.4804
230818	1	H3	cML116	Total RNA	Unfixed	nan	nan	nan	nan	nan	oML349,350	1	3	20.3606
230818	1	H4	cML116	Total RNA	Unfixed	nan	nan	nan	nan	nan	oML351,352	1	1	18.8539
230818	1	H5	cML116	Total RNA	Unfixed	nan	nan	nan	nan	nan	oML351,352	1	2	18.7636
230818	1	H6	cML116	Total RNA	Unfixed	nan	nan	nan	nan	nan	oML351,352	1	3	18.8324
230818	1	H7	cML116	Total RNA	Unfixed	nan	nan	nan	nan	nan	oML649,650	1	1	22.8183
230818	1	H8	cML116	Total RNA	Unfixed	nan	nan	nan	nan	nan	oML649,650	1	2	22.8356
230818	1	H9	cML116	Total RNA	Unfixed	nan	nan	nan	nan	nan	oML649,650	1	3	22.7734
230818	1	H10	cML116	Total RNA	Unfixed	nan	nan	nan	nan	nan	oML657,658	1	1	26.6958
230818	1	H11	cML116	Total RNA	Unfixed	nan	nan	nan	nan	nan	oML657,658	1	2	27.1739
230818	1	H12	cML116	Total RNA	Unfixed	nan	nan	nan	nan	nan	oML657,658	1	3	27.1854
231023	1	A1	Parse 500 cells	cDNA	Fixed	T7 pol	40°C	24	Total	RT	oML661,662	1	1	27.1969
231023	1	A2	Parse 500 cells	cDNA	Fixed	T7 pol	40°C	24	Total	RT	oML661,662	1	2	27.1336
231023	1	A3	Parse 500 cells	cDNA	Fixed	T7 pol	40°C	24	Total	RT	oML661,662	1	3	27.003
231023	1	A4	Parse 500 cells	cDNA	Fixed	T7 pol	40°C	24	Total	RT	oML663,664	1	1	24.8153
231023	1	A5	Parse 500 cells	cDNA	Fixed	T7 pol	40°C	24	Total	RT	oML663,664	1	2	24.6386
231023	1	A6	Parse 500 cells	cDNA	Fixed	T7 pol	40°C	24	Total	RT	oML663,664	1	3	24.8427
231023	1	A7	Parse 500 cells	cDNA	Fixed	T7 pol	40°C	24	Total	RT	oML665,666	1	1	22.2808
231023	1	A8	Parse 500 cells	cDNA	Fixed	T7 pol	40°C	24	Total	RT	oML665,666	1	2	22.2589
231023	1	A9	Parse 500 cells	cDNA	Fixed	T7 pol	40°C	24	Total	RT	oML665,666	1	3	22.2848
231023	1	A10	Parse 500 cells	cDNA	Fixed	T7 pol	40°C	24	Total	RT	oML671,672	1	1	25.777
231023	1	A11	Parse 500 cells	cDNA	Fixed	T7 pol	40°C	24	Total	RT	oML671,672	1	2	25.9793
231023	1	A12	Parse 500 cells	cDNA	Fixed	T7 pol	40°C	24	Total	RT	oML671,672	1	3	26.09
231023	1	B1	Parse 500 cells	cDNA	Fixed	T7 pol	40°C	24	Total	RT	oML677,678	1	1	24.2771
231023	1	B2	Parse 500 cells	cDNA	Fixed	T7 pol	40°C	24	Total	RT	oML677,678	1	2	24.2028
231023	1	B3	Parse 500 cells	cDNA	Fixed	T7 pol	40°C	24	Total	RT	oML677,678	1	3	23.9623
231023	1	B4	Parse 500 cells	cDNA	Fixed	T7 pol	40°C	24	Total	RT	oML675,676	1	1	22.0533
231023	1	B5	Parse 500 cells	cDNA	Fixed	T7 pol	40°C	24	Total	RT	oML675,676	1	2	21.9479
231023	1	B6	Parse 500 cells	cDNA	Fixed	T7 pol	40°C	24	Total	RT	oML675,676	1	3	21.8821
231023	1	B7	Parse 500 cells	cDNA	Fixed	T7 pol	40°C	24	Total	RT	oML349,350	1	1	21.1485
231023	1	B8	Parse 500 cells	cDNA	Fixed	T7 pol	40°C	24	Total	RT	oML349,350	1	2	21.1169
231023	1	B9	Parse 500 cells	cDNA	Fixed	T7 pol	40°C	24	Total	RT	oML349,350	1	3	21.2259
231023	1	B10	Parse 500 cells	cDNA	Fixed	T7 pol	40°C	24	Total	RT	oML351,352	1	1	20.9627
231023	1	B11	Parse 500 cells	cDNA	Fixed	T7 pol	40°C	24	Total	RT	oML351,352	1	2	21.0479
231023	1	B12	Parse 500 cells	cDNA	Fixed	T7 pol	40°C	24	Total	RT	oML351,352	1	3	21.1714
231023	1	D1	Parse 500 cells	cDNA	Fixed	T7 pol	40°C	24	Total	RT	oML369,370	1	1	37.4657
231023	1	D2	Parse 500 cells	cDNA	Fixed	T7 pol	40°C	24	Total	RT	oML369,370	1	2	37.9524
231023	1	D3	Parse 500 cells	cDNA	Fixed	T7 pol	40°C	24	Total	RT	oML369,370	1	3	37.536
231023	1	D4	Parse 500 cells	cDNA	Fixed	T7 pol	40°C	24	Total	RT	oML490,491	1	1	26.4279
231023	1	D5	Parse 500 cells	cDNA	Fixed	T7 pol	40°C	24	Total	RT	oML490,491	1	2	26.3321
231023	1	D6	Parse 500 cells	cDNA	Fixed	T7 pol	40°C	24	Total	RT	oML490,491	1	3	26.3857
231023	1	D7	Parse 500 cells	cDNA	Fixed	T7 pol	40°C	24	Total	RT	oML237,238	1	1	29.556
231023	1	D8	Parse 500 cells	cDNA	Fixed	T7 pol	40°C	24	Total	RT	oML237,238	1	2	29.6441
231023	1	D9	Parse 500 cells	cDNA	Fixed	T7 pol	40°C	24	Total	RT	oML237,238	1	3	29.7093
231023	1	D10	Parse 500 cells	cDNA	Fixed	T7 pol	40°C	24	Total	RT	oML385,386	1	1	21.3028
231023	1	D11	Parse 500 cells	cDNA	Fixed	T7 pol	40°C	24	Total	RT	oML385,386	1	2	21.3627
231023	1	D12	Parse 500 cells	cDNA	Fixed	T7 pol	40°C	24	Total	RT	oML385,386	1	3	21.5027
231023	1	E1	Parse 10k cells	cDNA	Fixed	T7 pol	40°C	24	Total	RT	oML661,662	1	1	27.063
231023	1	E2	Parse 10k cells	cDNA	Fixed	T7 pol	40°C	24	Total	RT	oML661,662	1	2	26.7748
231023	1	E3	Parse 10k cells	cDNA	Fixed	T7 pol	40°C	24	Total	RT	oML661,662	1	3	26.5682
231023	1	E4	Parse 10k cells	cDNA	Fixed	T7 pol	40°C	24	Total	RT	oML663,664	1	1	24.3411
231023	1	E5	Parse 10k cells	cDNA	Fixed	T7 pol	40°C	24	Total	RT	oML663,664	1	2	24.2369
231023	1	E6	Parse 10k cells	cDNA	Fixed	T7 pol	40°C	24	Total	RT	oML663,664	1	3	24.302
231023	1	E7	Parse 10k cells	cDNA	Fixed	T7 pol	40°C	24	Total	RT	oML665,666	1	1	21.6315
231023	1	E8	Parse 10k cells	cDNA	Fixed	T7 pol	40°C	24	Total	RT	oML665,666	1	2	21.6158
231023	1	E9	Parse 10k cells	cDNA	Fixed	T7 pol	40°C	24	Total	RT	oML665,666	1	3	21.6008
231023	1	E10	Parse 10k cells	cDNA	Fixed	T7 pol	40°C	24	Total	RT	oML671,672	1	1	24.649
231023	1	E11	Parse 10k cells	cDNA	Fixed	T7 pol	40°C	24	Total	RT	oML671,672	1	2	24.6601
231023	1	E12	Parse 10k cells	cDNA	Fixed	T7 pol	40°C	24	Total	RT	oML671,672	1	3	24.8024
231023	1	F1	Parse 10k cells	cDNA	Fixed	T7 pol	40°C	24	Total	RT	oML677,678	1	1	23.3794
231023	1	F2	Parse 10k cells	cDNA	Fixed	T7 pol	40°C	24	Total	RT	oML677,678	1	2	23.2146
231023	1	F3	Parse 10k cells	cDNA	Fixed	T7 pol	40°C	24	Total	RT	oML677,678	1	3	23.3264
231023	1	F4	Parse 10k cells	cDNA	Fixed	T7 pol	40°C	24	Total	RT	oML675,676	1	1	22.1027
231023	1	F5	Parse 10k cells	cDNA	Fixed	T7 pol	40°C	24	Total	RT	oML675,676	1	2	21.9531
231023	1	F6	Parse 10k cells	cDNA	Fixed	T7 pol	40°C	24	Total	RT	oML675,676	1	3	22.0284
231023	1	F7	Parse 10k cells	cDNA	Fixed	T7 pol	40°C	24	Total	RT	oML349,350	1	1	20.743
231023	1	F8	Parse 10k cells	cDNA	Fixed	T7 pol	40°C	24	Total	RT	oML349,350	1	2	20.7139
231023	1	F9	Parse 10k cells	cDNA	Fixed	T7 pol	40°C	24	Total	RT	oML349,350	1	3	20.686
231023	1	F10	Parse 10k cells	cDNA	Fixed	T7 pol	40°C	24	Total	RT	oML351,352	1	1	20.5047
231023	1	F11	Parse 10k cells	cDNA	Fixed	T7 pol	40°C	24	Total	RT	oML351,352	1	2	20.4943
231023	1	F12	Parse 10k cells	cDNA	Fixed	T7 pol	40°C	24	Total	RT	oML351,352	1	3	20.6264
231023	1	G1	Parse 10k cells	cDNA	Fixed	T7 pol	40°C	24	Total	RT	oML369,370	1	1	29.7039
231023	1	G2	Parse 10k cells	cDNA	Fixed	T7 pol	40°C	24	Total	RT	oML369,370	1	2	29.4005
231023	1	G3	Parse 10k cells	cDNA	Fixed	T7 pol	40°C	24	Total	RT	oML369,370	1	3	29.3783
231023	1	G4	Parse 10k cells	cDNA	Fixed	T7 pol	40°C	24	Total	RT	oML490,491	1	1	25.3777
231023	1	G5	Parse 10k cells	cDNA	Fixed	T7 pol	40°C	24	Total	RT	oML490,491	1	2	25.2903
231023	1	G6	Parse 10k cells	cDNA	Fixed	T7 pol	40°C	24	Total	RT	oML490,491	1	3	25.288
231023	1	G7	Parse 10k cells	cDNA	Fixed	T7 pol	40°C	24	Total	RT	oML237,238	1	1	28.1939
231023	1	G8	Parse 10k cells	cDNA	Fixed	T7 pol	40°C	24	Total	RT	oML237,238	1	2	28.0531
231023	1	G9	Parse 10k cells	cDNA	Fixed	T7 pol	40°C	24	Total	RT	oML237,238	1	3	28.1715
231023	1	G10	Parse 10k cells	cDNA	Fixed	T7 pol	40°C	24	Total	RT	oML385,386	1	1	21.4811
231023	1	G11	Parse 10k cells	cDNA	Fixed	T7 pol	40°C	24	Total	RT	oML385,386	1	2	21.6602
231023	1	G12	Parse 10k cells	cDNA	Fixed	T7 pol	40°C	24	Total	RT	oML385,386	1	3	21.7694
