# Supplementary material for: Joint single-cell profiling of Cas9 edits and transcriptomes reveals widespread off-target events and effects on gene expression
Source: bioRxiv. 2025 Aug 28:2025.02.07.636966. Preprint. [Version 2] doi: 10.1101/2025.02.07.636966 (PMC12407703; doi:10.1101/2025.02.07.636966)
Supplement: Supplement 2 [file media-2.zip › Additional_files/Supplementary_tables/Supp_Table_13_Split_pipe_QC.xlsx]

## Sheet: 500_Cells
Statistic	No_Edit	ARID1A_SMARCA4	CHD3_CHD4	All_Samples
sample_well_count	2	5	5	12
number_of_cells	41	219	323	583
hg38_number_of_cells	41	219	323	583
hg38_median_tscp_per_cell	44641	43185	41461	42401
hg38_median_tscp_at50	56489.7	54424.9	52886.9	53781.2
hg38_median_genes_per_cell	7715	7848	7881	7848
mean_reads_per_cell	250932	237196	198810	216895
number_of_reads	1.02882e+07	5.19459e+07	6.42156e+07	126449705
number_of_tscp	2891707	14600418	18049045	35541170
hg38_number_of_tscp	2891707	14600418	18049045	35541170
sequencing_saturation	0.3951	0.3967	0.392	0.3942
valid_barcode_fraction	0.8338	0.8338	0.8338	0.8338
bc1_Q30	0.781	0.781	0.781	0.781
bc2_Q30	0.849	0.849	0.849	0.849
bc3_Q30	0.857	0.857	0.857	0.857
cDNA_Q30	0.8346	0.8346	0.8346	0.8346
polyN_Q30	0.868	0.868	0.868	0.868
transcriptome_map_fraction	0.5564	0.5564	0.5564	0.5564
tso_fraction_in_read1	0.3527	0.3527	0.3527	0.3527
hg38_fraction_reads_in_cells	0.8455	0.8595	0.8744	0.8659
hg38_fraction_tscp_in_cells	0.7999	0.8127	0.83	0.8204
hg38_fraction_exonic	0.3609	0.3346	0.3599	0.3496
cell_tscp_cutoff	5973	7107	6675	6795.35
cell_tscp_f01_slope	17.6948	12.895	13.1124	13.3959

## Sheet: 10k_Cells
Statistic	No_Edit	ARID1A_SMARCA4	CHD3_CHD4	All_Samples
sample_well_count	2	5	5	12
number_of_cells	684	3730	5086	9500
hg38_number_of_cells	684	3730	5086	9500
hg38_median_tscp_per_cell	27876.5	27578.5	24755.5	25858
hg38_median_tscp_at50	42226.3	41679.9	37599.3	39179.2
hg38_median_genes_per_cell	6789	6835	6624	6711.5
mean_reads_per_cell	110535	110889	87949.1	98582.1
number_of_reads	7.56057e+07	4.13615e+08	4.47309e+08	936529894
number_of_tscp	27371626	149741589	161940032	339053247
hg38_number_of_tscp	27371626	149741589	161940032	339053247
sequencing_saturation	0.3301	0.3308	0.3292	0.33
valid_barcode_fraction	0.8485	0.8485	0.8485	0.8485
bc1_Q30	0.902	0.902	0.902	0.902
bc2_Q30	0.926	0.926	0.926	0.926
bc3_Q30	0.935	0.935	0.935	0.935
cDNA_Q30	0.926	0.926	0.926	0.926
polyN_Q30	0.933	0.933	0.933	0.933
transcriptome_map_fraction	0.6368	0.6368	0.6368	0.6368
tso_fraction_in_read1	0.3429	0.3429	0.3429	0.3429
hg38_fraction_reads_in_cells	0.8771	0.906	0.9213	0.911
hg38_fraction_tscp_in_cells	0.8725	0.9018	0.9174	0.9069
hg38_fraction_exonic	0.3485	0.3304	0.3542	0.3432
cell_tscp_cutoff	3391	4318	3730	3962.32
cell_tscp_f01_slope	18.9279	16.6754	19.0333	17.9834
