# Supplementary material for: Joint single-cell profiling of Cas9 edits and transcriptomes reveals widespread off-target events and effects on gene expression
Source: bioRxiv. 2025 Aug 28:2025.02.07.636966. Preprint. [Version 2] doi: 10.1101/2025.02.07.636966 (PMC12407703; doi:10.1101/2025.02.07.636966)
Supplement: Supplement 2 [file media-2.zip › Additional_files/Supplementary_tables/Supp_Table_14_Flow.xlsx]

## Sheet: Flow_Cytometry
Sample_File	Cell_ID	Cell_Type	Condition	Antibody	Antibody_Clone	Total_Count	Live_Count	Singlet_Count	B2M_KD_Count	B2M_KD_Percent
Specimen_001_A6_A06.fcs	GM12878P	GM12878	None	PE mouse IgG1	MOPC-21	20686	16186	16003	14218	88.8458
Specimen_001_A7_A07.fcs	GM12878P	GM12878	None	Anti-human B2M	2M2	19337	15716	15544	138	0.887802
Specimen_001_C5_C05.fcs	cML037	GM12878	Donor+RNP	Anti-human B2M	2M2	18763	5542	5267	2571	48.8134
