# Supplementary material for: Joint single-cell profiling of Cas9 edits and transcriptomes reveals widespread off-target events and effects on gene expression
Source: bioRxiv. 2025 Aug 28:2025.02.07.636966. Preprint. [Version 2] doi: 10.1101/2025.02.07.636966 (PMC12407703; doi:10.1101/2025.02.07.636966)
Supplement: Supplement 2 [file media-2.zip › Additional_files/Supplementary_tables/Supp_Table_TIDE.xlsx]

## Sheet: Data
Test_Sample_ID	Ctrl_Sample_ID	Guide_ID	Primer_ID	R_Squared	Total_Allele_Percent	Indel_Size	Allele_Percent	P_Value
2	1	sgML032	oML355,356	0.39	33.2	-50	0	1
2	1	sgML032	oML355,356	0.39	33.2	-49	0	1
2	1	sgML032	oML355,356	0.39	33.2	-48	0	1
2	1	sgML032	oML355,356	0.39	33.2	-47	0	1
2	1	sgML032	oML355,356	0.39	33.2	-46	0	0.96
2	1	sgML032	oML355,356	0.39	33.2	-45	0	1
2	1	sgML032	oML355,356	0.39	33.2	-44	0	1
2	1	sgML032	oML355,356	0.39	33.2	-43	0	1
2	1	sgML032	oML355,356	0.39	33.2	-42	0	1
2	1	sgML032	oML355,356	0.39	33.2	-41	0	1
2	1	sgML032	oML355,356	0.39	33.2	-40	0	1
2	1	sgML032	oML355,356	0.39	33.2	-39	0	1
2	1	sgML032	oML355,356	0.39	33.2	-38	0	1
2	1	sgML032	oML355,356	0.39	33.2	-37	0	1
2	1	sgML032	oML355,356	0.39	33.2	-36	0	1
2	1	sgML032	oML355,356	0.39	33.2	-35	0	1
2	1	sgML032	oML355,356	0.39	33.2	-34	0.1	0.89
2	1	sgML032	oML355,356	0.39	33.2	-33	0	1
2	1	sgML032	oML355,356	0.39	33.2	-32	0	1
2	1	sgML032	oML355,356	0.39	33.2	-31	0.1	0.86
2	1	sgML032	oML355,356	0.39	33.2	-30	0.1	0.9
2	1	sgML032	oML355,356	0.39	33.2	-29	0.4	0.47
2	1	sgML032	oML355,356	0.39	33.2	-28	0	1
2	1	sgML032	oML355,356	0.39	33.2	-27	0	1
2	1	sgML032	oML355,356	0.39	33.2	-26	0	1
2	1	sgML032	oML355,356	0.39	33.2	-25	0	1
2	1	sgML032	oML355,356	0.39	33.2	-24	0	1
2	1	sgML032	oML355,356	0.39	33.2	-23	0	1
2	1	sgML032	oML355,356	0.39	33.2	-22	0.3	0.59
2	1	sgML032	oML355,356	0.39	33.2	-21	0	1
2	1	sgML032	oML355,356	0.39	33.2	-20	1.2	0.014
2	1	sgML032	oML355,356	0.39	33.2	-19	0.1	0.75
2	1	sgML032	oML355,356	0.39	33.2	-18	0	1
2	1	sgML032	oML355,356	0.39	33.2	-17	4	1.1e-17
2	1	sgML032	oML355,356	0.39	33.2	-16	1.9	5.4e-05
2	1	sgML032	oML355,356	0.39	33.2	-15	0.3	0.53
2	1	sgML032	oML355,356	0.39	33.2	-14	3.1	3.4e-11
2	1	sgML032	oML355,356	0.39	33.2	-13	6.9	1.5e-50
2	1	sgML032	oML355,356	0.39	33.2	-12	0	0.93
2	1	sgML032	oML355,356	0.39	33.2	-11	0	1
2	1	sgML032	oML355,356	0.39	33.2	-10	0.1	0.83
2	1	sgML032	oML355,356	0.39	33.2	-9	1.4	0.0017
2	1	sgML032	oML355,356	0.39	33.2	-8	0.4	0.35
2	1	sgML032	oML355,356	0.39	33.2	-7	0.4	0.42
2	1	sgML032	oML355,356	0.39	33.2	-6	0	1
2	1	sgML032	oML355,356	0.39	33.2	-5	0.9	0.042
2	1	sgML032	oML355,356	0.39	33.2	-4	0.6	0.21
2	1	sgML032	oML355,356	0.39	33.2	-3	0.4	0.41
2	1	sgML032	oML355,356	0.39	33.2	-2	1.3	0.002
2	1	sgML032	oML355,356	0.39	33.2	-1	3.2	1.6e-13
2	1	sgML032	oML355,356	0.39	33.2	0	6	8.8e-45
2	1	sgML032	oML355,356	0.39	33.2	1	6.1	2.7e-46
2	1	sgML032	oML355,356	0.39	33.2	2	0	1
2	1	sgML032	oML355,356	0.39	33.2	3	0	1
2	1	sgML032	oML355,356	0.39	33.2	4	0	1
2	1	sgML032	oML355,356	0.39	33.2	5	0	1
2	1	sgML032	oML355,356	0.39	33.2	6	0	1
2	1	sgML032	oML355,356	0.39	33.2	7	0	1
2	1	sgML032	oML355,356	0.39	33.2	8	0	1
2	1	sgML032	oML355,356	0.39	33.2	9	0	1
2	1	sgML032	oML355,356	0.39	33.2	10	0	1
2	1	sgML032	oML355,356	0.39	33.2	11	0	1
2	1	sgML032	oML355,356	0.39	33.2	12	0	1
2	1	sgML032	oML355,356	0.39	33.2	13	0	1
2	1	sgML032	oML355,356	0.39	33.2	14	0	1
2	1	sgML032	oML355,356	0.39	33.2	15	0	1
2	1	sgML032	oML355,356	0.39	33.2	16	0	1
2	1	sgML032	oML355,356	0.39	33.2	17	0	1
2	1	sgML032	oML355,356	0.39	33.2	18	0	1
2	1	sgML032	oML355,356	0.39	33.2	19	0	1
2	1	sgML032	oML355,356	0.39	33.2	20	0	1
2	1	sgML032	oML355,356	0.39	33.2	21	0	1
2	1	sgML032	oML355,356	0.39	33.2	22	0	1
2	1	sgML032	oML355,356	0.39	33.2	23	0	1
2	1	sgML032	oML355,356	0.39	33.2	24	0	1
2	1	sgML032	oML355,356	0.39	33.2	25	0	1
2	1	sgML032	oML355,356	0.39	33.2	26	0	1
2	1	sgML032	oML355,356	0.39	33.2	27	0	1
2	1	sgML032	oML355,356	0.39	33.2	28	0	1
2	1	sgML032	oML355,356	0.39	33.2	29	0	1
2	1	sgML032	oML355,356	0.39	33.2	30	0	1
2	1	sgML032	oML355,356	0.39	33.2	31	0	1
2	1	sgML032	oML355,356	0.39	33.2	32	0	1
2	1	sgML032	oML355,356	0.39	33.2	33	0	1
2	1	sgML032	oML355,356	0.39	33.2	34	0.2	0.64
2	1	sgML032	oML355,356	0.39	33.2	35	0	1
2	1	sgML032	oML355,356	0.39	33.2	36	0	1
2	1	sgML032	oML355,356	0.39	33.2	37	0	1
2	1	sgML032	oML355,356	0.39	33.2	38	0	1
2	1	sgML032	oML355,356	0.39	33.2	39	0	1
2	1	sgML032	oML355,356	0.39	33.2	40	0	1
2	1	sgML032	oML355,356	0.39	33.2	41	0	1
2	1	sgML032	oML355,356	0.39	33.2	42	0	1
2	1	sgML032	oML355,356	0.39	33.2	43	0	1
2	1	sgML032	oML355,356	0.39	33.2	44	0	1
2	1	sgML032	oML355,356	0.39	33.2	45	0	1
2	1	sgML032	oML355,356	0.39	33.2	46	0	1
2	1	sgML032	oML355,356	0.39	33.2	47	0	1
2	1	sgML032	oML355,356	0.39	33.2	48	0	1
2	1	sgML032	oML355,356	0.39	33.2	49	0	1
2	1	sgML032	oML355,356	0.39	33.2	50	0	1
3	1	sgML032	oML355,356	0.85	79.7	-50	0	1
3	1	sgML032	oML355,356	0.85	79.7	-49	0	1
3	1	sgML032	oML355,356	0.85	79.7	-48	0.1	0.86
3	1	sgML032	oML355,356	0.85	79.7	-47	0	1
3	1	sgML032	oML355,356	0.85	79.7	-46	0.5	0.44
3	1	sgML032	oML355,356	0.85	79.7	-45	0.3	0.69
3	1	sgML032	oML355,356	0.85	79.7	-44	0	1
3	1	sgML032	oML355,356	0.85	79.7	-43	0.1	0.89
3	1	sgML032	oML355,356	0.85	79.7	-42	0	1
3	1	sgML032	oML355,356	0.85	79.7	-41	0	1
3	1	sgML032	oML355,356	0.85	79.7	-40	0	1
3	1	sgML032	oML355,356	0.85	79.7	-39	0	1
3	1	sgML032	oML355,356	0.85	79.7	-38	0	1
3	1	sgML032	oML355,356	0.85	79.7	-37	0	1
3	1	sgML032	oML355,356	0.85	79.7	-36	0	1
3	1	sgML032	oML355,356	0.85	79.7	-35	0	1
3	1	sgML032	oML355,356	0.85	79.7	-34	1.4	0.04
3	1	sgML032	oML355,356	0.85	79.7	-33	0.2	0.76
3	1	sgML032	oML355,356	0.85	79.7	-32	0	1
3	1	sgML032	oML355,356	0.85	79.7	-31	0.8	0.22
3	1	sgML032	oML355,356	0.85	79.7	-30	0	1
3	1	sgML032	oML355,356	0.85	79.7	-29	0.3	0.69
3	1	sgML032	oML355,356	0.85	79.7	-28	0.2	0.8
3	1	sgML032	oML355,356	0.85	79.7	-27	0.6	0.39
3	1	sgML032	oML355,356	0.85	79.7	-26	0	1
3	1	sgML032	oML355,356	0.85	79.7	-25	0	1
3	1	sgML032	oML355,356	0.85	79.7	-24	0	1
3	1	sgML032	oML355,356	0.85	79.7	-23	0	1
3	1	sgML032	oML355,356	0.85	79.7	-22	0.3	0.62
3	1	sgML032	oML355,356	0.85	79.7	-21	0	1
3	1	sgML032	oML355,356	0.85	79.7	-20	0.5	0.43
3	1	sgML032	oML355,356	0.85	79.7	-19	0	1
3	1	sgML032	oML355,356	0.85	79.7	-18	0.4	0.5
3	1	sgML032	oML355,356	0.85	79.7	-17	1.7	0.0061
3	1	sgML032	oML355,356	0.85	79.7	-16	0.1	0.93
3	1	sgML032	oML355,356	0.85	79.7	-15	0	1
3	1	sgML032	oML355,356	0.85	79.7	-14	1.5	0.016
3	1	sgML032	oML355,356	0.85	79.7	-13	4.2	4.3e-12
3	1	sgML032	oML355,356	0.85	79.7	-12	0	1
3	1	sgML032	oML355,356	0.85	79.7	-11	0.1	0.88
3	1	sgML032	oML355,356	0.85	79.7	-10	0	1
3	1	sgML032	oML355,356	0.85	79.7	-9	0	1
3	1	sgML032	oML355,356	0.85	79.7	-8	0	1
3	1	sgML032	oML355,356	0.85	79.7	-7	0	0.99
3	1	sgML032	oML355,356	0.85	79.7	-6	0	1
3	1	sgML032	oML355,356	0.85	79.7	-5	0.4	0.51
3	1	sgML032	oML355,356	0.85	79.7	-4	0.7	0.25
3	1	sgML032	oML355,356	0.85	79.7	-3	0	1
3	1	sgML032	oML355,356	0.85	79.7	-2	0.9	0.11
3	1	sgML032	oML355,356	0.85	79.7	-1	3.1	5.2e-08
3	1	sgML032	oML355,356	0.85	79.7	0	5.4	1.9e-21
3	1	sgML032	oML355,356	0.85	79.7	1	10.7	7.3e-81
3	1	sgML032	oML355,356	0.85	79.7	2	0.8	0.18
3	1	sgML032	oML355,356	0.85	79.7	3	0	1
3	1	sgML032	oML355,356	0.85	79.7	4	0.1	0.86
3	1	sgML032	oML355,356	0.85	79.7	5	1.1	0.046
3	1	sgML032	oML355,356	0.85	79.7	6	0	1
3	1	sgML032	oML355,356	0.85	79.7	7	0.5	0.34
3	1	sgML032	oML355,356	0.85	79.7	8	0	1
3	1	sgML032	oML355,356	0.85	79.7	9	0	1
3	1	sgML032	oML355,356	0.85	79.7	10	0.5	0.36
3	1	sgML032	oML355,356	0.85	79.7	11	0	1
3	1	sgML032	oML355,356	0.85	79.7	12	0	1
3	1	sgML032	oML355,356	0.85	79.7	13	0.1	0.89
3	1	sgML032	oML355,356	0.85	79.7	14	0	1
3	1	sgML032	oML355,356	0.85	79.7	15	0	1
3	1	sgML032	oML355,356	0.85	79.7	16	0	1
3	1	sgML032	oML355,356	0.85	79.7	17	0	1
3	1	sgML032	oML355,356	0.85	79.7	18	0.3	0.62
3	1	sgML032	oML355,356	0.85	79.7	19	0	0.93
3	1	sgML032	oML355,356	0.85	79.7	20	0.1	0.91
3	1	sgML032	oML355,356	0.85	79.7	21	0	1
3	1	sgML032	oML355,356	0.85	79.7	22	0	1
3	1	sgML032	oML355,356	0.85	79.7	23	0	1
3	1	sgML032	oML355,356	0.85	79.7	24	0	0.97
3	1	sgML032	oML355,356	0.85	79.7	25	3	3.3e-09
3	1	sgML032	oML355,356	0.85	79.7	26	0	1
3	1	sgML032	oML355,356	0.85	79.7	27	0	1
3	1	sgML032	oML355,356	0.85	79.7	28	0.2	0.71
3	1	sgML032	oML355,356	0.85	79.7	29	0	1
3	1	sgML032	oML355,356	0.85	79.7	30	1	0.05
3	1	sgML032	oML355,356	0.85	79.7	31	0.8	0.098
3	1	sgML032	oML355,356	0.85	79.7	32	1.4	0.0034
3	1	sgML032	oML355,356	0.85	79.7	33	1.3	0.0063
3	1	sgML032	oML355,356	0.85	79.7	34	36.2	0
3	1	sgML032	oML355,356	0.85	79.7	35	2.2	5e-06
3	1	sgML032	oML355,356	0.85	79.7	36	0	1
3	1	sgML032	oML355,356	0.85	79.7	37	0	1
3	1	sgML032	oML355,356	0.85	79.7	38	0	1
3	1	sgML032	oML355,356	0.85	79.7	39	0	1
3	1	sgML032	oML355,356	0.85	79.7	40	0	1
3	1	sgML032	oML355,356	0.85	79.7	41	0	1
3	1	sgML032	oML355,356	0.85	79.7	42	0	1
3	1	sgML032	oML355,356	0.85	79.7	43	0	0.95
3	1	sgML032	oML355,356	0.85	79.7	44	0.4	0.41
3	1	sgML032	oML355,356	0.85	79.7	45	0	1
3	1	sgML032	oML355,356	0.85	79.7	46	0	1
3	1	sgML032	oML355,356	0.85	79.7	47	0	1
3	1	sgML032	oML355,356	0.85	79.7	48	0.2	0.69
3	1	sgML032	oML355,356	0.85	79.7	49	0	1
3	1	sgML032	oML355,356	0.85	79.7	50	0.5	0.27
4	112	sgML032	oML355,356	0.88	63.7	-50	0	1
4	112	sgML032	oML355,356	0.88	63.7	-49	0	1
4	112	sgML032	oML355,356	0.88	63.7	-48	0	1
4	112	sgML032	oML355,356	0.88	63.7	-47	0	1
4	112	sgML032	oML355,356	0.88	63.7	-46	0	1
4	112	sgML032	oML355,356	0.88	63.7	-45	0	1
4	112	sgML032	oML355,356	0.88	63.7	-44	0	1
4	112	sgML032	oML355,356	0.88	63.7	-43	0	1
4	112	sgML032	oML355,356	0.88	63.7	-42	0	1
4	112	sgML032	oML355,356	0.88	63.7	-41	0	1
4	112	sgML032	oML355,356	0.88	63.7	-40	0	1
4	112	sgML032	oML355,356	0.88	63.7	-39	0	1
4	112	sgML032	oML355,356	0.88	63.7	-38	0	1
4	112	sgML032	oML355,356	0.88	63.7	-37	0	1
4	112	sgML032	oML355,356	0.88	63.7	-36	0	1
4	112	sgML032	oML355,356	0.88	63.7	-35	0	1
4	112	sgML032	oML355,356	0.88	63.7	-34	0	1
4	112	sgML032	oML355,356	0.88	63.7	-33	0	1
4	112	sgML032	oML355,356	0.88	63.7	-32	0	1
4	112	sgML032	oML355,356	0.88	63.7	-31	0	1
4	112	sgML032	oML355,356	0.88	63.7	-30	0	1
4	112	sgML032	oML355,356	0.88	63.7	-29	0	1
4	112	sgML032	oML355,356	0.88	63.7	-28	0	1
4	112	sgML032	oML355,356	0.88	63.7	-27	0	1
4	112	sgML032	oML355,356	0.88	63.7	-26	0	1
4	112	sgML032	oML355,356	0.88	63.7	-25	0	1
4	112	sgML032	oML355,356	0.88	63.7	-24	0	1
4	112	sgML032	oML355,356	0.88	63.7	-23	0	1
4	112	sgML032	oML355,356	0.88	63.7	-22	0	1
4	112	sgML032	oML355,356	0.88	63.7	-21	0	1
4	112	sgML032	oML355,356	0.88	63.7	-20	0	1
4	112	sgML032	oML355,356	0.88	63.7	-19	0	1
4	112	sgML032	oML355,356	0.88	63.7	-18	0	1
4	112	sgML032	oML355,356	0.88	63.7	-17	0	1
4	112	sgML032	oML355,356	0.88	63.7	-16	0	1
4	112	sgML032	oML355,356	0.88	63.7	-15	0	1
4	112	sgML032	oML355,356	0.88	63.7	-14	0	1
4	112	sgML032	oML355,356	0.88	63.7	-13	1.2	0.0065
4	112	sgML032	oML355,356	0.88	63.7	-12	0	1
4	112	sgML032	oML355,356	0.88	63.7	-11	0	1
4	112	sgML032	oML355,356	0.88	63.7	-10	0	1
4	112	sgML032	oML355,356	0.88	63.7	-9	0	1
4	112	sgML032	oML355,356	0.88	63.7	-8	0	1
4	112	sgML032	oML355,356	0.88	63.7	-7	0	1
4	112	sgML032	oML355,356	0.88	63.7	-6	0	1
4	112	sgML032	oML355,356	0.88	63.7	-5	0	1
4	112	sgML032	oML355,356	0.88	63.7	-4	0	1
4	112	sgML032	oML355,356	0.88	63.7	-3	0	1
4	112	sgML032	oML355,356	0.88	63.7	-2	0.9	0.03
4	112	sgML032	oML355,356	0.88	63.7	-1	5	9.8e-32
4	112	sgML032	oML355,356	0.88	63.7	0	24.1	0
4	112	sgML032	oML355,356	0.88	63.7	1	11.6	2.5e-166
4	112	sgML032	oML355,356	0.88	63.7	2	14	1.5e-244
4	112	sgML032	oML355,356	0.88	63.7	3	12.7	1.6e-199
4	112	sgML032	oML355,356	0.88	63.7	4	7.9	1.9e-78
4	112	sgML032	oML355,356	0.88	63.7	5	5.7	2.2e-42
4	112	sgML032	oML355,356	0.88	63.7	6	2.4	6.2e-09
4	112	sgML032	oML355,356	0.88	63.7	7	1.9	5.1e-06
4	112	sgML032	oML355,356	0.88	63.7	8	0.4	0.28
4	112	sgML032	oML355,356	0.88	63.7	9	0	1
4	112	sgML032	oML355,356	0.88	63.7	10	0	1
4	112	sgML032	oML355,356	0.88	63.7	11	0	1
4	112	sgML032	oML355,356	0.88	63.7	12	0	1
4	112	sgML032	oML355,356	0.88	63.7	13	0	1
4	112	sgML032	oML355,356	0.88	63.7	14	0	1
4	112	sgML032	oML355,356	0.88	63.7	15	0	1
4	112	sgML032	oML355,356	0.88	63.7	16	0	1
4	112	sgML032	oML355,356	0.88	63.7	17	0	1
4	112	sgML032	oML355,356	0.88	63.7	18	0	1
4	112	sgML032	oML355,356	0.88	63.7	19	0	1
4	112	sgML032	oML355,356	0.88	63.7	20	0	1
4	112	sgML032	oML355,356	0.88	63.7	21	0	1
4	112	sgML032	oML355,356	0.88	63.7	22	0	1
4	112	sgML032	oML355,356	0.88	63.7	23	0	1
4	112	sgML032	oML355,356	0.88	63.7	24	0	1
4	112	sgML032	oML355,356	0.88	63.7	25	0	1
4	112	sgML032	oML355,356	0.88	63.7	26	0	1
4	112	sgML032	oML355,356	0.88	63.7	27	0	1
4	112	sgML032	oML355,356	0.88	63.7	28	0	1
4	112	sgML032	oML355,356	0.88	63.7	29	0	1
4	112	sgML032	oML355,356	0.88	63.7	30	0	1
4	112	sgML032	oML355,356	0.88	63.7	31	0	1
4	112	sgML032	oML355,356	0.88	63.7	32	0	1
4	112	sgML032	oML355,356	0.88	63.7	33	0	1
4	112	sgML032	oML355,356	0.88	63.7	34	0	1
4	112	sgML032	oML355,356	0.88	63.7	35	0	1
4	112	sgML032	oML355,356	0.88	63.7	36	0	1
4	112	sgML032	oML355,356	0.88	63.7	37	0	1
4	112	sgML032	oML355,356	0.88	63.7	38	0	1
4	112	sgML032	oML355,356	0.88	63.7	39	0	1
4	112	sgML032	oML355,356	0.88	63.7	40	0	1
4	112	sgML032	oML355,356	0.88	63.7	41	0	1
4	112	sgML032	oML355,356	0.88	63.7	42	0	1
4	112	sgML032	oML355,356	0.88	63.7	43	0	1
4	112	sgML032	oML355,356	0.88	63.7	44	0	1
4	112	sgML032	oML355,356	0.88	63.7	45	0	1
4	112	sgML032	oML355,356	0.88	63.7	46	0	1
4	112	sgML032	oML355,356	0.88	63.7	47	0	1
4	112	sgML032	oML355,356	0.88	63.7	48	0	1
4	112	sgML032	oML355,356	0.88	63.7	49	0	1
4	112	sgML032	oML355,356	0.88	63.7	50	0	1
5	112	sgML032	oML355,356	0.84	68.3	-50	0	1
5	112	sgML032	oML355,356	0.84	68.3	-49	0	1
5	112	sgML032	oML355,356	0.84	68.3	-48	0	1
5	112	sgML032	oML355,356	0.84	68.3	-47	0	1
5	112	sgML032	oML355,356	0.84	68.3	-46	0	1
5	112	sgML032	oML355,356	0.84	68.3	-45	0	1
5	112	sgML032	oML355,356	0.84	68.3	-44	0	1
5	112	sgML032	oML355,356	0.84	68.3	-43	0	1
5	112	sgML032	oML355,356	0.84	68.3	-42	0	1
5	112	sgML032	oML355,356	0.84	68.3	-41	0	1
5	112	sgML032	oML355,356	0.84	68.3	-40	0	1
5	112	sgML032	oML355,356	0.84	68.3	-39	0	1
5	112	sgML032	oML355,356	0.84	68.3	-38	0	1
5	112	sgML032	oML355,356	0.84	68.3	-37	0	1
5	112	sgML032	oML355,356	0.84	68.3	-36	0	1
5	112	sgML032	oML355,356	0.84	68.3	-35	0	1
5	112	sgML032	oML355,356	0.84	68.3	-34	0	1
5	112	sgML032	oML355,356	0.84	68.3	-33	0	1
5	112	sgML032	oML355,356	0.84	68.3	-32	0	1
5	112	sgML032	oML355,356	0.84	68.3	-31	0	1
5	112	sgML032	oML355,356	0.84	68.3	-30	0	1
5	112	sgML032	oML355,356	0.84	68.3	-29	0	1
5	112	sgML032	oML355,356	0.84	68.3	-28	0	1
5	112	sgML032	oML355,356	0.84	68.3	-27	0	1
5	112	sgML032	oML355,356	0.84	68.3	-26	0	1
5	112	sgML032	oML355,356	0.84	68.3	-25	0	1
5	112	sgML032	oML355,356	0.84	68.3	-24	0	1
5	112	sgML032	oML355,356	0.84	68.3	-23	0	1
5	112	sgML032	oML355,356	0.84	68.3	-22	0	1
5	112	sgML032	oML355,356	0.84	68.3	-21	0	1
5	112	sgML032	oML355,356	0.84	68.3	-20	0	1
5	112	sgML032	oML355,356	0.84	68.3	-19	0	1
5	112	sgML032	oML355,356	0.84	68.3	-18	0	1
5	112	sgML032	oML355,356	0.84	68.3	-17	0	1
5	112	sgML032	oML355,356	0.84	68.3	-16	0	1
5	112	sgML032	oML355,356	0.84	68.3	-15	0	1
5	112	sgML032	oML355,356	0.84	68.3	-14	0	1
5	112	sgML032	oML355,356	0.84	68.3	-13	0	1
5	112	sgML032	oML355,356	0.84	68.3	-12	0	1
5	112	sgML032	oML355,356	0.84	68.3	-11	0	1
5	112	sgML032	oML355,356	0.84	68.3	-10	0	1
5	112	sgML032	oML355,356	0.84	68.3	-9	0	1
5	112	sgML032	oML355,356	0.84	68.3	-8	0	1
5	112	sgML032	oML355,356	0.84	68.3	-7	0	1
5	112	sgML032	oML355,356	0.84	68.3	-6	0	1
5	112	sgML032	oML355,356	0.84	68.3	-5	0	1
5	112	sgML032	oML355,356	0.84	68.3	-4	0	1
5	112	sgML032	oML355,356	0.84	68.3	-3	0	1
5	112	sgML032	oML355,356	0.84	68.3	-2	0	1
5	112	sgML032	oML355,356	0.84	68.3	-1	0.1	0.82
5	112	sgML032	oML355,356	0.84	68.3	0	16.1	0
5	112	sgML032	oML355,356	0.84	68.3	1	11.2	5.9e-181
5	112	sgML032	oML355,356	0.84	68.3	2	11	5.7e-175
5	112	sgML032	oML355,356	0.84	68.3	3	10.9	2.7e-173
5	112	sgML032	oML355,356	0.84	68.3	4	7.2	1.8e-76
5	112	sgML032	oML355,356	0.84	68.3	5	5.4	6e-44
5	112	sgML032	oML355,356	0.84	68.3	6	2.8	1.7e-13
5	112	sgML032	oML355,356	0.84	68.3	7	1.6	4e-05
5	112	sgML032	oML355,356	0.84	68.3	8	0.5	0.23
5	112	sgML032	oML355,356	0.84	68.3	9	0	1
5	112	sgML032	oML355,356	0.84	68.3	10	0	1
5	112	sgML032	oML355,356	0.84	68.3	11	0	1
5	112	sgML032	oML355,356	0.84	68.3	12	0	1
5	112	sgML032	oML355,356	0.84	68.3	13	0	1
5	112	sgML032	oML355,356	0.84	68.3	14	0	1
5	112	sgML032	oML355,356	0.84	68.3	15	0	1
5	112	sgML032	oML355,356	0.84	68.3	16	0	1
5	112	sgML032	oML355,356	0.84	68.3	17	0	1
5	112	sgML032	oML355,356	0.84	68.3	18	0	1
5	112	sgML032	oML355,356	0.84	68.3	19	0	1
5	112	sgML032	oML355,356	0.84	68.3	20	0	1
5	112	sgML032	oML355,356	0.84	68.3	21	0	1
5	112	sgML032	oML355,356	0.84	68.3	22	0	1
5	112	sgML032	oML355,356	0.84	68.3	23	0	1
5	112	sgML032	oML355,356	0.84	68.3	24	0	1
5	112	sgML032	oML355,356	0.84	68.3	25	0	1
5	112	sgML032	oML355,356	0.84	68.3	26	0	1
5	112	sgML032	oML355,356	0.84	68.3	27	0	1
5	112	sgML032	oML355,356	0.84	68.3	28	0	1
5	112	sgML032	oML355,356	0.84	68.3	29	0	1
5	112	sgML032	oML355,356	0.84	68.3	30	0	1
5	112	sgML032	oML355,356	0.84	68.3	31	0	1
5	112	sgML032	oML355,356	0.84	68.3	32	0	1
5	112	sgML032	oML355,356	0.84	68.3	33	0	1
5	112	sgML032	oML355,356	0.84	68.3	34	11.1	1.2e-210
5	112	sgML032	oML355,356	0.84	68.3	35	4.5	2.2e-36
5	112	sgML032	oML355,356	0.84	68.3	36	1.5	1.8e-05
5	112	sgML032	oML355,356	0.84	68.3	37	0.6	0.1
5	112	sgML032	oML355,356	0.84	68.3	38	0	1
5	112	sgML032	oML355,356	0.84	68.3	39	0	1
5	112	sgML032	oML355,356	0.84	68.3	40	0	1
5	112	sgML032	oML355,356	0.84	68.3	41	0	1
5	112	sgML032	oML355,356	0.84	68.3	42	0	1
5	112	sgML032	oML355,356	0.84	68.3	43	0	1
5	112	sgML032	oML355,356	0.84	68.3	44	0	1
5	112	sgML032	oML355,356	0.84	68.3	45	0	1
5	112	sgML032	oML355,356	0.84	68.3	46	0	1
5	112	sgML032	oML355,356	0.84	68.3	47	0	1
5	112	sgML032	oML355,356	0.84	68.3	48	0	1
5	112	sgML032	oML355,356	0.84	68.3	49	0	1
5	112	sgML032	oML355,356	0.84	68.3	50	0	1
6	111	sgML032	oML355,356	0.96	30.6	-50	0	1
6	111	sgML032	oML355,356	0.96	30.6	-49	0.5	0.25
6	111	sgML032	oML355,356	0.96	30.6	-48	0	1
6	111	sgML032	oML355,356	0.96	30.6	-47	0	1
6	111	sgML032	oML355,356	0.96	30.6	-46	0	1
6	111	sgML032	oML355,356	0.96	30.6	-45	0	1
6	111	sgML032	oML355,356	0.96	30.6	-44	0	1
6	111	sgML032	oML355,356	0.96	30.6	-43	0	1
6	111	sgML032	oML355,356	0.96	30.6	-42	0	1
6	111	sgML032	oML355,356	0.96	30.6	-41	0	1
6	111	sgML032	oML355,356	0.96	30.6	-40	0	1
6	111	sgML032	oML355,356	0.96	30.6	-39	0	1
6	111	sgML032	oML355,356	0.96	30.6	-38	0	1
6	111	sgML032	oML355,356	0.96	30.6	-37	0	1
6	111	sgML032	oML355,356	0.96	30.6	-36	0	1
6	111	sgML032	oML355,356	0.96	30.6	-35	0	1
6	111	sgML032	oML355,356	0.96	30.6	-34	0	1
6	111	sgML032	oML355,356	0.96	30.6	-33	0.2	0.62
6	111	sgML032	oML355,356	0.96	30.6	-32	0	1
6	111	sgML032	oML355,356	0.96	30.6	-31	0	1
6	111	sgML032	oML355,356	0.96	30.6	-30	0	0.97
6	111	sgML032	oML355,356	0.96	30.6	-29	0	1
6	111	sgML032	oML355,356	0.96	30.6	-28	0	1
6	111	sgML032	oML355,356	0.96	30.6	-27	0	1
6	111	sgML032	oML355,356	0.96	30.6	-26	0	1
6	111	sgML032	oML355,356	0.96	30.6	-25	0.1	0.88
6	111	sgML032	oML355,356	0.96	30.6	-24	0	1
6	111	sgML032	oML355,356	0.96	30.6	-23	0	1
6	111	sgML032	oML355,356	0.96	30.6	-22	0	1
6	111	sgML032	oML355,356	0.96	30.6	-21	0	1
6	111	sgML032	oML355,356	0.96	30.6	-20	0.5	0.2
6	111	sgML032	oML355,356	0.96	30.6	-19	0.7	0.086
6	111	sgML032	oML355,356	0.96	30.6	-18	0	1
6	111	sgML032	oML355,356	0.96	30.6	-17	6	2.2e-52
6	111	sgML032	oML355,356	0.96	30.6	-16	2.1	7.9e-08
6	111	sgML032	oML355,356	0.96	30.6	-15	0	1
6	111	sgML032	oML355,356	0.96	30.6	-14	2.2	2.4e-08
6	111	sgML032	oML355,356	0.96	30.6	-13	6.6	3.4e-65
6	111	sgML032	oML355,356	0.96	30.6	-12	0.3	0.43
6	111	sgML032	oML355,356	0.96	30.6	-11	0	1
6	111	sgML032	oML355,356	0.96	30.6	-10	0	1
6	111	sgML032	oML355,356	0.96	30.6	-9	0.1	0.75
6	111	sgML032	oML355,356	0.96	30.6	-8	0	0.98
6	111	sgML032	oML355,356	0.96	30.6	-7	0	1
6	111	sgML032	oML355,356	0.96	30.6	-6	0	1
6	111	sgML032	oML355,356	0.96	30.6	-5	0	1
6	111	sgML032	oML355,356	0.96	30.6	-4	0	1
6	111	sgML032	oML355,356	0.96	30.6	-3	0	1
6	111	sgML032	oML355,356	0.96	30.6	-2	1	0.0055
6	111	sgML032	oML355,356	0.96	30.6	-1	2.7	1.2e-12
6	111	sgML032	oML355,356	0.96	30.6	0	65.3	0
6	111	sgML032	oML355,356	0.96	30.6	1	7.1	6.3e-82
6	111	sgML032	oML355,356	0.96	30.6	2	0.2	0.51
6	111	sgML032	oML355,356	0.96	30.6	3	0	1
6	111	sgML032	oML355,356	0.96	30.6	4	0	1
6	111	sgML032	oML355,356	0.96	30.6	5	0	1
6	111	sgML032	oML355,356	0.96	30.6	6	0	1
6	111	sgML032	oML355,356	0.96	30.6	7	0	1
6	111	sgML032	oML355,356	0.96	30.6	8	0	1
6	111	sgML032	oML355,356	0.96	30.6	9	0	1
6	111	sgML032	oML355,356	0.96	30.6	10	0	1
6	111	sgML032	oML355,356	0.96	30.6	11	0	1
6	111	sgML032	oML355,356	0.96	30.6	12	0	1
6	111	sgML032	oML355,356	0.96	30.6	13	0	1
6	111	sgML032	oML355,356	0.96	30.6	14	0	1
6	111	sgML032	oML355,356	0.96	30.6	15	0	1
6	111	sgML032	oML355,356	0.96	30.6	16	0	1
6	111	sgML032	oML355,356	0.96	30.6	17	0	1
6	111	sgML032	oML355,356	0.96	30.6	18	0	1
6	111	sgML032	oML355,356	0.96	30.6	19	0	1
6	111	sgML032	oML355,356	0.96	30.6	20	0	1
6	111	sgML032	oML355,356	0.96	30.6	21	0	1
6	111	sgML032	oML355,356	0.96	30.6	22	0	1
6	111	sgML032	oML355,356	0.96	30.6	23	0	1
6	111	sgML032	oML355,356	0.96	30.6	24	0	1
6	111	sgML032	oML355,356	0.96	30.6	25	0	1
6	111	sgML032	oML355,356	0.96	30.6	26	0.2	0.63
6	111	sgML032	oML355,356	0.96	30.6	27	0	1
6	111	sgML032	oML355,356	0.96	30.6	28	0	1
6	111	sgML032	oML355,356	0.96	30.6	29	0	0.96
6	111	sgML032	oML355,356	0.96	30.6	30	0	1
6	111	sgML032	oML355,356	0.96	30.6	31	0	1
6	111	sgML032	oML355,356	0.96	30.6	32	0	1
6	111	sgML032	oML355,356	0.96	30.6	33	0	1
6	111	sgML032	oML355,356	0.96	30.6	34	0	1
6	111	sgML032	oML355,356	0.96	30.6	35	0	1
6	111	sgML032	oML355,356	0.96	30.6	36	0	1
6	111	sgML032	oML355,356	0.96	30.6	37	0	1
6	111	sgML032	oML355,356	0.96	30.6	38	0	1
6	111	sgML032	oML355,356	0.96	30.6	39	0	1
6	111	sgML032	oML355,356	0.96	30.6	40	0	1
6	111	sgML032	oML355,356	0.96	30.6	41	0	1
6	111	sgML032	oML355,356	0.96	30.6	42	0	1
6	111	sgML032	oML355,356	0.96	30.6	43	0	1
6	111	sgML032	oML355,356	0.96	30.6	44	0	1
6	111	sgML032	oML355,356	0.96	30.6	45	0	1
6	111	sgML032	oML355,356	0.96	30.6	46	0	1
6	111	sgML032	oML355,356	0.96	30.6	47	0	1
6	111	sgML032	oML355,356	0.96	30.6	48	0	1
6	111	sgML032	oML355,356	0.96	30.6	49	0	1
6	111	sgML032	oML355,356	0.96	30.6	50	0	1
7	111	sgML032	oML355,356	0.94	49.6	-50	0	1
7	111	sgML032	oML355,356	0.94	49.6	-49	0.7	0.11
7	111	sgML032	oML355,356	0.94	49.6	-48	0.2	0.69
7	111	sgML032	oML355,356	0.94	49.6	-47	0	1
7	111	sgML032	oML355,356	0.94	49.6	-46	0	1
7	111	sgML032	oML355,356	0.94	49.6	-45	0.3	0.46
7	111	sgML032	oML355,356	0.94	49.6	-44	0	1
7	111	sgML032	oML355,356	0.94	49.6	-43	0	0.94
7	111	sgML032	oML355,356	0.94	49.6	-42	0	1
7	111	sgML032	oML355,356	0.94	49.6	-41	0	0.97
7	111	sgML032	oML355,356	0.94	49.6	-40	0.1	0.85
7	111	sgML032	oML355,356	0.94	49.6	-39	0	1
7	111	sgML032	oML355,356	0.94	49.6	-38	0	1
7	111	sgML032	oML355,356	0.94	49.6	-37	0	1
7	111	sgML032	oML355,356	0.94	49.6	-36	0.1	0.85
7	111	sgML032	oML355,356	0.94	49.6	-35	0	1
7	111	sgML032	oML355,356	0.94	49.6	-34	0.5	0.16
7	111	sgML032	oML355,356	0.94	49.6	-33	0.1	0.76
7	111	sgML032	oML355,356	0.94	49.6	-32	0.3	0.51
7	111	sgML032	oML355,356	0.94	49.6	-31	0.6	0.15
7	111	sgML032	oML355,356	0.94	49.6	-30	0	1
7	111	sgML032	oML355,356	0.94	49.6	-29	0	1
7	111	sgML032	oML355,356	0.94	49.6	-28	0	1
7	111	sgML032	oML355,356	0.94	49.6	-27	0	1
7	111	sgML032	oML355,356	0.94	49.6	-26	0	0.91
7	111	sgML032	oML355,356	0.94	49.6	-25	0	1
7	111	sgML032	oML355,356	0.94	49.6	-24	0	1
7	111	sgML032	oML355,356	0.94	49.6	-23	0	1
7	111	sgML032	oML355,356	0.94	49.6	-22	0.5	0.17
7	111	sgML032	oML355,356	0.94	49.6	-21	0	1
7	111	sgML032	oML355,356	0.94	49.6	-20	0.1	0.73
7	111	sgML032	oML355,356	0.94	49.6	-19	0.2	0.57
7	111	sgML032	oML355,356	0.94	49.6	-18	0	0.9
7	111	sgML032	oML355,356	0.94	49.6	-17	1.8	3e-06
7	111	sgML032	oML355,356	0.94	49.6	-16	0.7	0.056
7	111	sgML032	oML355,356	0.94	49.6	-15	0	1
7	111	sgML032	oML355,356	0.94	49.6	-14	0.6	0.1
7	111	sgML032	oML355,356	0.94	49.6	-13	0.7	0.072
7	111	sgML032	oML355,356	0.94	49.6	-12	0	1
7	111	sgML032	oML355,356	0.94	49.6	-11	0	1
7	111	sgML032	oML355,356	0.94	49.6	-10	0	1
7	111	sgML032	oML355,356	0.94	49.6	-9	0	1
7	111	sgML032	oML355,356	0.94	49.6	-8	0	1
7	111	sgML032	oML355,356	0.94	49.6	-7	0	1
7	111	sgML032	oML355,356	0.94	49.6	-6	0	1
7	111	sgML032	oML355,356	0.94	49.6	-5	0	1
7	111	sgML032	oML355,356	0.94	49.6	-4	0	0.91
7	111	sgML032	oML355,356	0.94	49.6	-3	0.5	0.18
7	111	sgML032	oML355,356	0.94	49.6	-2	1	0.0046
7	111	sgML032	oML355,356	0.94	49.6	-1	1.6	1.2e-05
7	111	sgML032	oML355,356	0.94	49.6	0	44.7	0
7	111	sgML032	oML355,356	0.94	49.6	1	6	9e-65
7	111	sgML032	oML355,356	0.94	49.6	2	0.9	0.0093
7	111	sgML032	oML355,356	0.94	49.6	3	0	1
7	111	sgML032	oML355,356	0.94	49.6	4	0.1	0.86
7	111	sgML032	oML355,356	0.94	49.6	5	0	1
7	111	sgML032	oML355,356	0.94	49.6	6	0	1
7	111	sgML032	oML355,356	0.94	49.6	7	0.1	0.83
7	111	sgML032	oML355,356	0.94	49.6	8	0	1
7	111	sgML032	oML355,356	0.94	49.6	9	0	0.94
7	111	sgML032	oML355,356	0.94	49.6	10	0	1
7	111	sgML032	oML355,356	0.94	49.6	11	0	1
7	111	sgML032	oML355,356	0.94	49.6	12	0.1	0.85
7	111	sgML032	oML355,356	0.94	49.6	13	0	1
7	111	sgML032	oML355,356	0.94	49.6	14	0	1
7	111	sgML032	oML355,356	0.94	49.6	15	0	1
7	111	sgML032	oML355,356	0.94	49.6	16	0	1
7	111	sgML032	oML355,356	0.94	49.6	17	0	1
7	111	sgML032	oML355,356	0.94	49.6	18	0.3	0.39
7	111	sgML032	oML355,356	0.94	49.6	19	0.1	0.84
7	111	sgML032	oML355,356	0.94	49.6	20	0	1
7	111	sgML032	oML355,356	0.94	49.6	21	0.1	0.85
7	111	sgML032	oML355,356	0.94	49.6	22	0	1
7	111	sgML032	oML355,356	0.94	49.6	23	0	1
7	111	sgML032	oML355,356	0.94	49.6	24	0	1
7	111	sgML032	oML355,356	0.94	49.6	25	0.6	0.062
7	111	sgML032	oML355,356	0.94	49.6	26	0	0.92
7	111	sgML032	oML355,356	0.94	49.6	27	0	1
7	111	sgML032	oML355,356	0.94	49.6	28	0.3	0.36
7	111	sgML032	oML355,356	0.94	49.6	29	0.1	0.76
7	111	sgML032	oML355,356	0.94	49.6	30	1.5	3.4e-06
7	111	sgML032	oML355,356	0.94	49.6	31	0.6	0.046
7	111	sgML032	oML355,356	0.94	49.6	32	0.6	0.051
7	111	sgML032	oML355,356	0.94	49.6	33	1.6	6.4e-07
7	111	sgML032	oML355,356	0.94	49.6	34	23.8	0
7	111	sgML032	oML355,356	0.94	49.6	35	1.7	9.5e-08
7	111	sgML032	oML355,356	0.94	49.6	36	0	1
7	111	sgML032	oML355,356	0.94	49.6	37	0	1
7	111	sgML032	oML355,356	0.94	49.6	38	0	1
7	111	sgML032	oML355,356	0.94	49.6	39	0	1
7	111	sgML032	oML355,356	0.94	49.6	40	0	1
7	111	sgML032	oML355,356	0.94	49.6	41	0	1
7	111	sgML032	oML355,356	0.94	49.6	42	0	1
7	111	sgML032	oML355,356	0.94	49.6	43	0	1
7	111	sgML032	oML355,356	0.94	49.6	44	0.1	0.83
7	111	sgML032	oML355,356	0.94	49.6	45	0	1
7	111	sgML032	oML355,356	0.94	49.6	46	0	1
7	111	sgML032	oML355,356	0.94	49.6	47	0	1
7	111	sgML032	oML355,356	0.94	49.6	48	0	0.88
7	111	sgML032	oML355,356	0.94	49.6	49	0	1
7	111	sgML032	oML355,356	0.94	49.6	50	0.2	0.45
8	112	sgML136	oML480,481	0.98	45.2	-50	0	1
8	112	sgML136	oML480,481	0.98	45.2	-49	0	1
8	112	sgML136	oML480,481	0.98	45.2	-48	0	1
8	112	sgML136	oML480,481	0.98	45.2	-47	0	1
8	112	sgML136	oML480,481	0.98	45.2	-46	0	1
8	112	sgML136	oML480,481	0.98	45.2	-45	0	1
8	112	sgML136	oML480,481	0.98	45.2	-44	0	1
8	112	sgML136	oML480,481	0.98	45.2	-43	0	1
8	112	sgML136	oML480,481	0.98	45.2	-42	0	1
8	112	sgML136	oML480,481	0.98	45.2	-41	0	1
8	112	sgML136	oML480,481	0.98	45.2	-40	0	1
8	112	sgML136	oML480,481	0.98	45.2	-39	0	1
8	112	sgML136	oML480,481	0.98	45.2	-38	0	1
8	112	sgML136	oML480,481	0.98	45.2	-37	0	1
8	112	sgML136	oML480,481	0.98	45.2	-36	0	1
8	112	sgML136	oML480,481	0.98	45.2	-35	0	1
8	112	sgML136	oML480,481	0.98	45.2	-34	0	1
8	112	sgML136	oML480,481	0.98	45.2	-33	0	1
8	112	sgML136	oML480,481	0.98	45.2	-32	0	1
8	112	sgML136	oML480,481	0.98	45.2	-31	0	1
8	112	sgML136	oML480,481	0.98	45.2	-30	0	1
8	112	sgML136	oML480,481	0.98	45.2	-29	0	1
8	112	sgML136	oML480,481	0.98	45.2	-28	0	1
8	112	sgML136	oML480,481	0.98	45.2	-27	0	1
8	112	sgML136	oML480,481	0.98	45.2	-26	0	1
8	112	sgML136	oML480,481	0.98	45.2	-25	0	1
8	112	sgML136	oML480,481	0.98	45.2	-24	0	1
8	112	sgML136	oML480,481	0.98	45.2	-23	0	1
8	112	sgML136	oML480,481	0.98	45.2	-22	0	1
8	112	sgML136	oML480,481	0.98	45.2	-21	0	1
8	112	sgML136	oML480,481	0.98	45.2	-20	0	1
8	112	sgML136	oML480,481	0.98	45.2	-19	0	1
8	112	sgML136	oML480,481	0.98	45.2	-18	0	1
8	112	sgML136	oML480,481	0.98	45.2	-17	0	1
8	112	sgML136	oML480,481	0.98	45.2	-16	0	1
8	112	sgML136	oML480,481	0.98	45.2	-15	0	1
8	112	sgML136	oML480,481	0.98	45.2	-14	0	1
8	112	sgML136	oML480,481	0.98	45.2	-13	0	1
8	112	sgML136	oML480,481	0.98	45.2	-12	0	1
8	112	sgML136	oML480,481	0.98	45.2	-11	0	1
8	112	sgML136	oML480,481	0.98	45.2	-10	0	1
8	112	sgML136	oML480,481	0.98	45.2	-9	0	1
8	112	sgML136	oML480,481	0.98	45.2	-8	0	1
8	112	sgML136	oML480,481	0.98	45.2	-7	0	1
8	112	sgML136	oML480,481	0.98	45.2	-6	0	1
8	112	sgML136	oML480,481	0.98	45.2	-5	0	1
8	112	sgML136	oML480,481	0.98	45.2	-4	0	1
8	112	sgML136	oML480,481	0.98	45.2	-3	0	1
8	112	sgML136	oML480,481	0.98	45.2	-2	0	1
8	112	sgML136	oML480,481	0.98	45.2	-1	0	1
8	112	sgML136	oML480,481	0.98	45.2	0	52.7	0
8	112	sgML136	oML480,481	0.98	45.2	1	7.5	3.8e-162
8	112	sgML136	oML480,481	0.98	45.2	2	19.2	0
8	112	sgML136	oML480,481	0.98	45.2	3	9.2	6.8e-244
8	112	sgML136	oML480,481	0.98	45.2	4	4.4	2.4e-57
8	112	sgML136	oML480,481	0.98	45.2	5	2.2	2.7e-16
8	112	sgML136	oML480,481	0.98	45.2	6	1.4	5.9e-07
8	112	sgML136	oML480,481	0.98	45.2	7	0.5	0.046
8	112	sgML136	oML480,481	0.98	45.2	8	0	1
8	112	sgML136	oML480,481	0.98	45.2	9	0	1
8	112	sgML136	oML480,481	0.98	45.2	10	0	1
8	112	sgML136	oML480,481	0.98	45.2	11	0	1
8	112	sgML136	oML480,481	0.98	45.2	12	0	1
8	112	sgML136	oML480,481	0.98	45.2	13	0	1
8	112	sgML136	oML480,481	0.98	45.2	14	0	1
8	112	sgML136	oML480,481	0.98	45.2	15	0	1
8	112	sgML136	oML480,481	0.98	45.2	16	0	1
8	112	sgML136	oML480,481	0.98	45.2	17	0	1
8	112	sgML136	oML480,481	0.98	45.2	18	0	1
8	112	sgML136	oML480,481	0.98	45.2	19	0	1
8	112	sgML136	oML480,481	0.98	45.2	20	0	1
8	112	sgML136	oML480,481	0.98	45.2	21	0	1
8	112	sgML136	oML480,481	0.98	45.2	22	0	1
8	112	sgML136	oML480,481	0.98	45.2	23	0	1
8	112	sgML136	oML480,481	0.98	45.2	24	0	1
8	112	sgML136	oML480,481	0.98	45.2	25	0	1
8	112	sgML136	oML480,481	0.98	45.2	26	0	1
8	112	sgML136	oML480,481	0.98	45.2	27	0	1
8	112	sgML136	oML480,481	0.98	45.2	28	0	1
8	112	sgML136	oML480,481	0.98	45.2	29	0	1
8	112	sgML136	oML480,481	0.98	45.2	30	0	1
8	112	sgML136	oML480,481	0.98	45.2	31	0	1
8	112	sgML136	oML480,481	0.98	45.2	32	0	1
8	112	sgML136	oML480,481	0.98	45.2	33	0	1
8	112	sgML136	oML480,481	0.98	45.2	34	0.8	0.0022
8	112	sgML136	oML480,481	0.98	45.2	35	0	1
8	112	sgML136	oML480,481	0.98	45.2	36	0	1
8	112	sgML136	oML480,481	0.98	45.2	37	0	1
8	112	sgML136	oML480,481	0.98	45.2	38	0	1
8	112	sgML136	oML480,481	0.98	45.2	39	0	1
8	112	sgML136	oML480,481	0.98	45.2	40	0	1
8	112	sgML136	oML480,481	0.98	45.2	41	0	1
8	112	sgML136	oML480,481	0.98	45.2	42	0	1
8	112	sgML136	oML480,481	0.98	45.2	43	0	1
8	112	sgML136	oML480,481	0.98	45.2	44	0	1
8	112	sgML136	oML480,481	0.98	45.2	45	0	1
8	112	sgML136	oML480,481	0.98	45.2	46	0	1
8	112	sgML136	oML480,481	0.98	45.2	47	0	1
8	112	sgML136	oML480,481	0.98	45.2	48	0	1
8	112	sgML136	oML480,481	0.98	45.2	49	0	1
8	112	sgML136	oML480,481	0.98	45.2	50	0	1
9	111	sgML136	oML480,481	0.97	53.9	-50	0	1
9	111	sgML136	oML480,481	0.97	53.9	-49	0	1
9	111	sgML136	oML480,481	0.97	53.9	-48	0	1
9	111	sgML136	oML480,481	0.97	53.9	-47	0	1
9	111	sgML136	oML480,481	0.97	53.9	-46	0	1
9	111	sgML136	oML480,481	0.97	53.9	-45	0	1
9	111	sgML136	oML480,481	0.97	53.9	-44	0.1	0.75
9	111	sgML136	oML480,481	0.97	53.9	-43	0	1
9	111	sgML136	oML480,481	0.97	53.9	-42	0	1
9	111	sgML136	oML480,481	0.97	53.9	-41	0	1
9	111	sgML136	oML480,481	0.97	53.9	-40	0	1
9	111	sgML136	oML480,481	0.97	53.9	-39	0	1
9	111	sgML136	oML480,481	0.97	53.9	-38	0	1
9	111	sgML136	oML480,481	0.97	53.9	-37	0	1
9	111	sgML136	oML480,481	0.97	53.9	-36	0	1
9	111	sgML136	oML480,481	0.97	53.9	-35	0.1	0.76
9	111	sgML136	oML480,481	0.97	53.9	-34	0	1
9	111	sgML136	oML480,481	0.97	53.9	-33	0	1
9	111	sgML136	oML480,481	0.97	53.9	-32	0	1
9	111	sgML136	oML480,481	0.97	53.9	-31	0	1
9	111	sgML136	oML480,481	0.97	53.9	-30	0	1
9	111	sgML136	oML480,481	0.97	53.9	-29	0	1
9	111	sgML136	oML480,481	0.97	53.9	-28	0	1
9	111	sgML136	oML480,481	0.97	53.9	-27	0	1
9	111	sgML136	oML480,481	0.97	53.9	-26	0	1
9	111	sgML136	oML480,481	0.97	53.9	-25	0	1
9	111	sgML136	oML480,481	0.97	53.9	-24	0	1
9	111	sgML136	oML480,481	0.97	53.9	-23	0	1
9	111	sgML136	oML480,481	0.97	53.9	-22	0	1
9	111	sgML136	oML480,481	0.97	53.9	-21	0.4	0.31
9	111	sgML136	oML480,481	0.97	53.9	-20	0.1	0.71
9	111	sgML136	oML480,481	0.97	53.9	-19	0	1
9	111	sgML136	oML480,481	0.97	53.9	-18	0	1
9	111	sgML136	oML480,481	0.97	53.9	-17	0	1
9	111	sgML136	oML480,481	0.97	53.9	-16	0	1
9	111	sgML136	oML480,481	0.97	53.9	-15	0	1
9	111	sgML136	oML480,481	0.97	53.9	-14	0	1
9	111	sgML136	oML480,481	0.97	53.9	-13	0	1
9	111	sgML136	oML480,481	0.97	53.9	-12	0	1
9	111	sgML136	oML480,481	0.97	53.9	-11	0	1
9	111	sgML136	oML480,481	0.97	53.9	-10	0	1
9	111	sgML136	oML480,481	0.97	53.9	-9	0	1
9	111	sgML136	oML480,481	0.97	53.9	-8	0	1
9	111	sgML136	oML480,481	0.97	53.9	-7	0	1
9	111	sgML136	oML480,481	0.97	53.9	-6	0	1
9	111	sgML136	oML480,481	0.97	53.9	-5	0.5	0.2
9	111	sgML136	oML480,481	0.97	53.9	-4	0.9	0.018
9	111	sgML136	oML480,481	0.97	53.9	-3	1.3	0.00034
9	111	sgML136	oML480,481	0.97	53.9	-2	1.5	3e-05
9	111	sgML136	oML480,481	0.97	53.9	-1	1.2	0.0013
9	111	sgML136	oML480,481	0.97	53.9	0	42.6	0
9	111	sgML136	oML480,481	0.97	53.9	1	6.7	4e-76
9	111	sgML136	oML480,481	0.97	53.9	2	0	1
9	111	sgML136	oML480,481	0.97	53.9	3	0	1
9	111	sgML136	oML480,481	0.97	53.9	4	0	1
9	111	sgML136	oML480,481	0.97	53.9	5	0	0.99
9	111	sgML136	oML480,481	0.97	53.9	6	0	1
9	111	sgML136	oML480,481	0.97	53.9	7	0.3	0.48
9	111	sgML136	oML480,481	0.97	53.9	8	0	1
9	111	sgML136	oML480,481	0.97	53.9	9	0	1
9	111	sgML136	oML480,481	0.97	53.9	10	0	1
9	111	sgML136	oML480,481	0.97	53.9	11	0	1
9	111	sgML136	oML480,481	0.97	53.9	12	0	1
9	111	sgML136	oML480,481	0.97	53.9	13	0	1
9	111	sgML136	oML480,481	0.97	53.9	14	0	1
9	111	sgML136	oML480,481	0.97	53.9	15	0	1
9	111	sgML136	oML480,481	0.97	53.9	16	0	1
9	111	sgML136	oML480,481	0.97	53.9	17	0	1
9	111	sgML136	oML480,481	0.97	53.9	18	0	1
9	111	sgML136	oML480,481	0.97	53.9	19	0	1
9	111	sgML136	oML480,481	0.97	53.9	20	0	1
9	111	sgML136	oML480,481	0.97	53.9	21	0	1
9	111	sgML136	oML480,481	0.97	53.9	22	0	1
9	111	sgML136	oML480,481	0.97	53.9	23	0	1
9	111	sgML136	oML480,481	0.97	53.9	24	0	1
9	111	sgML136	oML480,481	0.97	53.9	25	0	1
9	111	sgML136	oML480,481	0.97	53.9	26	0	1
9	111	sgML136	oML480,481	0.97	53.9	27	0	1
9	111	sgML136	oML480,481	0.97	53.9	28	0.3	0.45
9	111	sgML136	oML480,481	0.97	53.9	29	0.3	0.35
9	111	sgML136	oML480,481	0.97	53.9	30	0.8	0.021
9	111	sgML136	oML480,481	0.97	53.9	31	0	0.95
9	111	sgML136	oML480,481	0.97	53.9	32	0	0.95
9	111	sgML136	oML480,481	0.97	53.9	33	2.9	1.3e-16
9	111	sgML136	oML480,481	0.97	53.9	34	36.5	0
9	111	sgML136	oML480,481	0.97	53.9	35	0	1
9	111	sgML136	oML480,481	0.97	53.9	36	0	1
9	111	sgML136	oML480,481	0.97	53.9	37	0	1
9	111	sgML136	oML480,481	0.97	53.9	38	0	1
9	111	sgML136	oML480,481	0.97	53.9	39	0	1
9	111	sgML136	oML480,481	0.97	53.9	40	0	1
9	111	sgML136	oML480,481	0.97	53.9	41	0	1
9	111	sgML136	oML480,481	0.97	53.9	42	0	1
9	111	sgML136	oML480,481	0.97	53.9	43	0	1
9	111	sgML136	oML480,481	0.97	53.9	44	0	1
9	111	sgML136	oML480,481	0.97	53.9	45	0	1
9	111	sgML136	oML480,481	0.97	53.9	46	0	1
9	111	sgML136	oML480,481	0.97	53.9	47	0	1
9	111	sgML136	oML480,481	0.97	53.9	48	0	1
9	111	sgML136	oML480,481	0.97	53.9	49	0	1
9	111	sgML136	oML480,481	0.97	53.9	50	0	1
10	1	sgML136	oML480,481	0.87	62.3	-50	0.1	0.85
10	1	sgML136	oML480,481	0.87	62.3	-49	0	1
10	1	sgML136	oML480,481	0.87	62.3	-48	0	1
10	1	sgML136	oML480,481	0.87	62.3	-47	0.1	0.78
10	1	sgML136	oML480,481	0.87	62.3	-46	0	1
10	1	sgML136	oML480,481	0.87	62.3	-45	0	1
10	1	sgML136	oML480,481	0.87	62.3	-44	0.1	0.88
10	1	sgML136	oML480,481	0.87	62.3	-43	0	1
10	1	sgML136	oML480,481	0.87	62.3	-42	0	1
10	1	sgML136	oML480,481	0.87	62.3	-41	0	1
10	1	sgML136	oML480,481	0.87	62.3	-40	0	1
10	1	sgML136	oML480,481	0.87	62.3	-39	0	1
10	1	sgML136	oML480,481	0.87	62.3	-38	0	1
10	1	sgML136	oML480,481	0.87	62.3	-37	0	1
10	1	sgML136	oML480,481	0.87	62.3	-36	0	1
10	1	sgML136	oML480,481	0.87	62.3	-35	0	0.93
10	1	sgML136	oML480,481	0.87	62.3	-34	0	1
10	1	sgML136	oML480,481	0.87	62.3	-33	0	0.97
10	1	sgML136	oML480,481	0.87	62.3	-32	0	1
10	1	sgML136	oML480,481	0.87	62.3	-31	0	1
10	1	sgML136	oML480,481	0.87	62.3	-30	0.3	0.64
10	1	sgML136	oML480,481	0.87	62.3	-29	0	1
10	1	sgML136	oML480,481	0.87	62.3	-28	0	1
10	1	sgML136	oML480,481	0.87	62.3	-27	0.2	0.71
10	1	sgML136	oML480,481	0.87	62.3	-26	0	0.98
10	1	sgML136	oML480,481	0.87	62.3	-25	0	1
10	1	sgML136	oML480,481	0.87	62.3	-24	0.2	0.67
10	1	sgML136	oML480,481	0.87	62.3	-23	0.3	0.55
10	1	sgML136	oML480,481	0.87	62.3	-22	0	1
10	1	sgML136	oML480,481	0.87	62.3	-21	0	1
10	1	sgML136	oML480,481	0.87	62.3	-20	0	1
10	1	sgML136	oML480,481	0.87	62.3	-19	0	1
10	1	sgML136	oML480,481	0.87	62.3	-18	0	1
10	1	sgML136	oML480,481	0.87	62.3	-17	0	1
10	1	sgML136	oML480,481	0.87	62.3	-16	0	1
10	1	sgML136	oML480,481	0.87	62.3	-15	0	1
10	1	sgML136	oML480,481	0.87	62.3	-14	0.1	0.89
10	1	sgML136	oML480,481	0.87	62.3	-13	0	1
10	1	sgML136	oML480,481	0.87	62.3	-12	0	1
10	1	sgML136	oML480,481	0.87	62.3	-11	0.3	0.57
10	1	sgML136	oML480,481	0.87	62.3	-10	0	1
10	1	sgML136	oML480,481	0.87	62.3	-9	0	1
10	1	sgML136	oML480,481	0.87	62.3	-8	0	1
10	1	sgML136	oML480,481	0.87	62.3	-7	0.6	0.26
10	1	sgML136	oML480,481	0.87	62.3	-6	0	1
10	1	sgML136	oML480,481	0.87	62.3	-5	0	1
10	1	sgML136	oML480,481	0.87	62.3	-4	0.7	0.17
10	1	sgML136	oML480,481	0.87	62.3	-3	0.8	0.12
10	1	sgML136	oML480,481	0.87	62.3	-2	0.9	0.11
10	1	sgML136	oML480,481	0.87	62.3	-1	0.2	0.77
10	1	sgML136	oML480,481	0.87	62.3	0	24.4	0
10	1	sgML136	oML480,481	0.87	62.3	1	15.7	5.1e-185
10	1	sgML136	oML480,481	0.87	62.3	2	2.1	0.00014
10	1	sgML136	oML480,481	0.87	62.3	3	0	1
10	1	sgML136	oML480,481	0.87	62.3	4	0.3	0.54
10	1	sgML136	oML480,481	0.87	62.3	5	0	1
10	1	sgML136	oML480,481	0.87	62.3	6	0	1
10	1	sgML136	oML480,481	0.87	62.3	7	0	1
10	1	sgML136	oML480,481	0.87	62.3	8	0	1
10	1	sgML136	oML480,481	0.87	62.3	9	0	1
10	1	sgML136	oML480,481	0.87	62.3	10	0	1
10	1	sgML136	oML480,481	0.87	62.3	11	0	1
10	1	sgML136	oML480,481	0.87	62.3	12	0	1
10	1	sgML136	oML480,481	0.87	62.3	13	0	1
10	1	sgML136	oML480,481	0.87	62.3	14	0	1
10	1	sgML136	oML480,481	0.87	62.3	15	0	1
10	1	sgML136	oML480,481	0.87	62.3	16	0	1
10	1	sgML136	oML480,481	0.87	62.3	17	0	1
10	1	sgML136	oML480,481	0.87	62.3	18	0	1
10	1	sgML136	oML480,481	0.87	62.3	19	0	1
10	1	sgML136	oML480,481	0.87	62.3	20	0	1
10	1	sgML136	oML480,481	0.87	62.3	21	0	1
10	1	sgML136	oML480,481	0.87	62.3	22	0	1
10	1	sgML136	oML480,481	0.87	62.3	23	0	1
10	1	sgML136	oML480,481	0.87	62.3	24	0.3	0.62
10	1	sgML136	oML480,481	0.87	62.3	25	0.5	0.34
10	1	sgML136	oML480,481	0.87	62.3	26	0.2	0.77
10	1	sgML136	oML480,481	0.87	62.3	27	0	1
10	1	sgML136	oML480,481	0.87	62.3	28	0	1
10	1	sgML136	oML480,481	0.87	62.3	29	0	1
10	1	sgML136	oML480,481	0.87	62.3	30	0.7	0.19
10	1	sgML136	oML480,481	0.87	62.3	31	0	1
10	1	sgML136	oML480,481	0.87	62.3	32	0	1
10	1	sgML136	oML480,481	0.87	62.3	33	0.8	0.14
10	1	sgML136	oML480,481	0.87	62.3	34	31.5	0
10	1	sgML136	oML480,481	0.87	62.3	35	5.1	1.2e-20
10	1	sgML136	oML480,481	0.87	62.3	36	0	1
10	1	sgML136	oML480,481	0.87	62.3	37	0	1
10	1	sgML136	oML480,481	0.87	62.3	38	0	1
10	1	sgML136	oML480,481	0.87	62.3	39	0	1
10	1	sgML136	oML480,481	0.87	62.3	40	0	1
10	1	sgML136	oML480,481	0.87	62.3	41	0	1
10	1	sgML136	oML480,481	0.87	62.3	42	0	1
10	1	sgML136	oML480,481	0.87	62.3	43	0	1
10	1	sgML136	oML480,481	0.87	62.3	44	0	1
10	1	sgML136	oML480,481	0.87	62.3	45	0	1
10	1	sgML136	oML480,481	0.87	62.3	46	0	1
10	1	sgML136	oML480,481	0.87	62.3	47	0	1
10	1	sgML136	oML480,481	0.87	62.3	48	0.2	0.74
10	1	sgML136	oML480,481	0.87	62.3	49	0	1
10	1	sgML136	oML480,481	0.87	62.3	50	0	1
11	1	sgML032	oML355,356	0.43	33.6	-50	0	1
11	1	sgML032	oML355,356	0.43	33.6	-49	0	1
11	1	sgML032	oML355,356	0.43	33.6	-48	0.4	0.54
11	1	sgML032	oML355,356	0.43	33.6	-47	0.4	0.51
11	1	sgML032	oML355,356	0.43	33.6	-46	0.2	0.71
11	1	sgML032	oML355,356	0.43	33.6	-45	0	1
11	1	sgML032	oML355,356	0.43	33.6	-44	0	1
11	1	sgML032	oML355,356	0.43	33.6	-43	0	1
11	1	sgML032	oML355,356	0.43	33.6	-42	0	1
11	1	sgML032	oML355,356	0.43	33.6	-41	0	1
11	1	sgML032	oML355,356	0.43	33.6	-40	0	1
11	1	sgML032	oML355,356	0.43	33.6	-39	0.1	0.91
11	1	sgML032	oML355,356	0.43	33.6	-38	0	1
11	1	sgML032	oML355,356	0.43	33.6	-37	0	1
11	1	sgML032	oML355,356	0.43	33.6	-36	0	0.94
11	1	sgML032	oML355,356	0.43	33.6	-35	0.1	0.81
11	1	sgML032	oML355,356	0.43	33.6	-34	0	0.99
11	1	sgML032	oML355,356	0.43	33.6	-33	0.1	0.89
11	1	sgML032	oML355,356	0.43	33.6	-32	0.2	0.74
11	1	sgML032	oML355,356	0.43	33.6	-31	0.2	0.79
11	1	sgML032	oML355,356	0.43	33.6	-30	0.7	0.23
11	1	sgML032	oML355,356	0.43	33.6	-29	0	1
11	1	sgML032	oML355,356	0.43	33.6	-28	0	1
11	1	sgML032	oML355,356	0.43	33.6	-27	0	1
11	1	sgML032	oML355,356	0.43	33.6	-26	0	1
11	1	sgML032	oML355,356	0.43	33.6	-25	0	1
11	1	sgML032	oML355,356	0.43	33.6	-24	0	1
11	1	sgML032	oML355,356	0.43	33.6	-23	0	1
11	1	sgML032	oML355,356	0.43	33.6	-22	0	0.94
11	1	sgML032	oML355,356	0.43	33.6	-21	0.9	0.12
11	1	sgML032	oML355,356	0.43	33.6	-20	0.4	0.52
11	1	sgML032	oML355,356	0.43	33.6	-19	0.1	0.92
11	1	sgML032	oML355,356	0.43	33.6	-18	1.9	0.00075
11	1	sgML032	oML355,356	0.43	33.6	-17	0.6	0.26
11	1	sgML032	oML355,356	0.43	33.6	-16	0	1
11	1	sgML032	oML355,356	0.43	33.6	-15	1.3	0.02
11	1	sgML032	oML355,356	0.43	33.6	-14	1.7	0.0012
11	1	sgML032	oML355,356	0.43	33.6	-13	0	1
11	1	sgML032	oML355,356	0.43	33.6	-12	0.1	0.91
11	1	sgML032	oML355,356	0.43	33.6	-11	0.3	0.61
11	1	sgML032	oML355,356	0.43	33.6	-10	0.7	0.19
11	1	sgML032	oML355,356	0.43	33.6	-9	0.4	0.44
11	1	sgML032	oML355,356	0.43	33.6	-8	0.2	0.67
11	1	sgML032	oML355,356	0.43	33.6	-7	0	1
11	1	sgML032	oML355,356	0.43	33.6	-6	0.3	0.5
11	1	sgML032	oML355,356	0.43	33.6	-5	0.2	0.76
11	1	sgML032	oML355,356	0.43	33.6	-4	0.9	0.087
11	1	sgML032	oML355,356	0.43	33.6	-3	2.6	2e-07
11	1	sgML032	oML355,356	0.43	33.6	-2	3.4	7.5e-12
11	1	sgML032	oML355,356	0.43	33.6	-1	10.7	6.7e-101
11	1	sgML032	oML355,356	0.43	33.6	0	9.2	2.9e-76
11	1	sgML032	oML355,356	0.43	33.6	1	0	1
11	1	sgML032	oML355,356	0.43	33.6	2	0	1
11	1	sgML032	oML355,356	0.43	33.6	3	0	1
11	1	sgML032	oML355,356	0.43	33.6	4	0	1
11	1	sgML032	oML355,356	0.43	33.6	5	0	1
11	1	sgML032	oML355,356	0.43	33.6	6	0	1
11	1	sgML032	oML355,356	0.43	33.6	7	0	1
11	1	sgML032	oML355,356	0.43	33.6	8	0	1
11	1	sgML032	oML355,356	0.43	33.6	9	0	1
11	1	sgML032	oML355,356	0.43	33.6	10	0	1
11	1	sgML032	oML355,356	0.43	33.6	11	0	1
11	1	sgML032	oML355,356	0.43	33.6	12	0	1
11	1	sgML032	oML355,356	0.43	33.6	13	0	1
11	1	sgML032	oML355,356	0.43	33.6	14	0	1
11	1	sgML032	oML355,356	0.43	33.6	15	0	1
11	1	sgML032	oML355,356	0.43	33.6	16	0	1
11	1	sgML032	oML355,356	0.43	33.6	17	0	1
11	1	sgML032	oML355,356	0.43	33.6	18	0	1
11	1	sgML032	oML355,356	0.43	33.6	19	0	1
11	1	sgML032	oML355,356	0.43	33.6	20	0	1
11	1	sgML032	oML355,356	0.43	33.6	21	0	1
11	1	sgML032	oML355,356	0.43	33.6	22	0	1
11	1	sgML032	oML355,356	0.43	33.6	23	0	0.98
11	1	sgML032	oML355,356	0.43	33.6	24	0.1	0.76
11	1	sgML032	oML355,356	0.43	33.6	25	0	0.95
11	1	sgML032	oML355,356	0.43	33.6	26	0	1
11	1	sgML032	oML355,356	0.43	33.6	27	0	1
11	1	sgML032	oML355,356	0.43	33.6	28	0.1	0.83
11	1	sgML032	oML355,356	0.43	33.6	29	0.3	0.44
11	1	sgML032	oML355,356	0.43	33.6	30	0	1
11	1	sgML032	oML355,356	0.43	33.6	31	0	1
11	1	sgML032	oML355,356	0.43	33.6	32	0	1
11	1	sgML032	oML355,356	0.43	33.6	33	0	1
11	1	sgML032	oML355,356	0.43	33.6	34	0	1
11	1	sgML032	oML355,356	0.43	33.6	35	0	1
11	1	sgML032	oML355,356	0.43	33.6	36	0	1
11	1	sgML032	oML355,356	0.43	33.6	37	0	1
11	1	sgML032	oML355,356	0.43	33.6	38	0	1
11	1	sgML032	oML355,356	0.43	33.6	39	0.1	0.76
11	1	sgML032	oML355,356	0.43	33.6	40	0.2	0.65
11	1	sgML032	oML355,356	0.43	33.6	41	0	1
11	1	sgML032	oML355,356	0.43	33.6	42	0	1
11	1	sgML032	oML355,356	0.43	33.6	43	0	1
11	1	sgML032	oML355,356	0.43	33.6	44	0.1	0.73
11	1	sgML032	oML355,356	0.43	33.6	45	0.2	0.68
11	1	sgML032	oML355,356	0.43	33.6	46	0.5	0.19
11	1	sgML032	oML355,356	0.43	33.6	47	0.7	0.082
11	1	sgML032	oML355,356	0.43	33.6	48	2.1	5.2e-07
11	1	sgML032	oML355,356	0.43	33.6	49	0	1
11	1	sgML032	oML355,356	0.43	33.6	50	0	1
12	1	sgML032	oML355,356	0.45	27.7	-50	0.1	0.86
12	1	sgML032	oML355,356	0.45	27.7	-49	0	1
12	1	sgML032	oML355,356	0.45	27.7	-48	0	1
12	1	sgML032	oML355,356	0.45	27.7	-47	0	1
12	1	sgML032	oML355,356	0.45	27.7	-46	0.1	0.93
12	1	sgML032	oML355,356	0.45	27.7	-45	0.5	0.46
12	1	sgML032	oML355,356	0.45	27.7	-44	0	1
12	1	sgML032	oML355,356	0.45	27.7	-43	0	1
12	1	sgML032	oML355,356	0.45	27.7	-42	0	1
12	1	sgML032	oML355,356	0.45	27.7	-41	0	1
12	1	sgML032	oML355,356	0.45	27.7	-40	0	1
12	1	sgML032	oML355,356	0.45	27.7	-39	0	1
12	1	sgML032	oML355,356	0.45	27.7	-38	0	1
12	1	sgML032	oML355,356	0.45	27.7	-37	0	1
12	1	sgML032	oML355,356	0.45	27.7	-36	0	1
12	1	sgML032	oML355,356	0.45	27.7	-35	0.4	0.6
12	1	sgML032	oML355,356	0.45	27.7	-34	0	1
12	1	sgML032	oML355,356	0.45	27.7	-33	0	1
12	1	sgML032	oML355,356	0.45	27.7	-32	0	1
12	1	sgML032	oML355,356	0.45	27.7	-31	0.5	0.46
12	1	sgML032	oML355,356	0.45	27.7	-30	0.4	0.55
12	1	sgML032	oML355,356	0.45	27.7	-29	0.6	0.4
12	1	sgML032	oML355,356	0.45	27.7	-28	0	1
12	1	sgML032	oML355,356	0.45	27.7	-27	0	1
12	1	sgML032	oML355,356	0.45	27.7	-26	0.1	0.94
12	1	sgML032	oML355,356	0.45	27.7	-25	0	1
12	1	sgML032	oML355,356	0.45	27.7	-24	0	1
12	1	sgML032	oML355,356	0.45	27.7	-23	0	1
12	1	sgML032	oML355,356	0.45	27.7	-22	0	1
12	1	sgML032	oML355,356	0.45	27.7	-21	0.1	0.87
12	1	sgML032	oML355,356	0.45	27.7	-20	0.8	0.25
12	1	sgML032	oML355,356	0.45	27.7	-19	0.2	0.73
12	1	sgML032	oML355,356	0.45	27.7	-18	0	1
12	1	sgML032	oML355,356	0.45	27.7	-17	1.6	0.012
12	1	sgML032	oML355,356	0.45	27.7	-16	0.7	0.27
12	1	sgML032	oML355,356	0.45	27.7	-15	0.1	0.93
12	1	sgML032	oML355,356	0.45	27.7	-14	1.1	0.079
12	1	sgML032	oML355,356	0.45	27.7	-13	1.5	0.019
12	1	sgML032	oML355,356	0.45	27.7	-12	0	1
12	1	sgML032	oML355,356	0.45	27.7	-11	0	1
12	1	sgML032	oML355,356	0.45	27.7	-10	0.3	0.64
12	1	sgML032	oML355,356	0.45	27.7	-9	0.7	0.24
12	1	sgML032	oML355,356	0.45	27.7	-8	0.5	0.4
12	1	sgML032	oML355,356	0.45	27.7	-7	0	1
12	1	sgML032	oML355,356	0.45	27.7	-6	0	1
12	1	sgML032	oML355,356	0.45	27.7	-5	0	1
12	1	sgML032	oML355,356	0.45	27.7	-4	0	1
12	1	sgML032	oML355,356	0.45	27.7	-3	0.7	0.21
12	1	sgML032	oML355,356	0.45	27.7	-2	3	5.3e-07
12	1	sgML032	oML355,356	0.45	27.7	-1	2.3	8.7e-05
12	1	sgML032	oML355,356	0.45	27.7	0	17.1	6.2e-189
12	1	sgML032	oML355,356	0.45	27.7	1	6.3	2.6e-27
12	1	sgML032	oML355,356	0.45	27.7	2	0	1
12	1	sgML032	oML355,356	0.45	27.7	3	0	1
12	1	sgML032	oML355,356	0.45	27.7	4	0.1	0.91
12	1	sgML032	oML355,356	0.45	27.7	5	0	1
12	1	sgML032	oML355,356	0.45	27.7	6	0	1
12	1	sgML032	oML355,356	0.45	27.7	7	0	1
12	1	sgML032	oML355,356	0.45	27.7	8	0	1
12	1	sgML032	oML355,356	0.45	27.7	9	0	1
12	1	sgML032	oML355,356	0.45	27.7	10	0	1
12	1	sgML032	oML355,356	0.45	27.7	11	0	1
12	1	sgML032	oML355,356	0.45	27.7	12	0	1
12	1	sgML032	oML355,356	0.45	27.7	13	0	1
12	1	sgML032	oML355,356	0.45	27.7	14	0	1
12	1	sgML032	oML355,356	0.45	27.7	15	0	1
12	1	sgML032	oML355,356	0.45	27.7	16	0	1
12	1	sgML032	oML355,356	0.45	27.7	17	0	1
12	1	sgML032	oML355,356	0.45	27.7	18	0	1
12	1	sgML032	oML355,356	0.45	27.7	19	0	1
12	1	sgML032	oML355,356	0.45	27.7	20	0	1
12	1	sgML032	oML355,356	0.45	27.7	21	0	1
12	1	sgML032	oML355,356	0.45	27.7	22	0	1
12	1	sgML032	oML355,356	0.45	27.7	23	0	1
12	1	sgML032	oML355,356	0.45	27.7	24	0	1
12	1	sgML032	oML355,356	0.45	27.7	25	0	1
12	1	sgML032	oML355,356	0.45	27.7	26	0	1
12	1	sgML032	oML355,356	0.45	27.7	27	0	1
12	1	sgML032	oML355,356	0.45	27.7	28	0	1
12	1	sgML032	oML355,356	0.45	27.7	29	0.3	0.6
12	1	sgML032	oML355,356	0.45	27.7	30	0.2	0.71
12	1	sgML032	oML355,356	0.45	27.7	31	0.1	0.88
12	1	sgML032	oML355,356	0.45	27.7	32	0	1
12	1	sgML032	oML355,356	0.45	27.7	33	0	1
12	1	sgML032	oML355,356	0.45	27.7	34	0	0.98
12	1	sgML032	oML355,356	0.45	27.7	35	0	0.94
12	1	sgML032	oML355,356	0.45	27.7	36	0.2	0.72
12	1	sgML032	oML355,356	0.45	27.7	37	3.9	8e-15
12	1	sgML032	oML355,356	0.45	27.7	38	0	1
12	1	sgML032	oML355,356	0.45	27.7	39	0	1
12	1	sgML032	oML355,356	0.45	27.7	40	0	1
12	1	sgML032	oML355,356	0.45	27.7	41	0	1
12	1	sgML032	oML355,356	0.45	27.7	42	0	1
12	1	sgML032	oML355,356	0.45	27.7	43	0	1
12	1	sgML032	oML355,356	0.45	27.7	44	0	1
12	1	sgML032	oML355,356	0.45	27.7	45	0	1
12	1	sgML032	oML355,356	0.45	27.7	46	0	1
12	1	sgML032	oML355,356	0.45	27.7	47	0.5	0.31
12	1	sgML032	oML355,356	0.45	27.7	48	0	1
12	1	sgML032	oML355,356	0.45	27.7	49	0	1
12	1	sgML032	oML355,356	0.45	27.7	50	0	1
13	1	sgML032	oML355,356	0.42	34.1	-50	0.3	0.69
13	1	sgML032	oML355,356	0.42	34.1	-49	0	1
13	1	sgML032	oML355,356	0.42	34.1	-48	0	1
13	1	sgML032	oML355,356	0.42	34.1	-47	0	1
13	1	sgML032	oML355,356	0.42	34.1	-46	0	1
13	1	sgML032	oML355,356	0.42	34.1	-45	0	1
13	1	sgML032	oML355,356	0.42	34.1	-44	0	1
13	1	sgML032	oML355,356	0.42	34.1	-43	0.1	0.85
13	1	sgML032	oML355,356	0.42	34.1	-42	0	1
13	1	sgML032	oML355,356	0.42	34.1	-41	0	1
13	1	sgML032	oML355,356	0.42	34.1	-40	0	1
13	1	sgML032	oML355,356	0.42	34.1	-39	0	1
13	1	sgML032	oML355,356	0.42	34.1	-38	0	1
13	1	sgML032	oML355,356	0.42	34.1	-37	0	1
13	1	sgML032	oML355,356	0.42	34.1	-36	0.4	0.52
13	1	sgML032	oML355,356	0.42	34.1	-35	0	0.96
13	1	sgML032	oML355,356	0.42	34.1	-34	0	1
13	1	sgML032	oML355,356	0.42	34.1	-33	0	0.96
13	1	sgML032	oML355,356	0.42	34.1	-32	0.3	0.63
13	1	sgML032	oML355,356	0.42	34.1	-31	0.6	0.35
13	1	sgML032	oML355,356	0.42	34.1	-30	0.7	0.28
13	1	sgML032	oML355,356	0.42	34.1	-29	0	0.98
13	1	sgML032	oML355,356	0.42	34.1	-28	0	1
13	1	sgML032	oML355,356	0.42	34.1	-27	0	0.98
13	1	sgML032	oML355,356	0.42	34.1	-26	0	0.98
13	1	sgML032	oML355,356	0.42	34.1	-25	0	1
13	1	sgML032	oML355,356	0.42	34.1	-24	0.2	0.75
13	1	sgML032	oML355,356	0.42	34.1	-23	0	1
13	1	sgML032	oML355,356	0.42	34.1	-22	0	1
13	1	sgML032	oML355,356	0.42	34.1	-21	0.4	0.54
13	1	sgML032	oML355,356	0.42	34.1	-20	0.1	0.93
13	1	sgML032	oML355,356	0.42	34.1	-19	0	1
13	1	sgML032	oML355,356	0.42	34.1	-18	1.9	0.0021
13	1	sgML032	oML355,356	0.42	34.1	-17	1.2	0.058
13	1	sgML032	oML355,356	0.42	34.1	-16	0.1	0.88
13	1	sgML032	oML355,356	0.42	34.1	-15	1.5	0.017
13	1	sgML032	oML355,356	0.42	34.1	-14	2.5	3.9e-05
13	1	sgML032	oML355,356	0.42	34.1	-13	0	0.99
13	1	sgML032	oML355,356	0.42	34.1	-12	0	1
13	1	sgML032	oML355,356	0.42	34.1	-11	0.9	0.14
13	1	sgML032	oML355,356	0.42	34.1	-10	1.1	0.063
13	1	sgML032	oML355,356	0.42	34.1	-9	0.9	0.15
13	1	sgML032	oML355,356	0.42	34.1	-8	0.5	0.41
13	1	sgML032	oML355,356	0.42	34.1	-7	0.3	0.63
13	1	sgML032	oML355,356	0.42	34.1	-6	0	1
13	1	sgML032	oML355,356	0.42	34.1	-5	0	1
13	1	sgML032	oML355,356	0.42	34.1	-4	0.2	0.68
13	1	sgML032	oML355,356	0.42	34.1	-3	1.7	0.004
13	1	sgML032	oML355,356	0.42	34.1	-2	2.2	0.00014
13	1	sgML032	oML355,356	0.42	34.1	-1	15.2	1.8e-156
13	1	sgML032	oML355,356	0.42	34.1	0	8.3	3.2e-48
13	1	sgML032	oML355,356	0.42	34.1	1	0	0.94
13	1	sgML032	oML355,356	0.42	34.1	2	0	1
13	1	sgML032	oML355,356	0.42	34.1	3	0	1
13	1	sgML032	oML355,356	0.42	34.1	4	0	1
13	1	sgML032	oML355,356	0.42	34.1	5	0	1
13	1	sgML032	oML355,356	0.42	34.1	6	0	1
13	1	sgML032	oML355,356	0.42	34.1	7	0	1
13	1	sgML032	oML355,356	0.42	34.1	8	0	1
13	1	sgML032	oML355,356	0.42	34.1	9	0	1
13	1	sgML032	oML355,356	0.42	34.1	10	0	1
13	1	sgML032	oML355,356	0.42	34.1	11	0	1
13	1	sgML032	oML355,356	0.42	34.1	12	0	1
13	1	sgML032	oML355,356	0.42	34.1	13	0	1
13	1	sgML032	oML355,356	0.42	34.1	14	0	1
13	1	sgML032	oML355,356	0.42	34.1	15	0	1
13	1	sgML032	oML355,356	0.42	34.1	16	0	1
13	1	sgML032	oML355,356	0.42	34.1	17	0	1
13	1	sgML032	oML355,356	0.42	34.1	18	0	1
13	1	sgML032	oML355,356	0.42	34.1	19	0	1
13	1	sgML032	oML355,356	0.42	34.1	20	0	1
13	1	sgML032	oML355,356	0.42	34.1	21	0	1
13	1	sgML032	oML355,356	0.42	34.1	22	0	1
13	1	sgML032	oML355,356	0.42	34.1	23	0	1
13	1	sgML032	oML355,356	0.42	34.1	24	0.2	0.72
13	1	sgML032	oML355,356	0.42	34.1	25	0	1
13	1	sgML032	oML355,356	0.42	34.1	26	0	1
13	1	sgML032	oML355,356	0.42	34.1	27	0	1
13	1	sgML032	oML355,356	0.42	34.1	28	0	0.95
13	1	sgML032	oML355,356	0.42	34.1	29	0.1	0.8
13	1	sgML032	oML355,356	0.42	34.1	30	0	1
13	1	sgML032	oML355,356	0.42	34.1	31	0	1
13	1	sgML032	oML355,356	0.42	34.1	32	0	1
13	1	sgML032	oML355,356	0.42	34.1	33	0	1
13	1	sgML032	oML355,356	0.42	34.1	34	0	1
13	1	sgML032	oML355,356	0.42	34.1	35	0	1
13	1	sgML032	oML355,356	0.42	34.1	36	0	1
13	1	sgML032	oML355,356	0.42	34.1	37	0	1
13	1	sgML032	oML355,356	0.42	34.1	38	0	1
13	1	sgML032	oML355,356	0.42	34.1	39	0	1
13	1	sgML032	oML355,356	0.42	34.1	40	0	1
13	1	sgML032	oML355,356	0.42	34.1	41	0	1
13	1	sgML032	oML355,356	0.42	34.1	42	0	1
13	1	sgML032	oML355,356	0.42	34.1	43	0	1
13	1	sgML032	oML355,356	0.42	34.1	44	0	1
13	1	sgML032	oML355,356	0.42	34.1	45	0	1
13	1	sgML032	oML355,356	0.42	34.1	46	0.2	0.74
13	1	sgML032	oML355,356	0.42	34.1	47	0	1
13	1	sgML032	oML355,356	0.42	34.1	48	0	1
13	1	sgML032	oML355,356	0.42	34.1	49	0	1
13	1	sgML032	oML355,356	0.42	34.1	50	0.2	0.59
14	1	sgML032	oML355,356	0.4	36.5	-50	0.3	0.6
14	1	sgML032	oML355,356	0.4	36.5	-49	0.1	0.83
14	1	sgML032	oML355,356	0.4	36.5	-48	0	1
14	1	sgML032	oML355,356	0.4	36.5	-47	0	1
14	1	sgML032	oML355,356	0.4	36.5	-46	0.6	0.24
14	1	sgML032	oML355,356	0.4	36.5	-45	0	1
14	1	sgML032	oML355,356	0.4	36.5	-44	0	1
14	1	sgML032	oML355,356	0.4	36.5	-43	0.1	0.85
14	1	sgML032	oML355,356	0.4	36.5	-42	0	1
14	1	sgML032	oML355,356	0.4	36.5	-41	0	1
14	1	sgML032	oML355,356	0.4	36.5	-40	0	1
14	1	sgML032	oML355,356	0.4	36.5	-39	0	1
14	1	sgML032	oML355,356	0.4	36.5	-38	0.1	0.83
14	1	sgML032	oML355,356	0.4	36.5	-37	0.2	0.77
14	1	sgML032	oML355,356	0.4	36.5	-36	0	1
14	1	sgML032	oML355,356	0.4	36.5	-35	0	1
14	1	sgML032	oML355,356	0.4	36.5	-34	0.5	0.28
14	1	sgML032	oML355,356	0.4	36.5	-33	0	1
14	1	sgML032	oML355,356	0.4	36.5	-32	0	1
14	1	sgML032	oML355,356	0.4	36.5	-31	0.1	0.83
14	1	sgML032	oML355,356	0.4	36.5	-30	0	1
14	1	sgML032	oML355,356	0.4	36.5	-29	0.1	0.8
14	1	sgML032	oML355,356	0.4	36.5	-28	0	1
14	1	sgML032	oML355,356	0.4	36.5	-27	0	1
14	1	sgML032	oML355,356	0.4	36.5	-26	0	0.93
14	1	sgML032	oML355,356	0.4	36.5	-25	0	1
14	1	sgML032	oML355,356	0.4	36.5	-24	0	1
14	1	sgML032	oML355,356	0.4	36.5	-23	0.2	0.65
14	1	sgML032	oML355,356	0.4	36.5	-22	0.3	0.57
14	1	sgML032	oML355,356	0.4	36.5	-21	0	1
14	1	sgML032	oML355,356	0.4	36.5	-20	1.3	0.011
14	1	sgML032	oML355,356	0.4	36.5	-19	0.5	0.28
14	1	sgML032	oML355,356	0.4	36.5	-18	0.9	0.071
14	1	sgML032	oML355,356	0.4	36.5	-17	3.3	1.6e-11
14	1	sgML032	oML355,356	0.4	36.5	-16	1.3	0.0078
14	1	sgML032	oML355,356	0.4	36.5	-15	0	0.93
14	1	sgML032	oML355,356	0.4	36.5	-14	2	2e-05
14	1	sgML032	oML355,356	0.4	36.5	-13	3.2	8.5e-12
14	1	sgML032	oML355,356	0.4	36.5	-12	0.4	0.34
14	1	sgML032	oML355,356	0.4	36.5	-11	0.5	0.3
14	1	sgML032	oML355,356	0.4	36.5	-10	0.3	0.57
14	1	sgML032	oML355,356	0.4	36.5	-9	0.5	0.25
14	1	sgML032	oML355,356	0.4	36.5	-8	0.2	0.72
14	1	sgML032	oML355,356	0.4	36.5	-7	0.5	0.29
14	1	sgML032	oML355,356	0.4	36.5	-6	0	1
14	1	sgML032	oML355,356	0.4	36.5	-5	0.5	0.28
14	1	sgML032	oML355,356	0.4	36.5	-4	0.2	0.72
14	1	sgML032	oML355,356	0.4	36.5	-3	0.8	0.084
14	1	sgML032	oML355,356	0.4	36.5	-2	2	8.8e-06
14	1	sgML032	oML355,356	0.4	36.5	-1	2.8	2.5e-10
14	1	sgML032	oML355,356	0.4	36.5	0	3.2	2e-13
14	1	sgML032	oML355,356	0.4	36.5	1	10.8	2.4e-136
14	1	sgML032	oML355,356	0.4	36.5	2	0.4	0.42
14	1	sgML032	oML355,356	0.4	36.5	3	0	1
14	1	sgML032	oML355,356	0.4	36.5	4	0	1
14	1	sgML032	oML355,356	0.4	36.5	5	0	1
14	1	sgML032	oML355,356	0.4	36.5	6	0	1
14	1	sgML032	oML355,356	0.4	36.5	7	0	0.94
14	1	sgML032	oML355,356	0.4	36.5	8	0	1
14	1	sgML032	oML355,356	0.4	36.5	9	0	1
14	1	sgML032	oML355,356	0.4	36.5	10	0	1
14	1	sgML032	oML355,356	0.4	36.5	11	0	1
14	1	sgML032	oML355,356	0.4	36.5	12	0	1
14	1	sgML032	oML355,356	0.4	36.5	13	0	1
14	1	sgML032	oML355,356	0.4	36.5	14	0	1
14	1	sgML032	oML355,356	0.4	36.5	15	0	1
14	1	sgML032	oML355,356	0.4	36.5	16	0	1
14	1	sgML032	oML355,356	0.4	36.5	17	0	1
14	1	sgML032	oML355,356	0.4	36.5	18	0	1
14	1	sgML032	oML355,356	0.4	36.5	19	0	1
14	1	sgML032	oML355,356	0.4	36.5	20	0	1
14	1	sgML032	oML355,356	0.4	36.5	21	0	1
14	1	sgML032	oML355,356	0.4	36.5	22	0	1
14	1	sgML032	oML355,356	0.4	36.5	23	0	1
14	1	sgML032	oML355,356	0.4	36.5	24	0	1
14	1	sgML032	oML355,356	0.4	36.5	25	0	1
14	1	sgML032	oML355,356	0.4	36.5	26	0	1
14	1	sgML032	oML355,356	0.4	36.5	27	0	1
14	1	sgML032	oML355,356	0.4	36.5	28	0	1
14	1	sgML032	oML355,356	0.4	36.5	29	0	1
14	1	sgML032	oML355,356	0.4	36.5	30	0.2	0.58
14	1	sgML032	oML355,356	0.4	36.5	31	0	1
14	1	sgML032	oML355,356	0.4	36.5	32	0	1
14	1	sgML032	oML355,356	0.4	36.5	33	0	1
14	1	sgML032	oML355,356	0.4	36.5	34	0	1
14	1	sgML032	oML355,356	0.4	36.5	35	0	1
14	1	sgML032	oML355,356	0.4	36.5	36	0	1
14	1	sgML032	oML355,356	0.4	36.5	37	0	1
14	1	sgML032	oML355,356	0.4	36.5	38	0	1
14	1	sgML032	oML355,356	0.4	36.5	39	0	1
14	1	sgML032	oML355,356	0.4	36.5	40	0.3	0.49
14	1	sgML032	oML355,356	0.4	36.5	41	0.8	0.039
14	1	sgML032	oML355,356	0.4	36.5	42	0.3	0.4
14	1	sgML032	oML355,356	0.4	36.5	43	0.1	0.73
14	1	sgML032	oML355,356	0.4	36.5	44	0	0.96
14	1	sgML032	oML355,356	0.4	36.5	45	0	1
14	1	sgML032	oML355,356	0.4	36.5	46	0	1
14	1	sgML032	oML355,356	0.4	36.5	47	0	1
14	1	sgML032	oML355,356	0.4	36.5	48	0	1
14	1	sgML032	oML355,356	0.4	36.5	49	0	1
14	1	sgML032	oML355,356	0.4	36.5	50	0	1
15	1	sgML032	oML355,356	0.38	33.5	-50	0.4	0.48
15	1	sgML032	oML355,356	0.38	33.5	-49	0.2	0.77
15	1	sgML032	oML355,356	0.38	33.5	-48	0	1
15	1	sgML032	oML355,356	0.38	33.5	-47	0	1
15	1	sgML032	oML355,356	0.38	33.5	-46	0	1
15	1	sgML032	oML355,356	0.38	33.5	-45	0	1
15	1	sgML032	oML355,356	0.38	33.5	-44	0	1
15	1	sgML032	oML355,356	0.38	33.5	-43	0	1
15	1	sgML032	oML355,356	0.38	33.5	-42	0	1
15	1	sgML032	oML355,356	0.38	33.5	-41	0	1
15	1	sgML032	oML355,356	0.38	33.5	-40	0	1
15	1	sgML032	oML355,356	0.38	33.5	-39	0	1
15	1	sgML032	oML355,356	0.38	33.5	-38	0.2	0.66
15	1	sgML032	oML355,356	0.38	33.5	-37	0	1
15	1	sgML032	oML355,356	0.38	33.5	-36	0	1
15	1	sgML032	oML355,356	0.38	33.5	-35	0	1
15	1	sgML032	oML355,356	0.38	33.5	-34	0.3	0.62
15	1	sgML032	oML355,356	0.38	33.5	-33	0	1
15	1	sgML032	oML355,356	0.38	33.5	-32	0	1
15	1	sgML032	oML355,356	0.38	33.5	-31	0.3	0.62
15	1	sgML032	oML355,356	0.38	33.5	-30	0	1
15	1	sgML032	oML355,356	0.38	33.5	-29	0.6	0.27
15	1	sgML032	oML355,356	0.38	33.5	-28	0	1
15	1	sgML032	oML355,356	0.38	33.5	-27	0	1
15	1	sgML032	oML355,356	0.38	33.5	-26	0	1
15	1	sgML032	oML355,356	0.38	33.5	-25	0	1
15	1	sgML032	oML355,356	0.38	33.5	-24	0	1
15	1	sgML032	oML355,356	0.38	33.5	-23	0	1
15	1	sgML032	oML355,356	0.38	33.5	-22	0.1	0.87
15	1	sgML032	oML355,356	0.38	33.5	-21	0	1
15	1	sgML032	oML355,356	0.38	33.5	-20	1.2	0.02
15	1	sgML032	oML355,356	0.38	33.5	-19	0.1	0.87
15	1	sgML032	oML355,356	0.38	33.5	-18	0.3	0.58
15	1	sgML032	oML355,356	0.38	33.5	-17	2.8	1.1e-07
15	1	sgML032	oML355,356	0.38	33.5	-16	1	0.053
15	1	sgML032	oML355,356	0.38	33.5	-15	0	0.97
15	1	sgML032	oML355,356	0.38	33.5	-14	1.7	0.0009
15	1	sgML032	oML355,356	0.38	33.5	-13	2.4	2e-06
15	1	sgML032	oML355,356	0.38	33.5	-12	0.2	0.72
15	1	sgML032	oML355,356	0.38	33.5	-11	0.5	0.28
15	1	sgML032	oML355,356	0.38	33.5	-10	0.2	0.66
15	1	sgML032	oML355,356	0.38	33.5	-9	1	0.036
15	1	sgML032	oML355,356	0.38	33.5	-8	0	0.99
15	1	sgML032	oML355,356	0.38	33.5	-7	0.6	0.26
15	1	sgML032	oML355,356	0.38	33.5	-6	0	1
15	1	sgML032	oML355,356	0.38	33.5	-5	0.4	0.45
15	1	sgML032	oML355,356	0.38	33.5	-4	0	1
15	1	sgML032	oML355,356	0.38	33.5	-3	0.7	0.13
15	1	sgML032	oML355,356	0.38	33.5	-2	2	2.4e-05
15	1	sgML032	oML355,356	0.38	33.5	-1	2.5	1.9e-07
15	1	sgML032	oML355,356	0.38	33.5	0	4.1	2.8e-18
15	1	sgML032	oML355,356	0.38	33.5	1	12.1	1.9e-146
15	1	sgML032	oML355,356	0.38	33.5	2	0.4	0.37
15	1	sgML032	oML355,356	0.38	33.5	3	0	1
15	1	sgML032	oML355,356	0.38	33.5	4	0	1
15	1	sgML032	oML355,356	0.38	33.5	5	0.1	0.89
15	1	sgML032	oML355,356	0.38	33.5	6	0	1
15	1	sgML032	oML355,356	0.38	33.5	7	0.2	0.7
15	1	sgML032	oML355,356	0.38	33.5	8	0	1
15	1	sgML032	oML355,356	0.38	33.5	9	0	1
15	1	sgML032	oML355,356	0.38	33.5	10	0	1
15	1	sgML032	oML355,356	0.38	33.5	11	0	1
15	1	sgML032	oML355,356	0.38	33.5	12	0	1
15	1	sgML032	oML355,356	0.38	33.5	13	0	1
15	1	sgML032	oML355,356	0.38	33.5	14	0	1
15	1	sgML032	oML355,356	0.38	33.5	15	0	1
15	1	sgML032	oML355,356	0.38	33.5	16	0	1
15	1	sgML032	oML355,356	0.38	33.5	17	0	1
15	1	sgML032	oML355,356	0.38	33.5	18	0	1
15	1	sgML032	oML355,356	0.38	33.5	19	0	1
15	1	sgML032	oML355,356	0.38	33.5	20	0	1
15	1	sgML032	oML355,356	0.38	33.5	21	0	1
15	1	sgML032	oML355,356	0.38	33.5	22	0	1
15	1	sgML032	oML355,356	0.38	33.5	23	0	1
15	1	sgML032	oML355,356	0.38	33.5	24	0	1
15	1	sgML032	oML355,356	0.38	33.5	25	0	1
15	1	sgML032	oML355,356	0.38	33.5	26	0	1
15	1	sgML032	oML355,356	0.38	33.5	27	0	1
15	1	sgML032	oML355,356	0.38	33.5	28	0	1
15	1	sgML032	oML355,356	0.38	33.5	29	0	1
15	1	sgML032	oML355,356	0.38	33.5	30	0.5	0.28
15	1	sgML032	oML355,356	0.38	33.5	31	0	1
15	1	sgML032	oML355,356	0.38	33.5	32	0	1
15	1	sgML032	oML355,356	0.38	33.5	33	0	1
15	1	sgML032	oML355,356	0.38	33.5	34	0	1
15	1	sgML032	oML355,356	0.38	33.5	35	0	1
15	1	sgML032	oML355,356	0.38	33.5	36	0	1
15	1	sgML032	oML355,356	0.38	33.5	37	0	1
15	1	sgML032	oML355,356	0.38	33.5	38	0	1
15	1	sgML032	oML355,356	0.38	33.5	39	0	1
15	1	sgML032	oML355,356	0.38	33.5	40	0	1
15	1	sgML032	oML355,356	0.38	33.5	41	0	0.99
15	1	sgML032	oML355,356	0.38	33.5	42	0	1
15	1	sgML032	oML355,356	0.38	33.5	43	0.1	0.77
15	1	sgML032	oML355,356	0.38	33.5	44	0.2	0.61
15	1	sgML032	oML355,356	0.38	33.5	45	0.3	0.51
15	1	sgML032	oML355,356	0.38	33.5	46	0	1
15	1	sgML032	oML355,356	0.38	33.5	47	0	1
15	1	sgML032	oML355,356	0.38	33.5	48	0	0.94
15	1	sgML032	oML355,356	0.38	33.5	49	0	1
15	1	sgML032	oML355,356	0.38	33.5	50	0	1
16	1	sgML032	oML355,356	0.47	27.6	-50	0	1
16	1	sgML032	oML355,356	0.47	27.6	-49	0	1
16	1	sgML032	oML355,356	0.47	27.6	-48	0	1
16	1	sgML032	oML355,356	0.47	27.6	-47	0	1
16	1	sgML032	oML355,356	0.47	27.6	-46	0	1
16	1	sgML032	oML355,356	0.47	27.6	-45	0.7	0.37
16	1	sgML032	oML355,356	0.47	27.6	-44	0	1
16	1	sgML032	oML355,356	0.47	27.6	-43	0	1
16	1	sgML032	oML355,356	0.47	27.6	-42	0	1
16	1	sgML032	oML355,356	0.47	27.6	-41	0	1
16	1	sgML032	oML355,356	0.47	27.6	-40	0	1
16	1	sgML032	oML355,356	0.47	27.6	-39	0	1
16	1	sgML032	oML355,356	0.47	27.6	-38	0.2	0.83
16	1	sgML032	oML355,356	0.47	27.6	-37	0	1
16	1	sgML032	oML355,356	0.47	27.6	-36	0	1
16	1	sgML032	oML355,356	0.47	27.6	-35	0.5	0.51
16	1	sgML032	oML355,356	0.47	27.6	-34	0	1
16	1	sgML032	oML355,356	0.47	27.6	-33	0.1	0.94
16	1	sgML032	oML355,356	0.47	27.6	-32	0	0.96
16	1	sgML032	oML355,356	0.47	27.6	-31	0.3	0.7
16	1	sgML032	oML355,356	0.47	27.6	-30	0.5	0.45
16	1	sgML032	oML355,356	0.47	27.6	-29	0.7	0.32
16	1	sgML032	oML355,356	0.47	27.6	-28	0	1
16	1	sgML032	oML355,356	0.47	27.6	-27	0	1
16	1	sgML032	oML355,356	0.47	27.6	-26	0	1
16	1	sgML032	oML355,356	0.47	27.6	-25	0	1
16	1	sgML032	oML355,356	0.47	27.6	-24	0	1
16	1	sgML032	oML355,356	0.47	27.6	-23	0	1
16	1	sgML032	oML355,356	0.47	27.6	-22	0	1
16	1	sgML032	oML355,356	0.47	27.6	-21	0.3	0.69
16	1	sgML032	oML355,356	0.47	27.6	-20	0.5	0.49
16	1	sgML032	oML355,356	0.47	27.6	-19	0.1	0.9
16	1	sgML032	oML355,356	0.47	27.6	-18	0	1
16	1	sgML032	oML355,356	0.47	27.6	-17	1.6	0.016
16	1	sgML032	oML355,356	0.47	27.6	-16	0.5	0.43
16	1	sgML032	oML355,356	0.47	27.6	-15	0	1
16	1	sgML032	oML355,356	0.47	27.6	-14	0.2	0.72
16	1	sgML032	oML355,356	0.47	27.6	-13	1.8	0.0067
16	1	sgML032	oML355,356	0.47	27.6	-12	0.2	0.82
16	1	sgML032	oML355,356	0.47	27.6	-11	0	1
16	1	sgML032	oML355,356	0.47	27.6	-10	0.4	0.53
16	1	sgML032	oML355,356	0.47	27.6	-9	0.8	0.21
16	1	sgML032	oML355,356	0.47	27.6	-8	0.4	0.52
16	1	sgML032	oML355,356	0.47	27.6	-7	0	1
16	1	sgML032	oML355,356	0.47	27.6	-6	0	1
16	1	sgML032	oML355,356	0.47	27.6	-5	0	1
16	1	sgML032	oML355,356	0.47	27.6	-4	0	0.97
16	1	sgML032	oML355,356	0.47	27.6	-3	1	0.097
16	1	sgML032	oML355,356	0.47	27.6	-2	3.6	9.2e-09
16	1	sgML032	oML355,356	0.47	27.6	-1	2.1	0.00065
16	1	sgML032	oML355,356	0.47	27.6	0	19.5	1.7e-219
16	1	sgML032	oML355,356	0.47	27.6	1	3.5	9.5e-09
16	1	sgML032	oML355,356	0.47	27.6	2	0	1
16	1	sgML032	oML355,356	0.47	27.6	3	0	1
16	1	sgML032	oML355,356	0.47	27.6	4	0.3	0.67
16	1	sgML032	oML355,356	0.47	27.6	5	0	1
16	1	sgML032	oML355,356	0.47	27.6	6	0	1
16	1	sgML032	oML355,356	0.47	27.6	7	0	1
16	1	sgML032	oML355,356	0.47	27.6	8	0	1
16	1	sgML032	oML355,356	0.47	27.6	9	0	1
16	1	sgML032	oML355,356	0.47	27.6	10	0	1
16	1	sgML032	oML355,356	0.47	27.6	11	0	1
16	1	sgML032	oML355,356	0.47	27.6	12	0	1
16	1	sgML032	oML355,356	0.47	27.6	13	0	1
16	1	sgML032	oML355,356	0.47	27.6	14	0	1
16	1	sgML032	oML355,356	0.47	27.6	15	0	1
16	1	sgML032	oML355,356	0.47	27.6	16	0	1
16	1	sgML032	oML355,356	0.47	27.6	17	0	1
16	1	sgML032	oML355,356	0.47	27.6	18	0	1
16	1	sgML032	oML355,356	0.47	27.6	19	0	0.96
16	1	sgML032	oML355,356	0.47	27.6	20	0	1
16	1	sgML032	oML355,356	0.47	27.6	21	0	1
16	1	sgML032	oML355,356	0.47	27.6	22	0	1
16	1	sgML032	oML355,356	0.47	27.6	23	0	1
16	1	sgML032	oML355,356	0.47	27.6	24	0	1
16	1	sgML032	oML355,356	0.47	27.6	25	0.2	0.72
16	1	sgML032	oML355,356	0.47	27.6	26	0	1
16	1	sgML032	oML355,356	0.47	27.6	27	0	1
16	1	sgML032	oML355,356	0.47	27.6	28	0	1
16	1	sgML032	oML355,356	0.47	27.6	29	0.3	0.64
16	1	sgML032	oML355,356	0.47	27.6	30	0	1
16	1	sgML032	oML355,356	0.47	27.6	31	0	1
16	1	sgML032	oML355,356	0.47	27.6	32	0	1
16	1	sgML032	oML355,356	0.47	27.6	33	0	1
16	1	sgML032	oML355,356	0.47	27.6	34	0	1
16	1	sgML032	oML355,356	0.47	27.6	35	0	1
16	1	sgML032	oML355,356	0.47	27.6	36	0	1
16	1	sgML032	oML355,356	0.47	27.6	37	0	1
16	1	sgML032	oML355,356	0.47	27.6	38	0	1
16	1	sgML032	oML355,356	0.47	27.6	39	0	1
16	1	sgML032	oML355,356	0.47	27.6	40	0	0.95
16	1	sgML032	oML355,356	0.47	27.6	41	0	0.93
16	1	sgML032	oML355,356	0.47	27.6	42	0	1
16	1	sgML032	oML355,356	0.47	27.6	43	0	1
16	1	sgML032	oML355,356	0.47	27.6	44	0	1
16	1	sgML032	oML355,356	0.47	27.6	45	0	1
16	1	sgML032	oML355,356	0.47	27.6	46	0.2	0.66
16	1	sgML032	oML355,356	0.47	27.6	47	1.1	0.031
16	1	sgML032	oML355,356	0.47	27.6	48	0	0.94
16	1	sgML032	oML355,356	0.47	27.6	49	5.3	7.4e-27
16	1	sgML032	oML355,356	0.47	27.6	50	0	1
17	1	sgML032	oML355,356	0.4	35.5	-50	0.5	0.41
17	1	sgML032	oML355,356	0.4	35.5	-49	0	1
17	1	sgML032	oML355,356	0.4	35.5	-48	0	1
17	1	sgML032	oML355,356	0.4	35.5	-47	0	1
17	1	sgML032	oML355,356	0.4	35.5	-46	0	1
17	1	sgML032	oML355,356	0.4	35.5	-45	0	1
17	1	sgML032	oML355,356	0.4	35.5	-44	0	1
17	1	sgML032	oML355,356	0.4	35.5	-43	0	1
17	1	sgML032	oML355,356	0.4	35.5	-42	0	1
17	1	sgML032	oML355,356	0.4	35.5	-41	0	1
17	1	sgML032	oML355,356	0.4	35.5	-40	0	1
17	1	sgML032	oML355,356	0.4	35.5	-39	0	1
17	1	sgML032	oML355,356	0.4	35.5	-38	0	1
17	1	sgML032	oML355,356	0.4	35.5	-37	0	1
17	1	sgML032	oML355,356	0.4	35.5	-36	0	1
17	1	sgML032	oML355,356	0.4	35.5	-35	0	1
17	1	sgML032	oML355,356	0.4	35.5	-34	0.2	0.68
17	1	sgML032	oML355,356	0.4	35.5	-33	0	1
17	1	sgML032	oML355,356	0.4	35.5	-32	0	1
17	1	sgML032	oML355,356	0.4	35.5	-31	0	0.95
17	1	sgML032	oML355,356	0.4	35.5	-30	0	1
17	1	sgML032	oML355,356	0.4	35.5	-29	0.5	0.35
17	1	sgML032	oML355,356	0.4	35.5	-28	0.5	0.31
17	1	sgML032	oML355,356	0.4	35.5	-27	0	1
17	1	sgML032	oML355,356	0.4	35.5	-26	0	1
17	1	sgML032	oML355,356	0.4	35.5	-25	0	1
17	1	sgML032	oML355,356	0.4	35.5	-24	0	1
17	1	sgML032	oML355,356	0.4	35.5	-23	0	1
17	1	sgML032	oML355,356	0.4	35.5	-22	0	1
17	1	sgML032	oML355,356	0.4	35.5	-21	0	1
17	1	sgML032	oML355,356	0.4	35.5	-20	0.6	0.25
17	1	sgML032	oML355,356	0.4	35.5	-19	0.1	0.82
17	1	sgML032	oML355,356	0.4	35.5	-18	0.4	0.49
17	1	sgML032	oML355,356	0.4	35.5	-17	1.8	0.00049
17	1	sgML032	oML355,356	0.4	35.5	-16	1.1	0.027
17	1	sgML032	oML355,356	0.4	35.5	-15	0.3	0.5
17	1	sgML032	oML355,356	0.4	35.5	-14	1.4	0.0036
17	1	sgML032	oML355,356	0.4	35.5	-13	2	3.9e-05
17	1	sgML032	oML355,356	0.4	35.5	-12	0.2	0.75
17	1	sgML032	oML355,356	0.4	35.5	-11	0.4	0.42
17	1	sgML032	oML355,356	0.4	35.5	-10	0	1
17	1	sgML032	oML355,356	0.4	35.5	-9	0.4	0.39
17	1	sgML032	oML355,356	0.4	35.5	-8	0.4	0.38
17	1	sgML032	oML355,356	0.4	35.5	-7	0.5	0.25
17	1	sgML032	oML355,356	0.4	35.5	-6	0	1
17	1	sgML032	oML355,356	0.4	35.5	-5	0.1	0.86
17	1	sgML032	oML355,356	0.4	35.5	-4	0	1
17	1	sgML032	oML355,356	0.4	35.5	-3	0.2	0.61
17	1	sgML032	oML355,356	0.4	35.5	-2	1.7	0.00015
17	1	sgML032	oML355,356	0.4	35.5	-1	2.1	7.5e-06
17	1	sgML032	oML355,356	0.4	35.5	0	4.6	9.5e-24
17	1	sgML032	oML355,356	0.4	35.5	1	8.4	8.2e-76
17	1	sgML032	oML355,356	0.4	35.5	2	0	1
17	1	sgML032	oML355,356	0.4	35.5	3	0	1
17	1	sgML032	oML355,356	0.4	35.5	4	0	1
17	1	sgML032	oML355,356	0.4	35.5	5	0	1
17	1	sgML032	oML355,356	0.4	35.5	6	0	1
17	1	sgML032	oML355,356	0.4	35.5	7	0	1
17	1	sgML032	oML355,356	0.4	35.5	8	0	1
17	1	sgML032	oML355,356	0.4	35.5	9	0	1
17	1	sgML032	oML355,356	0.4	35.5	10	0	1
17	1	sgML032	oML355,356	0.4	35.5	11	0	1
17	1	sgML032	oML355,356	0.4	35.5	12	0	1
17	1	sgML032	oML355,356	0.4	35.5	13	0	1
17	1	sgML032	oML355,356	0.4	35.5	14	0	1
17	1	sgML032	oML355,356	0.4	35.5	15	0	1
17	1	sgML032	oML355,356	0.4	35.5	16	0	1
17	1	sgML032	oML355,356	0.4	35.5	17	0	1
17	1	sgML032	oML355,356	0.4	35.5	18	0	1
17	1	sgML032	oML355,356	0.4	35.5	19	0	1
17	1	sgML032	oML355,356	0.4	35.5	20	0	1
17	1	sgML032	oML355,356	0.4	35.5	21	0	1
17	1	sgML032	oML355,356	0.4	35.5	22	0	1
17	1	sgML032	oML355,356	0.4	35.5	23	0	1
17	1	sgML032	oML355,356	0.4	35.5	24	0.1	0.87
17	1	sgML032	oML355,356	0.4	35.5	25	0	1
17	1	sgML032	oML355,356	0.4	35.5	26	0	1
17	1	sgML032	oML355,356	0.4	35.5	27	0	1
17	1	sgML032	oML355,356	0.4	35.5	28	0	1
17	1	sgML032	oML355,356	0.4	35.5	29	0	1
17	1	sgML032	oML355,356	0.4	35.5	30	0	1
17	1	sgML032	oML355,356	0.4	35.5	31	0.1	0.81
17	1	sgML032	oML355,356	0.4	35.5	32	0	0.95
17	1	sgML032	oML355,356	0.4	35.5	33	0	1
17	1	sgML032	oML355,356	0.4	35.5	34	0	1
17	1	sgML032	oML355,356	0.4	35.5	35	0	1
17	1	sgML032	oML355,356	0.4	35.5	36	0	1
17	1	sgML032	oML355,356	0.4	35.5	37	1.4	0.00053
17	1	sgML032	oML355,356	0.4	35.5	38	1	0.012
17	1	sgML032	oML355,356	0.4	35.5	39	2	4.1e-07
17	1	sgML032	oML355,356	0.4	35.5	40	7	4.9e-72
17	1	sgML032	oML355,356	0.4	35.5	41	0.1	0.83
17	1	sgML032	oML355,356	0.4	35.5	42	0	1
17	1	sgML032	oML355,356	0.4	35.5	43	0	1
17	1	sgML032	oML355,356	0.4	35.5	44	0	1
17	1	sgML032	oML355,356	0.4	35.5	45	0	1
17	1	sgML032	oML355,356	0.4	35.5	46	0	1
17	1	sgML032	oML355,356	0.4	35.5	47	0	1
17	1	sgML032	oML355,356	0.4	35.5	48	0	1
17	1	sgML032	oML355,356	0.4	35.5	49	0	1
17	1	sgML032	oML355,356	0.4	35.5	50	0	1
18	1	sgML032	oML355,356	0.49	44.5	-50	0.1	0.91
18	1	sgML032	oML355,356	0.49	44.5	-49	0	1
18	1	sgML032	oML355,356	0.49	44.5	-48	0	1
18	1	sgML032	oML355,356	0.49	44.5	-47	0.2	0.83
18	1	sgML032	oML355,356	0.49	44.5	-46	0.4	0.59
18	1	sgML032	oML355,356	0.49	44.5	-45	0.3	0.63
18	1	sgML032	oML355,356	0.49	44.5	-44	0.1	0.84
18	1	sgML032	oML355,356	0.49	44.5	-43	0	1
18	1	sgML032	oML355,356	0.49	44.5	-42	0	1
18	1	sgML032	oML355,356	0.49	44.5	-41	0	1
18	1	sgML032	oML355,356	0.49	44.5	-40	0	1
18	1	sgML032	oML355,356	0.49	44.5	-39	0	1
18	1	sgML032	oML355,356	0.49	44.5	-38	0	1
18	1	sgML032	oML355,356	0.49	44.5	-37	0	1
18	1	sgML032	oML355,356	0.49	44.5	-36	0	1
18	1	sgML032	oML355,356	0.49	44.5	-35	0	1
18	1	sgML032	oML355,356	0.49	44.5	-34	0.6	0.39
18	1	sgML032	oML355,356	0.49	44.5	-33	0	1
18	1	sgML032	oML355,356	0.49	44.5	-32	0	1
18	1	sgML032	oML355,356	0.49	44.5	-31	0.5	0.46
18	1	sgML032	oML355,356	0.49	44.5	-30	0	1
18	1	sgML032	oML355,356	0.49	44.5	-29	0.7	0.33
18	1	sgML032	oML355,356	0.49	44.5	-28	0.5	0.48
18	1	sgML032	oML355,356	0.49	44.5	-27	0.1	0.85
18	1	sgML032	oML355,356	0.49	44.5	-26	0	1
18	1	sgML032	oML355,356	0.49	44.5	-25	0	1
18	1	sgML032	oML355,356	0.49	44.5	-24	0	1
18	1	sgML032	oML355,356	0.49	44.5	-23	0	1
18	1	sgML032	oML355,356	0.49	44.5	-22	0	1
18	1	sgML032	oML355,356	0.49	44.5	-21	0	1
18	1	sgML032	oML355,356	0.49	44.5	-20	0.3	0.66
18	1	sgML032	oML355,356	0.49	44.5	-19	0.4	0.49
18	1	sgML032	oML355,356	0.49	44.5	-18	0.1	0.85
18	1	sgML032	oML355,356	0.49	44.5	-17	1.7	0.0081
18	1	sgML032	oML355,356	0.49	44.5	-16	0.5	0.44
18	1	sgML032	oML355,356	0.49	44.5	-15	0	1
18	1	sgML032	oML355,356	0.49	44.5	-14	1.1	0.075
18	1	sgML032	oML355,356	0.49	44.5	-13	2.5	5.2e-05
18	1	sgML032	oML355,356	0.49	44.5	-12	0	1
18	1	sgML032	oML355,356	0.49	44.5	-11	0.4	0.54
18	1	sgML032	oML355,356	0.49	44.5	-10	0.1	0.91
18	1	sgML032	oML355,356	0.49	44.5	-9	0.1	0.91
18	1	sgML032	oML355,356	0.49	44.5	-8	0.1	0.85
18	1	sgML032	oML355,356	0.49	44.5	-7	0	1
18	1	sgML032	oML355,356	0.49	44.5	-6	0	1
18	1	sgML032	oML355,356	0.49	44.5	-5	0	1
18	1	sgML032	oML355,356	0.49	44.5	-4	0.2	0.72
18	1	sgML032	oML355,356	0.49	44.5	-3	0.2	0.69
18	1	sgML032	oML355,356	0.49	44.5	-2	0.8	0.19
18	1	sgML032	oML355,356	0.49	44.5	-1	2.5	2.4e-05
18	1	sgML032	oML355,356	0.49	44.5	0	4.8	4.6e-16
18	1	sgML032	oML355,356	0.49	44.5	1	5.6	3.2e-22
18	1	sgML032	oML355,356	0.49	44.5	2	0.4	0.53
18	1	sgML032	oML355,356	0.49	44.5	3	0	1
18	1	sgML032	oML355,356	0.49	44.5	4	0.6	0.3
18	1	sgML032	oML355,356	0.49	44.5	5	0.6	0.33
18	1	sgML032	oML355,356	0.49	44.5	6	0	1
18	1	sgML032	oML355,356	0.49	44.5	7	0.1	0.87
18	1	sgML032	oML355,356	0.49	44.5	8	0	1
18	1	sgML032	oML355,356	0.49	44.5	9	0	1
18	1	sgML032	oML355,356	0.49	44.5	10	0	1
18	1	sgML032	oML355,356	0.49	44.5	11	0	1
18	1	sgML032	oML355,356	0.49	44.5	12	0	1
18	1	sgML032	oML355,356	0.49	44.5	13	0	1
18	1	sgML032	oML355,356	0.49	44.5	14	0	1
18	1	sgML032	oML355,356	0.49	44.5	15	0	1
18	1	sgML032	oML355,356	0.49	44.5	16	0	1
18	1	sgML032	oML355,356	0.49	44.5	17	0	1
18	1	sgML032	oML355,356	0.49	44.5	18	0.1	0.85
18	1	sgML032	oML355,356	0.49	44.5	19	0	1
18	1	sgML032	oML355,356	0.49	44.5	20	0	1
18	1	sgML032	oML355,356	0.49	44.5	21	0	1
18	1	sgML032	oML355,356	0.49	44.5	22	0	1
18	1	sgML032	oML355,356	0.49	44.5	23	0	1
18	1	sgML032	oML355,356	0.49	44.5	24	0	0.93
18	1	sgML032	oML355,356	0.49	44.5	25	1.2	0.024
18	1	sgML032	oML355,356	0.49	44.5	26	0.6	0.28
18	1	sgML032	oML355,356	0.49	44.5	27	0	1
18	1	sgML032	oML355,356	0.49	44.5	28	0	1
18	1	sgML032	oML355,356	0.49	44.5	29	0	1
18	1	sgML032	oML355,356	0.49	44.5	30	0.4	0.4
18	1	sgML032	oML355,356	0.49	44.5	31	0.4	0.43
18	1	sgML032	oML355,356	0.49	44.5	32	1.5	0.0039
18	1	sgML032	oML355,356	0.49	44.5	33	1.3	0.014
18	1	sgML032	oML355,356	0.49	44.5	34	16.7	2.4e-235
18	1	sgML032	oML355,356	0.49	44.5	35	0.6	0.25
18	1	sgML032	oML355,356	0.49	44.5	36	0	1
18	1	sgML032	oML355,356	0.49	44.5	37	0	1
18	1	sgML032	oML355,356	0.49	44.5	38	0	1
18	1	sgML032	oML355,356	0.49	44.5	39	0	1
18	1	sgML032	oML355,356	0.49	44.5	40	0	1
18	1	sgML032	oML355,356	0.49	44.5	41	0	1
18	1	sgML032	oML355,356	0.49	44.5	42	0	1
18	1	sgML032	oML355,356	0.49	44.5	43	0	1
18	1	sgML032	oML355,356	0.49	44.5	44	0	1
18	1	sgML032	oML355,356	0.49	44.5	45	0	1
18	1	sgML032	oML355,356	0.49	44.5	46	0	1
18	1	sgML032	oML355,356	0.49	44.5	47	0	1
18	1	sgML032	oML355,356	0.49	44.5	48	0	1
18	1	sgML032	oML355,356	0.49	44.5	49	0	1
18	1	sgML032	oML355,356	0.49	44.5	50	0	1
19	1	sgML032	oML355,356	0.47	43.7	-50	0.3	0.74
19	1	sgML032	oML355,356	0.47	43.7	-49	0	1
19	1	sgML032	oML355,356	0.47	43.7	-48	0	1
19	1	sgML032	oML355,356	0.47	43.7	-47	0.2	0.79
19	1	sgML032	oML355,356	0.47	43.7	-46	0.4	0.61
19	1	sgML032	oML355,356	0.47	43.7	-45	0.4	0.59
19	1	sgML032	oML355,356	0.47	43.7	-44	0.1	0.93
19	1	sgML032	oML355,356	0.47	43.7	-43	0	1
19	1	sgML032	oML355,356	0.47	43.7	-42	0	1
19	1	sgML032	oML355,356	0.47	43.7	-41	0	1
19	1	sgML032	oML355,356	0.47	43.7	-40	0	1
19	1	sgML032	oML355,356	0.47	43.7	-39	0	1
19	1	sgML032	oML355,356	0.47	43.7	-38	0	1
19	1	sgML032	oML355,356	0.47	43.7	-37	0	1
19	1	sgML032	oML355,356	0.47	43.7	-36	0	1
19	1	sgML032	oML355,356	0.47	43.7	-35	0	1
19	1	sgML032	oML355,356	0.47	43.7	-34	0.8	0.3
19	1	sgML032	oML355,356	0.47	43.7	-33	0	0.95
19	1	sgML032	oML355,356	0.47	43.7	-32	0	1
19	1	sgML032	oML355,356	0.47	43.7	-31	0.4	0.56
19	1	sgML032	oML355,356	0.47	43.7	-30	0	1
19	1	sgML032	oML355,356	0.47	43.7	-29	0.5	0.45
19	1	sgML032	oML355,356	0.47	43.7	-28	0.5	0.52
19	1	sgML032	oML355,356	0.47	43.7	-27	0.3	0.65
19	1	sgML032	oML355,356	0.47	43.7	-26	0	1
19	1	sgML032	oML355,356	0.47	43.7	-25	0	1
19	1	sgML032	oML355,356	0.47	43.7	-24	0	1
19	1	sgML032	oML355,356	0.47	43.7	-23	0	1
19	1	sgML032	oML355,356	0.47	43.7	-22	0.1	0.94
19	1	sgML032	oML355,356	0.47	43.7	-21	0	1
19	1	sgML032	oML355,356	0.47	43.7	-20	0.5	0.5
19	1	sgML032	oML355,356	0.47	43.7	-19	0.4	0.59
19	1	sgML032	oML355,356	0.47	43.7	-18	0.1	0.87
19	1	sgML032	oML355,356	0.47	43.7	-17	1.3	0.058
19	1	sgML032	oML355,356	0.47	43.7	-16	0	0.95
19	1	sgML032	oML355,356	0.47	43.7	-15	0	1
19	1	sgML032	oML355,356	0.47	43.7	-14	0.9	0.16
19	1	sgML032	oML355,356	0.47	43.7	-13	1.9	0.0038
19	1	sgML032	oML355,356	0.47	43.7	-12	0	1
19	1	sgML032	oML355,356	0.47	43.7	-11	0.3	0.69
19	1	sgML032	oML355,356	0.47	43.7	-10	0	1
19	1	sgML032	oML355,356	0.47	43.7	-9	0	1
19	1	sgML032	oML355,356	0.47	43.7	-8	0	1
19	1	sgML032	oML355,356	0.47	43.7	-7	0	1
19	1	sgML032	oML355,356	0.47	43.7	-6	0	1
19	1	sgML032	oML355,356	0.47	43.7	-5	0	1
19	1	sgML032	oML355,356	0.47	43.7	-4	0	0.96
19	1	sgML032	oML355,356	0.47	43.7	-3	0.1	0.82
19	1	sgML032	oML355,356	0.47	43.7	-2	0.5	0.4
19	1	sgML032	oML355,356	0.47	43.7	-1	2.1	0.001
19	1	sgML032	oML355,356	0.47	43.7	0	2.9	2.5e-06
19	1	sgML032	oML355,356	0.47	43.7	1	5.5	1.2e-18
19	1	sgML032	oML355,356	0.47	43.7	2	0.4	0.56
19	1	sgML032	oML355,356	0.47	43.7	3	0	1
19	1	sgML032	oML355,356	0.47	43.7	4	0.5	0.38
19	1	sgML032	oML355,356	0.47	43.7	5	0.7	0.23
19	1	sgML032	oML355,356	0.47	43.7	6	0	1
19	1	sgML032	oML355,356	0.47	43.7	7	0.1	0.83
19	1	sgML032	oML355,356	0.47	43.7	8	0	1
19	1	sgML032	oML355,356	0.47	43.7	9	0	1
19	1	sgML032	oML355,356	0.47	43.7	10	0	1
19	1	sgML032	oML355,356	0.47	43.7	11	0	1
19	1	sgML032	oML355,356	0.47	43.7	12	0	1
19	1	sgML032	oML355,356	0.47	43.7	13	0	1
19	1	sgML032	oML355,356	0.47	43.7	14	0	1
19	1	sgML032	oML355,356	0.47	43.7	15	0	1
19	1	sgML032	oML355,356	0.47	43.7	16	0	1
19	1	sgML032	oML355,356	0.47	43.7	17	0	1
19	1	sgML032	oML355,356	0.47	43.7	18	0	0.95
19	1	sgML032	oML355,356	0.47	43.7	19	0	1
19	1	sgML032	oML355,356	0.47	43.7	20	0	1
19	1	sgML032	oML355,356	0.47	43.7	21	0	1
19	1	sgML032	oML355,356	0.47	43.7	22	0	1
19	1	sgML032	oML355,356	0.47	43.7	23	0	1
19	1	sgML032	oML355,356	0.47	43.7	24	0	0.96
19	1	sgML032	oML355,356	0.47	43.7	25	1.1	0.065
19	1	sgML032	oML355,356	0.47	43.7	26	0.4	0.45
19	1	sgML032	oML355,356	0.47	43.7	27	0	1
19	1	sgML032	oML355,356	0.47	43.7	28	0	1
19	1	sgML032	oML355,356	0.47	43.7	29	0	1
19	1	sgML032	oML355,356	0.47	43.7	30	0.2	0.71
19	1	sgML032	oML355,356	0.47	43.7	31	0.4	0.42
19	1	sgML032	oML355,356	0.47	43.7	32	1.6	0.004
19	1	sgML032	oML355,356	0.47	43.7	33	1.5	0.0058
19	1	sgML032	oML355,356	0.47	43.7	34	18	2.5e-237
19	1	sgML032	oML355,356	0.47	43.7	35	1	0.074
19	1	sgML032	oML355,356	0.47	43.7	36	0	1
19	1	sgML032	oML355,356	0.47	43.7	37	0	1
19	1	sgML032	oML355,356	0.47	43.7	38	0	1
19	1	sgML032	oML355,356	0.47	43.7	39	0	1
19	1	sgML032	oML355,356	0.47	43.7	40	0	1
19	1	sgML032	oML355,356	0.47	43.7	41	0	1
19	1	sgML032	oML355,356	0.47	43.7	42	0	1
19	1	sgML032	oML355,356	0.47	43.7	43	0	1
19	1	sgML032	oML355,356	0.47	43.7	44	0	1
19	1	sgML032	oML355,356	0.47	43.7	45	0	1
19	1	sgML032	oML355,356	0.47	43.7	46	0	1
19	1	sgML032	oML355,356	0.47	43.7	47	0	1
19	1	sgML032	oML355,356	0.47	43.7	48	0	1
19	1	sgML032	oML355,356	0.47	43.7	49	0	1
19	1	sgML032	oML355,356	0.47	43.7	50	0	1
20	1	sgML032	oML355,356	0.43	39.9	-50	0.3	0.71
20	1	sgML032	oML355,356	0.43	39.9	-49	0	1
20	1	sgML032	oML355,356	0.43	39.9	-48	0	1
20	1	sgML032	oML355,356	0.43	39.9	-47	0.2	0.78
20	1	sgML032	oML355,356	0.43	39.9	-46	0.3	0.66
20	1	sgML032	oML355,356	0.43	39.9	-45	0.4	0.61
20	1	sgML032	oML355,356	0.43	39.9	-44	0.1	0.83
20	1	sgML032	oML355,356	0.43	39.9	-43	0	1
20	1	sgML032	oML355,356	0.43	39.9	-42	0	0.97
20	1	sgML032	oML355,356	0.43	39.9	-41	0	1
20	1	sgML032	oML355,356	0.43	39.9	-40	0	1
20	1	sgML032	oML355,356	0.43	39.9	-39	0	1
20	1	sgML032	oML355,356	0.43	39.9	-38	0	1
20	1	sgML032	oML355,356	0.43	39.9	-37	0	1
20	1	sgML032	oML355,356	0.43	39.9	-36	0	1
20	1	sgML032	oML355,356	0.43	39.9	-35	0	1
20	1	sgML032	oML355,356	0.43	39.9	-34	0.7	0.31
20	1	sgML032	oML355,356	0.43	39.9	-33	0.2	0.79
20	1	sgML032	oML355,356	0.43	39.9	-32	0	1
20	1	sgML032	oML355,356	0.43	39.9	-31	0.4	0.52
20	1	sgML032	oML355,356	0.43	39.9	-30	0	1
20	1	sgML032	oML355,356	0.43	39.9	-29	0.5	0.46
20	1	sgML032	oML355,356	0.43	39.9	-28	0.4	0.52
20	1	sgML032	oML355,356	0.43	39.9	-27	0.1	0.9
20	1	sgML032	oML355,356	0.43	39.9	-26	0	1
20	1	sgML032	oML355,356	0.43	39.9	-25	0	1
20	1	sgML032	oML355,356	0.43	39.9	-24	0	1
20	1	sgML032	oML355,356	0.43	39.9	-23	0	1
20	1	sgML032	oML355,356	0.43	39.9	-22	0	0.94
20	1	sgML032	oML355,356	0.43	39.9	-21	0	1
20	1	sgML032	oML355,356	0.43	39.9	-20	0.3	0.68
20	1	sgML032	oML355,356	0.43	39.9	-19	0.5	0.43
20	1	sgML032	oML355,356	0.43	39.9	-18	0.2	0.69
20	1	sgML032	oML355,356	0.43	39.9	-17	1.4	0.02
20	1	sgML032	oML355,356	0.43	39.9	-16	0.4	0.54
20	1	sgML032	oML355,356	0.43	39.9	-15	0	1
20	1	sgML032	oML355,356	0.43	39.9	-14	0.9	0.14
20	1	sgML032	oML355,356	0.43	39.9	-13	1.8	0.0023
20	1	sgML032	oML355,356	0.43	39.9	-12	0	1
20	1	sgML032	oML355,356	0.43	39.9	-11	0.4	0.55
20	1	sgML032	oML355,356	0.43	39.9	-10	0	1
20	1	sgML032	oML355,356	0.43	39.9	-9	0.1	0.88
20	1	sgML032	oML355,356	0.43	39.9	-8	0.1	0.88
20	1	sgML032	oML355,356	0.43	39.9	-7	0	1
20	1	sgML032	oML355,356	0.43	39.9	-6	0	1
20	1	sgML032	oML355,356	0.43	39.9	-5	0	1
20	1	sgML032	oML355,356	0.43	39.9	-4	0.2	0.78
20	1	sgML032	oML355,356	0.43	39.9	-3	0.1	0.88
20	1	sgML032	oML355,356	0.43	39.9	-2	0.9	0.11
20	1	sgML032	oML355,356	0.43	39.9	-1	1.8	0.0015
20	1	sgML032	oML355,356	0.43	39.9	0	3.5	3.3e-10
20	1	sgML032	oML355,356	0.43	39.9	1	5.1	3.8e-20
20	1	sgML032	oML355,356	0.43	39.9	2	0.5	0.4
20	1	sgML032	oML355,356	0.43	39.9	3	0	1
20	1	sgML032	oML355,356	0.43	39.9	4	0.6	0.3
20	1	sgML032	oML355,356	0.43	39.9	5	0.6	0.28
20	1	sgML032	oML355,356	0.43	39.9	6	0	1
20	1	sgML032	oML355,356	0.43	39.9	7	0.1	0.87
20	1	sgML032	oML355,356	0.43	39.9	8	0	1
20	1	sgML032	oML355,356	0.43	39.9	9	0	1
20	1	sgML032	oML355,356	0.43	39.9	10	0	1
20	1	sgML032	oML355,356	0.43	39.9	11	0	1
20	1	sgML032	oML355,356	0.43	39.9	12	0	1
20	1	sgML032	oML355,356	0.43	39.9	13	0	1
20	1	sgML032	oML355,356	0.43	39.9	14	0	1
20	1	sgML032	oML355,356	0.43	39.9	15	0	1
20	1	sgML032	oML355,356	0.43	39.9	16	0	1
20	1	sgML032	oML355,356	0.43	39.9	17	0	1
20	1	sgML032	oML355,356	0.43	39.9	18	0	1
20	1	sgML032	oML355,356	0.43	39.9	19	0	0.98
20	1	sgML032	oML355,356	0.43	39.9	20	0	1
20	1	sgML032	oML355,356	0.43	39.9	21	0	1
20	1	sgML032	oML355,356	0.43	39.9	22	0	1
20	1	sgML032	oML355,356	0.43	39.9	23	0	1
20	1	sgML032	oML355,356	0.43	39.9	24	0	0.99
20	1	sgML032	oML355,356	0.43	39.9	25	1	0.055
20	1	sgML032	oML355,356	0.43	39.9	26	0.5	0.36
20	1	sgML032	oML355,356	0.43	39.9	27	0	1
20	1	sgML032	oML355,356	0.43	39.9	28	0	1
20	1	sgML032	oML355,356	0.43	39.9	29	0	1
20	1	sgML032	oML355,356	0.43	39.9	30	0.4	0.38
20	1	sgML032	oML355,356	0.43	39.9	31	0.4	0.37
20	1	sgML032	oML355,356	0.43	39.9	32	1.3	0.0075
20	1	sgML032	oML355,356	0.43	39.9	33	1.4	0.0054
20	1	sgML032	oML355,356	0.43	39.9	34	14.8	1.6e-200
20	1	sgML032	oML355,356	0.43	39.9	35	0.6	0.21
20	1	sgML032	oML355,356	0.43	39.9	36	0	1
20	1	sgML032	oML355,356	0.43	39.9	37	0	1
20	1	sgML032	oML355,356	0.43	39.9	38	0	1
20	1	sgML032	oML355,356	0.43	39.9	39	0	1
20	1	sgML032	oML355,356	0.43	39.9	40	0	1
20	1	sgML032	oML355,356	0.43	39.9	41	0	1
20	1	sgML032	oML355,356	0.43	39.9	42	0	1
20	1	sgML032	oML355,356	0.43	39.9	43	0	1
20	1	sgML032	oML355,356	0.43	39.9	44	0	1
20	1	sgML032	oML355,356	0.43	39.9	45	0	1
20	1	sgML032	oML355,356	0.43	39.9	46	0	1
20	1	sgML032	oML355,356	0.43	39.9	47	0	1
20	1	sgML032	oML355,356	0.43	39.9	48	0	1
20	1	sgML032	oML355,356	0.43	39.9	49	0	1
20	1	sgML032	oML355,356	0.43	39.9	50	0	1
21	1	sgML032	oML355,356	0.46	44.4	-50	0.2	0.78
21	1	sgML032	oML355,356	0.46	44.4	-49	0.4	0.57
21	1	sgML032	oML355,356	0.46	44.4	-48	0	1
21	1	sgML032	oML355,356	0.46	44.4	-47	0.3	0.66
21	1	sgML032	oML355,356	0.46	44.4	-46	0.4	0.56
21	1	sgML032	oML355,356	0.46	44.4	-45	0.5	0.5
21	1	sgML032	oML355,356	0.46	44.4	-44	0.4	0.54
21	1	sgML032	oML355,356	0.46	44.4	-43	0.1	0.83
21	1	sgML032	oML355,356	0.46	44.4	-42	0	1
21	1	sgML032	oML355,356	0.46	44.4	-41	0.1	0.92
21	1	sgML032	oML355,356	0.46	44.4	-40	0	1
21	1	sgML032	oML355,356	0.46	44.4	-39	0	1
21	1	sgML032	oML355,356	0.46	44.4	-38	0	1
21	1	sgML032	oML355,356	0.46	44.4	-37	0	1
21	1	sgML032	oML355,356	0.46	44.4	-36	0	1
21	1	sgML032	oML355,356	0.46	44.4	-35	0	1
21	1	sgML032	oML355,356	0.46	44.4	-34	0	1
21	1	sgML032	oML355,356	0.46	44.4	-33	0.6	0.37
21	1	sgML032	oML355,356	0.46	44.4	-32	0	1
21	1	sgML032	oML355,356	0.46	44.4	-31	0	1
21	1	sgML032	oML355,356	0.46	44.4	-30	0.4	0.59
21	1	sgML032	oML355,356	0.46	44.4	-29	0	1
21	1	sgML032	oML355,356	0.46	44.4	-28	0.9	0.18
21	1	sgML032	oML355,356	0.46	44.4	-27	0.2	0.71
21	1	sgML032	oML355,356	0.46	44.4	-26	0.1	0.84
21	1	sgML032	oML355,356	0.46	44.4	-25	0	1
21	1	sgML032	oML355,356	0.46	44.4	-24	0	1
21	1	sgML032	oML355,356	0.46	44.4	-23	0	1
21	1	sgML032	oML355,356	0.46	44.4	-22	0	1
21	1	sgML032	oML355,356	0.46	44.4	-21	0	1
21	1	sgML032	oML355,356	0.46	44.4	-20	0	1
21	1	sgML032	oML355,356	0.46	44.4	-19	0.3	0.6
21	1	sgML032	oML355,356	0.46	44.4	-18	0.5	0.44
21	1	sgML032	oML355,356	0.46	44.4	-17	0.2	0.76
21	1	sgML032	oML355,356	0.46	44.4	-16	1.7	0.0069
21	1	sgML032	oML355,356	0.46	44.4	-15	0.1	0.84
21	1	sgML032	oML355,356	0.46	44.4	-14	0	1
21	1	sgML032	oML355,356	0.46	44.4	-13	1	0.11
21	1	sgML032	oML355,356	0.46	44.4	-12	2.2	0.00034
21	1	sgML032	oML355,356	0.46	44.4	-11	0	1
21	1	sgML032	oML355,356	0.46	44.4	-10	0.1	0.93
21	1	sgML032	oML355,356	0.46	44.4	-9	0	1
21	1	sgML032	oML355,356	0.46	44.4	-8	0	1
21	1	sgML032	oML355,356	0.46	44.4	-7	0.3	0.67
21	1	sgML032	oML355,356	0.46	44.4	-6	0	1
21	1	sgML032	oML355,356	0.46	44.4	-5	0	1
21	1	sgML032	oML355,356	0.46	44.4	-4	0	1
21	1	sgML032	oML355,356	0.46	44.4	-3	0	1
21	1	sgML032	oML355,356	0.46	44.4	-2	0.1	0.89
21	1	sgML032	oML355,356	0.46	44.4	-1	0.7	0.26
21	1	sgML032	oML355,356	0.46	44.4	0	2	0.00049
21	1	sgML032	oML355,356	0.46	44.4	1	7	4.8e-34
21	1	sgML032	oML355,356	0.46	44.4	2	4.9	7.1e-18
21	1	sgML032	oML355,356	0.46	44.4	3	0	1
21	1	sgML032	oML355,356	0.46	44.4	4	0	1
21	1	sgML032	oML355,356	0.46	44.4	5	0.2	0.72
21	1	sgML032	oML355,356	0.46	44.4	6	0.5	0.34
21	1	sgML032	oML355,356	0.46	44.4	7	0	1
21	1	sgML032	oML355,356	0.46	44.4	8	0.2	0.75
21	1	sgML032	oML355,356	0.46	44.4	9	0	1
21	1	sgML032	oML355,356	0.46	44.4	10	0	1
21	1	sgML032	oML355,356	0.46	44.4	11	0	1
21	1	sgML032	oML355,356	0.46	44.4	12	0	1
21	1	sgML032	oML355,356	0.46	44.4	13	0	1
21	1	sgML032	oML355,356	0.46	44.4	14	0	1
21	1	sgML032	oML355,356	0.46	44.4	15	0	1
21	1	sgML032	oML355,356	0.46	44.4	16	0	1
21	1	sgML032	oML355,356	0.46	44.4	17	0	1
21	1	sgML032	oML355,356	0.46	44.4	18	0	1
21	1	sgML032	oML355,356	0.46	44.4	19	0	0.95
21	1	sgML032	oML355,356	0.46	44.4	20	0	0.93
21	1	sgML032	oML355,356	0.46	44.4	21	0	1
21	1	sgML032	oML355,356	0.46	44.4	22	0	1
21	1	sgML032	oML355,356	0.46	44.4	23	0	1
21	1	sgML032	oML355,356	0.46	44.4	24	0	1
21	1	sgML032	oML355,356	0.46	44.4	25	0.1	0.92
21	1	sgML032	oML355,356	0.46	44.4	26	1.3	0.011
21	1	sgML032	oML355,356	0.46	44.4	27	0.2	0.71
21	1	sgML032	oML355,356	0.46	44.4	28	0	1
21	1	sgML032	oML355,356	0.46	44.4	29	0	1
[truncated: 9,313 more rows]

## Sheet: Parameters
Test_Sample_ID	Ctrl_Sample_ID	Guide_ID	Primer_ID	Align_Window_Start	Align_Window_End	Sequence_Range_End	Decomp_Window_Start	Decomp_Window_End	Max_Indel_Size
2	1	sgML032	oML355,356	50	141	700	206	645	50
3	1	sgML032	oML355,356	50	141	700	206	645	50
4	112	sgML032	oML355,356	50	138	700	203	645	50
5	112	sgML032	oML355,356	50	138	700	203	645	50
6	111	sgML032	oML355,356	50	136	700	201	645	50
7	111	sgML032	oML355,356	50	136	700	201	645	50
8	112	sgML136	oML480,481	50	271	700	336	645	50
9	111	sgML136	oML480,481	50	274	700	339	645	50
10	1	sgML136	oML480,481	50	274	700	339	645	50
11	1	sgML032	oML355,356	50	141	700	206	645	50
12	1	sgML032	oML355,356	50	141	700	206	645	50
13	1	sgML032	oML355,356	50	141	700	206	645	50
14	1	sgML032	oML355,356	50	141	700	206	645	50
15	1	sgML032	oML355,356	50	141	700	206	645	50
16	1	sgML032	oML355,356	50	141	700	206	645	50
17	1	sgML032	oML355,356	50	141	700	206	645	50
18	1	sgML032	oML355,356	50	141	700	206	645	50
19	1	sgML032	oML355,356	50	141	700	206	645	50
20	1	sgML032	oML355,356	50	141	700	206	645	50
21	1	sgML032	oML355,356	50	141	700	206	645	50
22	1	sgML032	oML355,356	50	141	700	206	645	50
23	1	sgML032	oML355,356	50	141	700	206	645	50
24	1	sgML032	oML355,356	50	141	700	206	645	50
25	1	sgML032	oML355,356	50	141	700	206	645	50
26	1	sgML136	oML480,481	50	274	700	339	645	50
27	1	sgML136	oML480,481	50	274	700	339	645	50
28	1	sgML136	oML480,481	50	274	700	339	645	50
29	1	sgML136	oML480,481	50	274	700	339	645	50
30	1	sgML136	oML480,481	50	274	700	339	645	50
31	1	sgML136	oML480,481	50	274	700	339	645	50
33	1	sgML152	oML615,616	50	356	700	421	645	50
34	1	sgML153	oML591,592	50	153	700	218	645	50
35	1	sgML154	oML591,592	50	267	700	332	645	50
36	1	sgML163	oML628,629	50	166	598	231	543	50
37	1	sgML164	oML603,604	50	137	700	202	645	50
38	1	sgML165	oML603,604	50	345	700	410	645	50
39	1	sgML166	oML603,604	50	364	700	429	645	50
40	1	sgML167	oML605,606	50	241	700	306	645	50
41	1	sgML168	oML605,606	50	280	700	345	645	50
42	1	sgML169	oML605,606	50	165	700	230	645	50
43	1	nan	oML355,356	50	141	700	206	645	50
44	1	sgML032	oML355,356	50	141	700	206	645	50
45	1	sgML136	oML480,481	50	274	700	339	645	50
46	1	nan	oML355,356	50	141	700	206	645	50
47	1	sgML032	oML355,356	50	141	700	206	645	50
48	1	sgML136	oML480,481	50	274	700	339	645	50
49	1	sgML171	oML593,594	50	179	700	244	645	50
50	1	sgML172	oML595,596	50	225	700	290	645	50
51	1	sgML173	oML623,624	50	225	700	290	645	50
52	1	sgML174	oML623,624	50	463	700	528	645	50
53	1	sgML171	oML593,594	50	179	700	244	645	50
54	1	sgML151	oML615,616	50	211	700	276	645	50
54	1	sgML172	oML595,596	50	225	700	290	645	50
54	1	sgML152	oML615,616	50	356	700	421	645	50
55	1	sgML153	oML591,592	50	153	700	218	645	50
55	1	sgML173	oML623,624	50	225	700	290	645	50
56	1	sgML154	oML591,592	50	267	700	332	645	50
56	1	sgML174	oML623,624	50	463	700	528	645	50
57	1	sgML159	oML631,632	50	234	700	299	645	50
57	1	sgML163	oML628,629	50	166	677	231	622	50
58	1	sgML164	oML603,604	50	137	700	202	645	50
59	1	sgML165	oML603,604	50	345	700	410	645	50
59	1	sgML161	oML609,610	50	160	399	225	344	50
60	1	sgML166	oML603,604	50	364	700	429	645	50
61	1	sgML162	oML611,612	50	146	700	211	645	50
62	1	sgML032	oML355,356	50	141	700	206	645	50
63	1	sgML136	oML480,481	50	274	700	339	645	50
64	1	sgML032	oML355,356	50	141	700	206	645	50
65	1	sgML136	oML480,481	50	274	700	339	645	50
66	1	sgML032	oML355,356	50	141	700	206	645	50
67	1	sgML136	oML480,481	50	274	700	339	645	50
68	1	sgML136	oML480,481	50	274	700	339	645	50
68	1	sgML032	oML355,356	50	141	700	206	645	50
70	1	sgML032	oML355,356	50	141	700	206	645	50
70	1	sgML136	oML480,481	50	274	700	339	645	50
72	1	sgML032	oML355,356	50	141	700	206	645	50
72	1	sgML136	oML480,481	50	274	700	339	645	50
74	1	sgML032	oML355,356	50	141	700	206	645	50
75	1	sgML032	oML355,356	50	141	700	206	645	50
76	1	sgML032	oML355,356	50	141	700	206	645	50
77	1	sgML032	oML355,356	50	141	700	206	645	50
78	1	sgML032	oML355,356	50	141	700	206	645	50
79	1	sgML032	oML355,356	50	141	700	206	645	50
80	1	sgML032	oML355,356	50	141	700	206	645	50
81	1	sgML032	oML355,356	50	141	700	206	645	50
82	1	sgML032	oML355,356	50	141	700	206	645	50
83	1	sgML032	oML355,356	50	141	700	206	645	50
84	1	sgML032	oML355,356	50	141	700	206	645	50
85	1	sgML032	oML355,356	50	141	700	206	645	50
87	86	sgML000	oML123,124	50	157	635	222	580	50
88	86	sgML000	oML123,124	50	157	635	222	580	50
89	86	sgML000	oML123,124	50	157	634	222	579	50
90	86	sgML000	oML123,124	50	157	633	222	578	50
91	86	sgML000	oML123,124	50	157	599	222	544	50
92	86	sgML000	oML123,124	50	157	633	222	578	50
93	86	sgML000	oML123,124	50	157	620	222	565	50
94	86	sgML000	oML123,124	50	157	633	222	578	50
95	86	sgML000	oML123,124	50	157	635	222	580	50
96	86	sgML000	oML123,124	50	157	635	222	580	50
97	86	sgML000	oML123,124	50	157	633	222	578	50
98	86	sgML000	oML123,124	50	159	629	224	574	50
99	86	sgML000	oML123,124	50	159	628	224	573	50
100	86	sgML000	oML123,124	50	159	632	224	577	50
101	86	sgML000	oML123,124	50	159	635	224	580	50
102	86	sgML000	oML123,124	50	159	608	224	553	50
103	86	sgML000	oML123,124	50	159	637	224	582	50
105	104	sgML032	oML355,356	50	143	700	208	645	50
106	104	sgML033	oML355,356	50	252	700	317	645	50
107	104	sgML032	oML355,356	50	143	700	208	645	50
108	104	sgML033	oML355,356	50	252	700	317	645	50
109	104	sgML032	oML355,356	50	143	700	208	645	50
110	104	sgML033	oML355,356	50	252	700	317	645	50
